# Supplementary material for: Single-Cell RNA Sequencing in Multiple Pathologic Types of Renal Cell Carcinoma Revealed Novel Potential Tumor-Specific Markers
Source: Front Oncol. 2021 Oct 14;11:719564. doi: 10.3389/fonc.2021.719564 (PMC8551404; doi:10.3389/fonc.2021.719564)
Supplement: Supplementary file 1 [file DataSheet_1.zip]

Archive with 8 entries (8 files):
- Supplementary Captions.docx
- Supplementary Table 1.DOCX
- Supplementary Table 10.DOCX
- Supplementary Table 2.DOCX
- Supplementary Table 3-6.XLSX
- Supplementary Table 7.XLSX
- Supplementary Table 8.XLSX
- Supplementary Table 9.DOCX
