# Supplementary material for: Single-Cell RNA Sequencing in Multiple Pathologic Types of Renal Cell Carcinoma Revealed Novel Potential Tumor-Specific Markers
Source: Front Oncol. 2021 Oct 14;11:719564. doi: 10.3389/fonc.2021.719564 (PMC8551404; doi:10.3389/fonc.2021.719564)
Supplement: Supplementary file 1 [file DataSheet_1.zip › Supplementary Table 3-6.XLSX]

## Sheet: supplement table 3-pRCC
Table S3 Differential expression genes (DEGs) of each cluster in pRCC
p_val	avg_logFC	pct.1	pct.2	p_val_adj	cluster	gene
0	2.86504	0.808	0.142	0	CD8+ T cells 1	CCL5
0	2.61437	0.348	0.052	0	CD8+ T cells 1	GNLY
0	2.55386	0.604	0.075	0	CD8+ T cells 1	NKG7
0	2.29247	0.68	0.06	0	CD8+ T cells 1	GZMA
0	2.04761	0.554	0.153	0	CD8+ T cells 1	IL7R
0	2.02846	0.925	0.474	0	CD8+ T cells 1	CXCR4
0	2.00959	0.708	0.212	0	CD8+ T cells 1	CD69
0	1.92285	0.818	0.36	0	CD8+ T cells 1	IL32
0	1.84756	0.614	0.056	0	CD8+ T cells 1	CD3D
0	1.79835	0.33	0.03	0	CD8+ T cells 1	KLRB1
0	1.71251	0.564	0.064	0	CD8+ T cells 1	CD2
0	1.68018	0.337	0.034	0	CD8+ T cells 1	GZMK
0	1.66635	0.522	0.092	0	CD8+ T cells 1	TRAC
0	1.65323	0.468	0.086	0	CD8+ T cells 1	CST7
0	1.61638	0.897	0.77	0	CD8+ T cells 1	TSC22D3
0	1.61307	0.401	0.044	0	CD8+ T cells 1	TRBC1
0	1.58633	0.513	0.052	0	CD8+ T cells 1	CD3E
0	1.58074	0.463	0.049	0	CD8+ T cells 1	TRBC2
0	1.55966	0.332	0.022	0	CD8+ T cells 1	GZMH
0	1.54348	0.835	0.482	0	CD8+ T cells 1	PTPRC
0	1.46252	0.445	0.039	0	CD8+ T cells 1	CD3G
0	1.45844	0.875	0.785	0	CD8+ T cells 1	ZFP36L2
0	1.42973	0.951	0.805	0	CD8+ T cells 1	BTG1
0	1.42519	0.371	0.037	0	CD8+ T cells 1	CTSW
0	1.38833	0.413	0.073	0	CD8+ T cells 1	GZMB
0	1.36673	0.86	0.518	0	CD8+ T cells 1	CD52
0	1.26715	0.323	0.023	0	CD8+ T cells 1	GZMM
0	1.26448	0.332	0.03	0	CD8+ T cells 1	CD247
0	1.19255	0.265	0.023	0	CD8+ T cells 1	CD8A
0	1.16691	0.303	0.027	0	CD8+ T cells 1	CD7
0	0.928177	0.971	0.983	0	CD8+ T cells 1	RPS29
0	0.905184	0.994	0.996	0	CD8+ T cells 1	RPS27
0	0.745297	0.972	0.98	0	CD8+ T cells 1	HLA-A
0	0.709893	1	0.996	0	CD8+ T cells 1	MALAT1
0	0.635387	0.999	0.999	0	CD8+ T cells 1	B2M
0	0.632008	0.977	0.987	0	CD8+ T cells 1	RPS15A
0	0.615057	0.996	0.995	0	CD8+ T cells 1	RPL28
0	0.610609	0.97	0.986	0	CD8+ T cells 1	RPL23A
0	0.534263	0.991	0.994	0	CD8+ T cells 1	RPS27A
1.46e-303	0.625464	0.977	0.985	2.72e-299	CD8+ T cells 1	RPS3
5.98e-301	1.23118	0.255	0.022	1.11e-296	CD8+ T cells 1	PRF1
8.61e-297	1.05891	0.274	0.029	1.6e-292	CD8+ T cells 1	CD96
1.41e-287	1.20342	0.818	0.6	2.62e-283	CD8+ T cells 1	TNFAIP3
5.09e-285	0.699675	0.964	0.966	9.47e-281	CD8+ T cells 1	HLA-C
3.75e-282	0.485061	0.993	0.994	6.97e-278	CD8+ T cells 1	RPL30
1.7e-258	0.976868	0.268	0.034	3.16e-254	CD8+ T cells 1	SPOCK2
1.45e-252	1.17535	0.724	0.463	2.71e-248	CD8+ T cells 1	HCST
9.94e-245	0.568499	0.947	0.983	1.85e-240	CD8+ T cells 1	RPS25
1.76e-236	0.475735	0.992	0.994	3.28e-232	CD8+ T cells 1	RPS12
2.92e-227	0.462286	0.984	0.99	5.44e-223	CD8+ T cells 1	RPS14
2.54e-226	0.51379	0.981	0.991	4.73e-222	CD8+ T cells 1	RPS19
1.88e-214	1.22137	0.378	0.108	3.5e-210	CD8+ T cells 1	RUNX3
1.39e-202	1.22899	0.35	0.096	2.59e-198	CD8+ T cells 1	TUBA4A
4.84e-199	0.393743	0.999	0.999	9e-195	CD8+ T cells 1	TMSB4X
8.24e-198	0.398902	0.995	0.996	1.53e-193	CD8+ T cells 1	RPL13
2.41e-197	0.397573	0.994	0.998	4.48e-193	CD8+ T cells 1	RPLP1
1.61e-196	0.758268	0.904	0.828	2.99e-192	CD8+ T cells 1	S100A4
1.82e-195	1.19135	0.559	0.309	3.39e-191	CD8+ T cells 1	CD48
6.6e-192	1.04978	0.307	0.075	1.23e-187	CD8+ T cells 1	ACAP1
4.2e-190	1.23448	0.357	0.106	7.81e-186	CD8+ T cells 1	HOPX
3.03e-189	0.481614	0.957	0.985	5.64e-185	CD8+ T cells 1	RPL13A
3.66e-186	1.19393	0.583	0.361	6.81e-182	CD8+ T cells 1	CORO1A
3.82e-184	1.26312	0.547	0.307	7.11e-180	CD8+ T cells 1	CYTIP
2.68e-183	0.383437	0.986	0.995	4.98e-179	CD8+ T cells 1	RPL39
3.94e-182	1.10645	0.455	0.187	7.33e-178	CD8+ T cells 1	ISG20
4.21e-181	0.384468	0.991	0.996	7.84e-177	CD8+ T cells 1	RPL41
1.05e-179	1.44272	0.374	0.118	1.95e-175	CD8+ T cells 1	LTB
9.14e-172	0.344663	0.996	0.996	1.7e-167	CD8+ T cells 1	RPL10
5.8e-168	1.12644	0.321	0.095	1.08e-163	CD8+ T cells 1	SYTL3
5.13e-165	1.20106	0.594	0.396	9.54e-161	CD8+ T cells 1	CRIP1
5.3e-164	0.385661	0.976	0.993	9.86e-160	CD8+ T cells 1	RPS15
1.44e-160	0.563241	0.937	0.985	2.69e-156	CD8+ T cells 1	JUND
8.17e-159	0.987394	0.265	0.065	1.52e-154	CD8+ T cells 1	OXNAD1
2.8e-158	1.08365	0.321	0.1	5.21e-154	CD8+ T cells 1	CLEC2D
7.34e-158	1.12703	0.644	0.452	1.37e-153	CD8+ T cells 1	DUSP2
7.37e-157	0.396341	0.976	0.989	1.37e-152	CD8+ T cells 1	RPL21
1.18e-156	0.441456	0.944	0.981	2.19e-152	CD8+ T cells 1	RPL14
3.33e-150	1.73949	0.709	0.603	6.2e-146	CD8+ T cells 1	CCL4
4.66e-150	0.433172	0.944	0.982	8.66e-146	CD8+ T cells 1	RPS16
2.12e-148	1.05685	0.74	0.688	3.94e-144	CD8+ T cells 1	TXNIP
1.41e-147	0.379675	0.98	0.994	2.61e-143	CD8+ T cells 1	RPL34
1.9e-143	0.366981	0.964	0.989	3.53e-139	CD8+ T cells 1	RPL19
2.1e-143	0.452261	0.952	0.977	3.91e-139	CD8+ T cells 1	HLA-B
6.07e-143	0.415441	0.929	0.983	1.13e-138	CD8+ T cells 1	FAU
1.16e-142	0.578088	0.873	0.901	2.16e-138	CD8+ T cells 1	SH3BGRL3
1.54e-141	0.415858	0.943	0.982	2.86e-137	CD8+ T cells 1	RPL27A
8.18e-141	0.374186	0.969	0.99	1.52e-136	CD8+ T cells 1	EIF1
1.65e-139	0.420522	0.947	0.984	3.07e-135	CD8+ T cells 1	RPLP2
4.91e-131	1.20823	0.381	0.171	9.14e-127	CD8+ T cells 1	APOBEC3G
1.64e-129	0.366343	0.966	0.988	3.06e-125	CD8+ T cells 1	RPS7
1.03e-128	0.487536	0.89	0.951	1.91e-124	CD8+ T cells 1	CALM1
3.55e-127	0.615889	0.802	0.892	6.61e-123	CD8+ T cells 1	HLA-E
6.45e-124	0.925987	0.269	0.084	1.2e-119	CD8+ T cells 1	RHOH
1.22e-123	1.15615	0.363	0.162	2.27e-119	CD8+ T cells 1	RORA
5.4e-123	0.328781	0.986	0.995	1.01e-118	CD8+ T cells 1	RPL32
3.18e-121	0.451995	0.887	0.973	5.91e-117	CD8+ T cells 1	RPL38
2.59e-117	1.02876	0.333	0.139	4.83e-113	CD8+ T cells 1	IL2RG
4.92e-116	0.356175	0.974	0.987	9.15e-112	CD8+ T cells 1	PTMA
9.72e-116	1.19855	0.512	0.371	1.81e-111	CD8+ T cells 1	STK4
5.8e-112	0.298672	0.984	0.995	1.08e-107	CD8+ T cells 1	RPS28
2.03e-109	1.00437	0.634	0.574	3.78e-105	CD8+ T cells 1	CREM
2.15e-108	0.787681	0.704	0.786	3.99e-104	CD8+ T cells 1	SRSF7
1.65e-107	0.331999	0.963	0.99	3.08e-103	CD8+ T cells 1	RPL18A
3.56e-106	0.345427	0.964	0.989	6.63e-102	CD8+ T cells 1	RPL3
2.26e-105	0.348799	0.962	0.988	4.2e-101	CD8+ T cells 1	RPL18
4.98e-103	0.438524	0.912	0.976	9.27e-99	CD8+ T cells 1	H3F3B
1.57e-102	1.04391	0.482	0.337	2.92e-98	CD8+ T cells 1	RAC2
1.95e-101	1.25952	0.48	0.348	3.63e-97	CD8+ T cells 1	PPP2R5C
6.15e-100	0.771347	0.659	0.648	1.14e-95	CD8+ T cells 1	ARHGDIB
5.53e-98	0.950285	0.273	0.106	1.03e-93	CD8+ T cells 1	RNF125
5.26e-96	0.496503	0.789	0.939	9.79e-92	CD8+ T cells 1	RPS21
1.25e-92	0.288401	0.987	0.994	2.33e-88	CD8+ T cells 1	RPL37
1.99e-89	0.428668	0.862	0.959	3.7e-85	CD8+ T cells 1	RPSA
3.09e-88	0.404791	0.884	0.959	5.76e-84	CD8+ T cells 1	MYL12A
1.31e-80	0.274725	0.986	0.995	2.44e-76	CD8+ T cells 1	RPS18
3.01e-80	0.776334	0.642	0.774	5.59e-76	CD8+ T cells 1	SARAF
3.76e-80	0.296937	0.96	0.987	6.99e-76	CD8+ T cells 1	RPS4X
4.92e-80	1.15721	0.503	0.445	9.15e-76	CD8+ T cells 1	LEPROTL1
5.74e-80	0.894754	0.639	0.566	1.07e-75	CD8+ T cells 1	RGS1
1.71e-79	0.283394	0.961	0.99	3.19e-75	CD8+ T cells 1	RPL35A
3.6e-77	0.677124	0.601	0.502	6.71e-73	CD8+ T cells 1	LCP1
3.44e-75	0.339617	0.901	0.979	6.4e-71	CD8+ T cells 1	RPL26
9.02e-74	0.302688	0.929	0.983	1.68e-69	CD8+ T cells 1	RPL35
2.29e-73	0.891459	0.545	0.489	4.25e-69	CD8+ T cells 1	ARL4C
2.61e-72	1.06968	0.363	0.225	4.85e-68	CD8+ T cells 1	CNOT6L
7.02e-72	0.399757	0.829	0.962	1.31e-67	CD8+ T cells 1	RPS20
1.46e-70	1.0698	0.359	0.219	2.72e-66	CD8+ T cells 1	CEMIP2
5.13e-68	0.829391	0.277	0.136	9.55e-64	CD8+ T cells 1	OCIAD2
5.52e-64	0.271881	0.955	0.99	1.03e-59	CD8+ T cells 1	RPS6
2.5e-63	0.890325	0.338	0.201	4.64e-59	CD8+ T cells 1	SYNE2
8.12e-60	0.97408	0.451	0.368	1.51e-55	CD8+ T cells 1	DDIT4
4.07e-59	0.275775	0.931	0.987	7.58e-55	CD8+ T cells 1	UBA52
6.45e-58	0.965666	0.487	0.455	1.2e-53	CD8+ T cells 1	STK17B
1.74e-57	0.449635	0.746	0.927	3.23e-53	CD8+ T cells 1	TMA7
1.31e-55	0.880745	0.272	0.149	2.43e-51	CD8+ T cells 1	PIK3IP1
7.91e-51	1.12353	0.426	0.365	1.47e-46	CD8+ T cells 1	PIK3R1
9.64e-50	0.80075	0.282	0.167	1.79e-45	CD8+ T cells 1	ICAM3
2.03e-49	0.553638	0.766	0.92	3.78e-45	CD8+ T cells 1	ANXA1
2.41e-49	0.40194	0.729	0.925	4.48e-45	CD8+ T cells 1	EEF1D
3.15e-48	0.949031	0.43	0.382	5.86e-44	CD8+ T cells 1	EVL
1.47e-47	0.711461	0.523	0.544	2.73e-43	CD8+ T cells 1	GMFG
1.51e-46	0.873159	0.286	0.177	2.81e-42	CD8+ T cells 1	IKZF1
5.1e-46	0.428606	0.706	0.912	9.49e-42	CD8+ T cells 1	RPL36AL
2.38e-45	0.887559	0.316	0.215	4.43e-41	CD8+ T cells 1	EMB
2.25e-43	0.359311	0.82	0.916	4.19e-39	CD8+ T cells 1	PFN1
4.48e-43	0.253143	0.898	0.974	8.34e-39	CD8+ T cells 1	RPL10A
6.11e-43	0.615284	0.605	0.671	1.14e-38	CD8+ T cells 1	CD44
1.59e-42	0.9171	0.398	0.337	2.96e-38	CD8+ T cells 1	RARRES3
1.12e-37	0.27029	0.225	0.521	2.09e-33	CD8+ T cells 1	SYF2
3.54e-36	0.25027	0.18	0.426	6.58e-32	CD8+ T cells 1	SLTM
5.36e-36	0.940079	0.368	0.311	9.97e-32	CD8+ T cells 1	RNF19A
2.39e-35	0.556837	0.489	0.437	4.45e-31	CD8+ T cells 1	SAMSN1
6.01e-35	0.261933	0.197	0.455	1.12e-30	CD8+ T cells 1	IK
6.5e-35	0.892734	0.469	0.495	1.21e-30	CD8+ T cells 1	YPEL5
7.2e-34	0.260346	0.2	0.454	1.34e-29	CD8+ T cells 1	MPHOSPH8
1.07e-32	0.781551	0.326	0.251	1.99e-28	CD8+ T cells 1	ETS1
2.33e-32	0.258379	0.18	0.411	4.34e-28	CD8+ T cells 1	TNRC6B
2.78e-32	0.913188	0.311	0.239	5.17e-28	CD8+ T cells 1	SLA
6.85e-31	0.28033	0.196	0.438	1.27e-26	CD8+ T cells 1	FGFR1OP2
1.22e-30	0.2645	0.251	0.549	2.26e-26	CD8+ T cells 1	RPL17
1.49e-30	0.71297	0.551	0.629	2.77e-26	CD8+ T cells 1	ID2
2.37e-30	0.276507	0.234	0.511	4.42e-26	CD8+ T cells 1	RPS10
3.05e-30	0.537773	0.164	0.376	5.68e-26	CD8+ T cells 1	CMC1
4.83e-30	0.758129	0.395	0.364	8.99e-26	CD8+ T cells 1	FYB1
8.79e-30	0.294996	0.229	0.495	1.64e-25	CD8+ T cells 1	GLS
9.84e-30	0.251722	0.202	0.446	1.83e-25	CD8+ T cells 1	MZT2A
1.06e-29	0.263108	0.224	0.491	1.97e-25	CD8+ T cells 1	MAGOH
1.71e-29	0.269151	0.197	0.435	3.18e-25	CD8+ T cells 1	CASP4
1.75e-29	0.296611	0.24	0.522	3.25e-25	CD8+ T cells 1	TAPBP
3.24e-29	0.848152	0.279	0.203	6.02e-25	CD8+ T cells 1	CRYBG1
2.94e-28	0.303763	0.235	0.504	5.47e-24	CD8+ T cells 1	FAM133B
9.68e-28	0.253403	0.149	0.337	1.8e-23	CD8+ T cells 1	EIF1AY
1.79e-27	0.287913	0.183	0.397	3.33e-23	CD8+ T cells 1	PPP1R10
1.84e-27	0.257077	0.225	0.472	3.43e-23	CD8+ T cells 1	NR3C1
1.91e-27	0.272413	0.288	0.615	3.55e-23	CD8+ T cells 1	SNRPB2
4.62e-27	0.279833	0.167	0.367	8.6e-23	CD8+ T cells 1	SSBP4
4.67e-27	0.273307	0.152	0.341	8.69e-23	CD8+ T cells 1	CCNDBP1
5e-27	0.307313	0.163	0.361	9.31e-23	CD8+ T cells 1	CHMP4A
5.2e-27	0.682964	0.515	0.521	9.68e-23	CD8+ T cells 1	RGCC
5.58e-27	0.264236	0.143	0.324	1.04e-22	CD8+ T cells 1	ISCA1
6.61e-27	0.259897	0.142	0.321	1.23e-22	CD8+ T cells 1	SMG1
1.46e-26	0.28499	0.279	0.591	2.71e-22	CD8+ T cells 1	UBXN1
1.78e-26	0.316813	0.276	0.584	3.31e-22	CD8+ T cells 1	DDX18
3.79e-26	0.293637	0.239	0.504	7.06e-22	CD8+ T cells 1	DHRS7
4.18e-26	0.351237	0.69	0.92	7.77e-22	CD8+ T cells 1	TOMM7
9.65e-26	0.691907	0.326	0.26	1.8e-21	CD8+ T cells 1	BIRC3
1.26e-25	0.907476	0.367	0.348	2.34e-21	CD8+ T cells 1	STK17A
2.27e-25	0.711439	0.392	0.372	4.23e-21	CD8+ T cells 1	CD37
2.64e-25	0.264575	0.15	0.33	4.91e-21	CD8+ T cells 1	YTHDC1
2.84e-25	0.294826	0.768	0.956	5.28e-21	CD8+ T cells 1	DDX5
3.1e-25	0.292265	0.166	0.358	5.77e-21	CD8+ T cells 1	TAF7
3.21e-25	0.81369	0.267	0.202	5.98e-21	CD8+ T cells 1	GNG2
4.16e-25	0.364297	0.682	0.92	7.74e-21	CD8+ T cells 1	RPL31
6.37e-25	0.335623	0.209	0.442	1.18e-20	CD8+ T cells 1	GSPT1
6.52e-25	0.305271	0.162	0.35	1.21e-20	CD8+ T cells 1	CMC2
6.9e-25	0.766973	0.278	0.215	1.28e-20	CD8+ T cells 1	FYN
7.32e-25	0.269147	0.312	0.643	1.36e-20	CD8+ T cells 1	HNRNPH1
1.05e-24	0.290866	0.327	0.689	1.95e-20	CD8+ T cells 1	UBE2B
1.39e-24	0.295013	0.145	0.319	2.58e-20	CD8+ T cells 1	ARPC5L
1.48e-24	0.336837	0.245	0.513	2.76e-20	CD8+ T cells 1	POLR2K
4.53e-24	0.304857	0.198	0.413	8.44e-20	CD8+ T cells 1	MIER1
5.11e-24	0.330216	0.207	0.431	9.5e-20	CD8+ T cells 1	BRD2
6.59e-24	0.299436	0.182	0.381	1.23e-19	CD8+ T cells 1	PDCL3
1.82e-23	0.271388	0.152	0.326	3.38e-19	CD8+ T cells 1	BTG3
2.26e-23	0.285962	0.299	0.617	4.21e-19	CD8+ T cells 1	SF3B1
5.21e-23	0.260886	0.129	0.284	9.7e-19	CD8+ T cells 1	TMX4
1.12e-22	0.717561	0.487	0.544	2.08e-18	CD8+ T cells 1	BTG2
1.31e-22	0.274668	0.135	0.292	2.44e-18	CD8+ T cells 1	CCSER2
1.37e-22	0.355116	0.239	0.489	2.56e-18	CD8+ T cells 1	DDX46
4.21e-22	0.333479	0.198	0.406	7.83e-18	CD8+ T cells 1	CCDC59
6.34e-22	0.386076	0.214	0.436	1.18e-17	CD8+ T cells 1	PRPF38B
1e-21	0.29387	0.185	0.38	1.87e-17	CD8+ T cells 1	AMD1
1.3e-21	0.326887	0.261	0.527	2.42e-17	CD8+ T cells 1	PNN
1.92e-21	0.276907	0.14	0.295	3.58e-17	CD8+ T cells 1	CHD2
1.93e-21	0.303748	0.145	0.305	3.59e-17	CD8+ T cells 1	SYNE1
2.13e-21	0.319201	0.23	0.466	3.96e-17	CD8+ T cells 1	CCDC107
2.64e-21	0.277089	0.144	0.302	4.91e-17	CD8+ T cells 1	OGA
2.78e-21	0.32232	0.178	0.365	5.17e-17	CD8+ T cells 1	PPP1R18
6.76e-21	0.32386	0.143	0.3	1.26e-16	CD8+ T cells 1	IER5L
7.73e-21	0.27215	0.125	0.269	1.44e-16	CD8+ T cells 1	RSBN1L
1.66e-20	0.72085	0.392	0.388	3.09e-16	CD8+ T cells 1	EZR
2.57e-20	0.295144	0.14	0.293	4.78e-16	CD8+ T cells 1	CHORDC1
3.61e-20	0.310407	0.157	0.321	6.72e-16	CD8+ T cells 1	NAP1L4
4.1e-20	1.61484	0.227	0.433	7.63e-16	CD8+ T cells 1	MT1E
5.42e-20	0.321707	0.289	0.578	1.01e-15	CD8+ T cells 1	GSTK1
1.42e-19	0.37634	0.239	0.474	2.64e-15	CD8+ T cells 1	TAF1D
1.78e-19	0.25085	0.341	0.685	3.32e-15	CD8+ T cells 1	DRAP1
3.77e-19	0.351303	0.315	0.601	7.02e-15	CD8+ T cells 1	METRNL
5.66e-19	0.314821	0.223	0.434	1.05e-14	CD8+ T cells 1	BCAS2
7.17e-19	0.300022	0.188	0.368	1.33e-14	CD8+ T cells 1	CARD16
7.54e-19	0.799012	0.314	0.287	1.4e-14	CD8+ T cells 1	CDC42SE2
1.15e-18	0.259473	0.346	0.692	2.14e-14	CD8+ T cells 1	EIF3G
1.66e-18	0.380107	0.867	0.967	3.09e-14	CD8+ T cells 1	HSP90AA1
2.05e-18	0.281054	0.336	0.66	3.82e-14	CD8+ T cells 1	PNISR
2.51e-18	0.276311	0.148	0.296	4.67e-14	CD8+ T cells 1	SAMD9
3.12e-18	0.787302	0.364	0.358	5.81e-14	CD8+ T cells 1	IRF1
3.69e-18	0.301268	0.719	0.935	6.86e-14	CD8+ T cells 1	UBB
2.03e-17	0.299516	0.141	0.282	3.79e-13	CD8+ T cells 1	RNPEPL1
2.09e-17	0.372897	0.208	0.404	3.88e-13	CD8+ T cells 1	DHX36
4.43e-17	0.314683	0.676	0.91	8.25e-13	CD8+ T cells 1	SUB1
5.84e-17	0.356316	0.196	0.379	1.09e-12	CD8+ T cells 1	PHF20
2.08e-16	0.368978	0.19	0.363	3.87e-12	CD8+ T cells 1	USP15
3.02e-16	0.846224	0.332	0.325	5.62e-12	CD8+ T cells 1	KIAA1551
5.1e-16	0.295297	0.135	0.263	9.48e-12	CD8+ T cells 1	LYST
1.24e-15	0.310508	0.156	0.299	2.31e-11	CD8+ T cells 1	OGT
2.29e-15	0.295195	0.15	0.287	4.26e-11	CD8+ T cells 1	GRK2
2.93e-15	0.33562	0.163	0.311	5.46e-11	CD8+ T cells 1	SS18L2
3.15e-15	0.324221	0.161	0.306	5.87e-11	CD8+ T cells 1	NOP58
7.73e-15	0.303325	0.31	0.594	1.44e-10	CD8+ T cells 1	SNRPB
1.15e-14	0.394489	0.174	0.328	2.13e-10	CD8+ T cells 1	ZBTB1
1.2e-14	0.258427	0.131	0.251	2.23e-10	CD8+ T cells 1	ATP2B4
1.55e-14	0.290031	0.143	0.273	2.89e-10	CD8+ T cells 1	CSK
1.61e-14	0.38363	0.189	0.354	3e-10	CD8+ T cells 1	RAB8B
2.61e-14	0.378669	0.235	0.434	4.86e-10	CD8+ T cells 1	NKTR
5.14e-14	0.306987	0.156	0.29	9.56e-10	CD8+ T cells 1	TTC14
5.82e-14	0.271186	0.686	0.927	1.08e-09	CD8+ T cells 1	COMMD6
8.62e-14	0.700259	0.465	0.612	1.6e-09	CD8+ T cells 1	AES
1.19e-13	0.267125	0.336	0.63	2.21e-09	CD8+ T cells 1	OSTF1
1.2e-13	0.342318	0.205	0.375	2.24e-09	CD8+ T cells 1	GTF2B
2.11e-13	0.329036	0.235	0.428	3.93e-09	CD8+ T cells 1	PLP2
3.04e-13	0.289433	0.139	0.258	5.65e-09	CD8+ T cells 1	DDIT3
3.26e-13	0.334517	0.152	0.28	6.06e-09	CD8+ T cells 1	N4BP1
4.2e-13	0.749034	0.265	0.237	7.82e-09	CD8+ T cells 1	PTGER4
4.71e-13	0.316755	0.356	0.667	8.77e-09	CD8+ T cells 1	DDX3X
7.45e-13	0.332125	0.143	0.263	1.39e-08	CD8+ T cells 1	INTS6
7.86e-13	0.399547	0.189	0.345	1.46e-08	CD8+ T cells 1	CDC42SE1
7.9e-13	0.402048	0.22	0.4	1.47e-08	CD8+ T cells 1	NSD3
1.6e-12	0.365792	0.302	0.557	2.97e-08	CD8+ T cells 1	ARGLU1
1.7e-12	0.421398	0.242	0.442	3.16e-08	CD8+ T cells 1	PPP1R2
1.7e-12	0.362789	0.224	0.405	3.16e-08	CD8+ T cells 1	SH3KBP1
1.81e-12	0.703689	0.262	0.234	3.37e-08	CD8+ T cells 1	PRDM1
1.83e-12	0.724636	0.258	0.227	3.41e-08	CD8+ T cells 1	GPR65
2.05e-12	0.304967	0.14	0.256	3.82e-08	CD8+ T cells 1	CDK2AP2
2.21e-12	0.310674	0.148	0.271	4.12e-08	CD8+ T cells 1	CYTH1
3.54e-12	0.434771	0.561	0.806	6.58e-08	CD8+ T cells 1	YWHAZ
1.11e-11	0.315824	0.352	0.65	2.06e-07	CD8+ T cells 1	AKAP13
1.28e-11	0.319767	0.142	0.255	2.39e-07	CD8+ T cells 1	SIGIRR
1.61e-11	0.369458	0.309	0.573	2.99e-07	CD8+ T cells 1	GTF3A
1.65e-11	0.289453	0.324	0.57	3.07e-07	CD8+ T cells 1	FOSL2
1.88e-11	0.802312	0.255	0.233	3.51e-07	CD8+ T cells 1	LYAR
2.36e-11	0.369671	0.148	0.264	4.39e-07	CD8+ T cells 1	FKBP5
2.45e-11	0.359483	0.18	0.319	4.55e-07	CD8+ T cells 1	JOSD1
4.79e-11	0.401896	0.284	0.512	8.91e-07	CD8+ T cells 1	CLK1
6.33e-11	0.868677	0.298	0.296	1.18e-06	CD8+ T cells 1	TOB1
6.73e-11	0.758782	0.341	0.372	1.25e-06	CD8+ T cells 1	PDCD4
1.24e-10	0.299616	0.192	0.333	2.31e-06	CD8+ T cells 1	IQGAP2
2.05e-10	0.435435	0.246	0.436	3.81e-06	CD8+ T cells 1	ARID4B
2.07e-10	0.354087	0.155	0.271	3.85e-06	CD8+ T cells 1	LPIN2
2.11e-10	0.741232	0.33	0.353	3.92e-06	CD8+ T cells 1	HLA-F
2.35e-10	0.716248	0.339	0.366	4.37e-06	CD8+ T cells 1	FAM107B
2.64e-10	0.374699	0.155	0.271	4.91e-06	CD8+ T cells 1	KANSL1
2.7e-10	0.365463	0.159	0.278	5.02e-06	CD8+ T cells 1	CCDC12
3.44e-10	0.392095	0.329	0.6	6.4e-06	CD8+ T cells 1	SNHG8
4.52e-10	0.279508	0.392	0.72	8.41e-06	CD8+ T cells 1	NCL
5.58e-10	0.437115	0.235	0.412	1.04e-05	CD8+ T cells 1	HNRNPUL1
5.8e-10	0.390098	0.319	0.582	1.08e-05	CD8+ T cells 1	RBM8A
1.47e-09	0.342944	0.201	0.343	2.74e-05	CD8+ T cells 1	SEC11C
1.59e-09	0.29012	0.388	0.719	2.95e-05	CD8+ T cells 1	HNRNPDL
1.85e-09	0.358484	0.237	0.403	3.44e-05	CD8+ T cells 1	IVNS1ABP
2.43e-09	0.36956	0.345	0.621	4.52e-05	CD8+ T cells 1	EIF5
2.45e-09	0.416858	0.197	0.338	4.55e-05	CD8+ T cells 1	BUB3
2.94e-09	0.408571	0.204	0.349	5.48e-05	CD8+ T cells 1	MT-ND6
3.2e-09	0.422775	0.306	0.544	5.96e-05	CD8+ T cells 1	GCC2
6.49e-09	0.509368	0.387	0.438	0.000120814	CD8+ T cells 1	CD53
9.44e-09	0.47351	0.191	0.323	0.000175602	CD8+ T cells 1	ATM
9.96e-09	0.354691	0.381	0.709	0.000185367	CD8+ T cells 1	PRRC2C
1.05e-08	0.806473	0.396	0.497	0.000196123	CD8+ T cells 1	FAM177A1
1.12e-08	0.31947	0.378	0.698	0.00020874	CD8+ T cells 1	APRT
1.39e-08	0.345094	0.209	0.35	0.000258393	CD8+ T cells 1	HCLS1
1.64e-08	0.479843	0.354	0.37	0.000305463	CD8+ T cells 1	C12orf75
1.85e-08	0.257125	0.339	0.566	0.00034458	CD8+ T cells 1	LITAF
5.64e-08	0.507433	0.254	0.436	0.00104953	CD8+ T cells 1	ABHD17A
5.82e-08	0.374426	0.186	0.307	0.00108322	CD8+ T cells 1	UBALD2
8.44e-08	0.451517	0.302	0.528	0.00157079	CD8+ T cells 1	RSRC2
1.25e-07	0.321709	0.188	0.307	0.00233181	CD8+ T cells 1	EVI2B
1.44e-07	0.431937	0.31	0.54	0.0026826	CD8+ T cells 1	SF1
1.6e-07	0.402792	0.283	0.469	0.00297604	CD8+ T cells 1	IER5
2.31e-07	0.643125	0.461	0.645	0.00429026	CD8+ T cells 1	RSRP1
3.29e-07	0.380451	0.161	0.26	0.00612944	CD8+ T cells 1	ODC1
4.22e-07	0.56179	0.557	0.723	0.00784643	CD8+ T cells 1	KLF2
4.58e-07	0.380062	0.158	0.256	0.0085137	CD8+ T cells 1	ATF7IP
5.82e-07	0.288895	0.596	0.874	0.0108368	CD8+ T cells 1	HNRNPA1
5.85e-07	0.543883	0.351	0.388	0.0108765	CD8+ T cells 1	IFITM1
5.95e-07	0.454047	0.455	0.517	0.0110809	CD8+ T cells 1	ZNF331
7.56e-07	0.439202	0.17	0.275	0.0140596	CD8+ T cells 1	BTN3A2
8.98e-07	0.410187	0.299	0.502	0.0167117	CD8+ T cells 1	RNF213
1.18e-06	0.277651	0.45	0.787	0.0219722	CD8+ T cells 1	HSPE1
1.32e-06	0.289694	0.302	0.488	0.0246017	CD8+ T cells 1	LSP1
1.36e-06	0.406034	0.374	0.666	0.0252484	CD8+ T cells 1	MBNL1
1.61e-06	0.380812	0.162	0.259	0.0298962	CD8+ T cells 1	KIF2A
1.88e-06	0.44611	0.19	0.306	0.0349622	CD8+ T cells 1	DDX6
2.89e-06	0.684818	0.444	0.606	0.0538422	CD8+ T cells 1	CLEC2B
3e-06	0.628253	0.443	0.621	0.0557352	CD8+ T cells 1	DDX24
3.21e-06	0.462698	0.235	0.381	0.059659	CD8+ T cells 1	CKLF
4.47e-06	0.478204	0.275	0.459	0.0832672	CD8+ T cells 1	ARF6
5.38e-06	0.29204	0.237	0.373	0.100094	CD8+ T cells 1	UCP2
6.28e-06	0.414424	0.349	0.611	0.116934	CD8+ T cells 1	ANAPC16
1.29e-05	0.394691	0.166	0.258	0.240167	CD8+ T cells 1	CYLD
1.67e-05	0.675494	0.269	0.288	0.310621	CD8+ T cells 1	LIMD2
1.99e-05	0.401376	0.326	0.539	0.370709	CD8+ T cells 1	EFHD2
2.76e-05	0.34527	0.559	0.792	0.513252	CD8+ T cells 1	EMP3
3.04e-05	0.433795	0.172	0.265	0.565186	CD8+ T cells 1	NSMCE3
4.02e-05	0.450866	0.189	0.292	0.747231	CD8+ T cells 1	KLF13
4.55e-05	0.277419	0.645	0.882	0.845876	CD8+ T cells 1	HSPA8
8.09e-05	0.433904	0.327	0.55	1	CD8+ T cells 1	FXYD5
8.6e-05	1.13876	0.751	0.903	1	CD8+ T cells 1	MT2A
9.17e-05	0.272686	0.614	0.887	1	CD8+ T cells 1	HINT1
0.000101355	0.65956	0.307	0.355	1	CD8+ T cells 1	SMCHD1
0.000133691	0.513152	0.234	0.367	1	CD8+ T cells 1	C9orf78
0.000136365	0.323919	0.199	0.296	1	CD8+ T cells 1	DUSP5
0.000178247	0.691973	0.279	0.313	1	CD8+ T cells 1	ADGRE5
0.000194489	0.424158	0.369	0.635	1	CD8+ T cells 1	JAK1
0.000233647	0.450749	0.383	0.662	1	CD8+ T cells 1	N4BP2L2
0.000288738	0.491527	0.262	0.414	1	CD8+ T cells 1	2020-09-09
0.000392373	0.522417	0.282	0.308	1	CD8+ T cells 1	PDE4B
0.000494204	0.647664	0.394	0.522	1	CD8+ T cells 1	CCNH
0.000765889	0.494868	0.177	0.263	1	CD8+ T cells 1	PIP4K2A
0.000892173	0.530839	0.304	0.49	1	CD8+ T cells 1	TERF2IP
0.00089263	0.472953	0.24	0.367	1	CD8+ T cells 1	IDI1
0.00134468	0.377556	0.423	0.745	1	CD8+ T cells 1	TRIR
0.00146336	0.466698	0.502	0.782	1	CD8+ T cells 1	RBM39
0.00180671	0.40556	0.333	0.535	1	CD8+ T cells 1	GYPC
0.00222421	0.49312	0.231	0.346	1	CD8+ T cells 1	VAMP2
0.00250323	0.472127	0.229	0.34	1	CD8+ T cells 1	SMAP2
0.00259441	0.384895	0.245	0.358	1	CD8+ T cells 1	ZC3HAV1
0.00302568	0.423506	0.356	0.428	1	CD8+ T cells 1	HMGB2
0.00317358	0.585504	0.399	0.551	1	CD8+ T cells 1	PSMB9
0.00332204	0.405469	0.417	0.725	1	CD8+ T cells 1	SRRM1
0.00372828	0.551337	0.21	0.309	1	CD8+ T cells 1	CLDND1
0.00379058	0.508538	0.463	0.698	1	CD8+ T cells 1	PSME1
0.00491507	0.256087	0.483	0.818	1	CD8+ T cells 1	SRSF3
0	2.07682	0.966	0.306	0	TAM 1	C1QA
0	1.86287	0.946	0.491	0	TAM 1	CCL3
0	1.85697	0.969	0.463	0	TAM 1	HMOX1
0	1.79174	0.942	0.311	0	TAM 1	C1QB
0	1.78326	0.961	0.251	0	TAM 1	C1QC
0	1.7781	0.805	0.308	0	TAM 1	SLC40A1
0	1.74427	0.956	0.258	0	TAM 1	CD14
0	1.72508	0.914	0.481	0	TAM 1	CXCL3
0	1.68412	0.957	0.604	0	TAM 1	CXCL8
0	1.64749	0.957	0.236	0	TAM 1	MRC1
0	1.59896	0.683	0.196	0	TAM 1	CCL3L1
0	1.54088	0.997	0.779	0	TAM 1	CTSD
0	1.51882	0.94	0.566	0	TAM 1	CXCL2
0	1.5183	1	0.999	0	TAM 1	FTL
0	1.50063	0.994	0.359	0	TAM 1	AIF1
0	1.49643	0.75	0.118	0	TAM 1	FOLR2
0	1.46155	0.97	0.283	0	TAM 1	MS4A6A
0	1.37702	0.932	0.211	0	TAM 1	CD163
0	1.36066	0.488	0.075	0	TAM 1	CCL13
0	1.35465	0.831	0.212	0	TAM 1	FUCA1
0	1.35378	0.989	0.541	0	TAM 1	GLUL
0	1.35066	0.925	0.239	0	TAM 1	MS4A7
0	1.31471	0.998	0.434	0	TAM 1	TYROBP
0	1.3139	0.942	0.524	0	TAM 1	IER3
0	1.30307	0.975	0.412	0	TAM 1	CREG1
0	1.26535	0.931	0.239	0	TAM 1	FCGR2A
0	1.24717	0.999	0.732	0	TAM 1	HLA-DRA
0	1.21384	0.921	0.236	0	TAM 1	IGSF6
0	1.21061	0.999	0.854	0	TAM 1	SAT1
0	1.20936	0.954	0.275	0	TAM 1	C5AR1
0	1.20399	0.695	0.11	0	TAM 1	F13A1
0	1.20279	0.988	0.665	0	TAM 1	CTSC
0	1.20225	0.994	0.44	0	TAM 1	FCER1G
0	1.20204	0.914	0.238	0	TAM 1	FCGR3A
0	1.20031	1	0.685	0	TAM 1	CD74
0	1.18617	0.997	0.573	0	TAM 1	HLA-DRB1
0	1.18144	0.994	0.664	0	TAM 1	CTSZ
0	1.16782	0.989	0.46	0	TAM 1	HLA-DRB5
0	1.15779	0.981	0.346	0	TAM 1	CD68
0	1.1577	0.973	0.632	0	TAM 1	CTSL
0	1.1266	0.989	0.666	0	TAM 1	FCGRT
0	1.12288	0.959	0.337	0	TAM 1	HLA-DMA
0	1.11293	0.994	0.516	0	TAM 1	HLA-DPA1
0	1.11201	0.904	0.435	0	TAM 1	RAB32
0	1.11196	0.999	0.837	0	TAM 1	CTSB
0	1.06973	0.928	0.497	0	TAM 1	LGMN
0	1.05785	0.996	0.499	0	TAM 1	CTSS
0	1.0568	0.917	0.241	0	TAM 1	CYBB
0	1.04743	0.906	0.492	0	TAM 1	PLAUR
0	1.03711	0.836	0.192	0	TAM 1	MS4A4A
0	1.03328	0.997	0.712	0	TAM 1	NPC2
0	1.02583	0.989	0.617	0	TAM 1	GRN
0	1.01663	0.789	0.148	0	TAM 1	SLCO2B1
0	1.00184	0.945	0.537	0	TAM 1	SGK1
0	0.998594	0.998	0.791	0	TAM 1	PSAP
0	0.994271	0.916	0.498	0	TAM 1	DAB2
0	0.992124	0.905	0.255	0	TAM 1	HLA-DMB
0	0.987267	0.971	0.529	0	TAM 1	ASAH1
0	0.977868	0.968	0.571	0	TAM 1	NAMPT
0	0.97784	0.885	0.341	0	TAM 1	CD83
0	0.977718	0.707	0.108	0	TAM 1	GPR34
0	0.968506	0.893	0.512	0	TAM 1	CHMP1B
0	0.966161	0.913	0.443	0	TAM 1	BLVRB
0	0.958658	1	0.998	0	TAM 1	FTH1
0	0.954518	0.719	0.251	0	TAM 1	THBD
0	0.940393	0.891	0.255	0	TAM 1	CLEC7A
0	0.932164	0.827	0.201	0	TAM 1	NPL
0	0.926646	0.987	0.494	0	TAM 1	HLA-DPB1
0	0.926155	0.783	0.286	0	TAM 1	HBEGF
0	0.914748	0.935	0.309	0	TAM 1	HLA-DQA1
0	0.907583	0.848	0.248	0	TAM 1	ACP5
0	0.886354	0.79	0.188	0	TAM 1	MSR1
0	0.881644	0.746	0.172	0	TAM 1	STAB1
0	0.87619	0.787	0.172	0	TAM 1	CSF1R
0	0.872048	0.863	0.429	0	TAM 1	APOC1
0	0.858763	0.799	0.187	0	TAM 1	FPR3
0	0.853742	0.989	0.47	0	TAM 1	LAPTM5
0	0.844775	0.857	0.339	0	TAM 1	FGL2
0	0.833725	0.969	0.67	0	TAM 1	CEBPB
0	0.818369	0.924	0.298	0	TAM 1	LST1
0	0.81525	0.787	0.181	0	TAM 1	MPEG1
0	0.813668	0.999	0.814	0	TAM 1	SRGN
0	0.80813	0.91	0.517	0	TAM 1	SOD2
0	0.807352	0.743	0.157	0	TAM 1	C3AR1
0	0.806638	0.933	0.422	0	TAM 1	LIPA
0	0.802938	0.804	0.258	0	TAM 1	NINJ1
0	0.799357	0.949	0.376	0	TAM 1	VAMP8
0	0.798719	0.801	0.294	0	TAM 1	MAFB
0	0.795577	0.911	0.468	0	TAM 1	LY96
0	0.793117	0.762	0.184	0	TAM 1	RNASE6
0	0.790355	0.674	0.132	0	TAM 1	VSIG4
0	0.787179	0.946	0.611	0	TAM 1	ATP1B3
0	0.786934	0.848	0.327	0	TAM 1	MFSD1
0	0.783471	0.788	0.281	0	TAM 1	RB1
0	0.772814	0.886	0.384	0	TAM 1	CAPG
0	0.768425	0.822	0.309	0	TAM 1	TMEM176B
0	0.763241	0.703	0.165	0	TAM 1	ADAP2
0	0.755923	0.702	0.196	0	TAM 1	PHACTR1
0	0.753421	0.769	0.181	0	TAM 1	LY86
0	0.75179	0.877	0.261	0	TAM 1	MNDA
0	0.747006	0.997	0.827	0	TAM 1	CYBA
0	0.746294	0.912	0.409	0	TAM 1	RNF130
0	0.744931	0.927	0.326	0	TAM 1	HLA-DQB1
0	0.726805	0.883	0.392	0	TAM 1	ARHGAP18
0	0.715683	0.882	0.393	0	TAM 1	PPT1
0	0.714133	0.817	0.231	0	TAM 1	SPI1
0	0.704036	1	0.919	0	TAM 1	ITM2B
0	0.702356	0.859	0.295	0	TAM 1	CPVL
0	0.697231	0.808	0.304	0	TAM 1	ETS2
0	0.694506	0.975	0.688	0	TAM 1	SDCBP
0	0.692975	0.687	0.224	0	TAM 1	IDH1
0	0.691729	0.721	0.158	0	TAM 1	TREM2
0	0.686966	0.564	0.082	0	TAM 1	LILRB5
0	0.683631	0.738	0.19	0	TAM 1	CD86
0	0.674368	0.583	0.166	0	TAM 1	LTC4S
0	0.667549	0.976	0.486	0	TAM 1	LYZ
0	0.666581	0.856	0.279	0	TAM 1	C1orf162
0	0.665039	0.803	0.245	0	TAM 1	HLA-DQA2
0	0.663626	0.85	0.3	0	TAM 1	PLEK
0	0.659626	0.837	0.392	0	TAM 1	CYFIP1
0	0.65941	0.943	0.583	0	TAM 1	ATP6V0B
0	0.654842	0.672	0.16	0	TAM 1	LAIR1
0	0.654119	0.739	0.188	0	TAM 1	CD84
0	0.651007	0.85	0.37	0	TAM 1	TPP1
0	0.648417	0.924	0.355	0	TAM 1	ITGB2
0	0.648148	0.767	0.22	0	TAM 1	CD4
0	0.645933	0.651	0.157	0	TAM 1	PLA2G7
0	0.642407	0.857	0.403	0	TAM 1	PYCARD
0	0.641802	0.764	0.237	0	TAM 1	CXCL16
0	0.641772	0.731	0.247	0	TAM 1	RASGEF1B
0	0.641179	0.679	0.205	0	TAM 1	NLRP3
0	0.64076	0.709	0.219	0	TAM 1	MPP1
0	0.640665	0.882	0.386	0	TAM 1	RNASET2
0	0.632418	0.783	0.257	0	TAM 1	S100A9
0	0.623236	0.67	0.152	0	TAM 1	TBXAS1
0	0.597386	0.673	0.194	0	TAM 1	IL18
0	0.593245	0.646	0.174	0	TAM 1	RAB20
0	0.581212	0.594	0.136	0	TAM 1	PILRA
0	0.573171	0.64	0.172	0	TAM 1	RBM47
0	0.558116	0.55	0.115	0	TAM 1	CD33
0	0.557818	0.541	0.129	0	TAM 1	SLC48A1
0	0.546388	0.552	0.129	0	TAM 1	CCR1
0	0.54124	0.602	0.158	0	TAM 1	SLC7A7
0	0.536622	0.611	0.138	0	TAM 1	CSF2RA
0	0.534973	0.739	0.235	0	TAM 1	ARRB2
0	0.533576	0.61	0.149	0	TAM 1	TFEC
0	0.532914	0.995	0.901	0	TAM 1	OAZ1
0	0.529968	0.733	0.233	0	TAM 1	IQGAP2
0	0.529457	0.551	0.113	0	TAM 1	SLC7A8
0	0.521937	0.558	0.127	0	TAM 1	NCF4
0	0.506887	0.49	0.115	0	TAM 1	ME1
0	0.505599	0.648	0.188	0	TAM 1	SPINT2
0	0.464809	0.47	0.095	0	TAM 1	PTAFR
0	0.423243	0.424	0.081	0	TAM 1	SIGLEC1
7.64e-307	0.680984	0.933	0.524	1.42e-302	TAM 1	APLP2
3.58e-305	0.655495	0.876	0.43	6.67e-301	TAM 1	RGS10
1.31e-304	0.520479	0.66	0.205	2.44e-300	TAM 1	ADA2
3.53e-304	0.412261	0.356	0.053	6.56e-300	TAM 1	IL2RA
6.36e-303	0.492949	0.661	0.197	1.18e-298	TAM 1	NCF2
8.2e-303	0.644973	0.886	0.425	1.53e-298	TAM 1	TGFBI
2.3e-302	0.790714	0.885	0.437	4.29e-298	TAM 1	ZNF331
4.09e-302	0.557038	0.674	0.234	7.61e-298	TAM 1	TTYH3
3.19e-301	0.699989	0.827	0.383	5.94e-297	TAM 1	MAF
6.89e-301	0.421455	0.408	0.078	1.28e-296	TAM 1	MERTK
1.26e-300	0.587622	0.766	0.263	2.35e-296	TAM 1	AC020656.1
1.57e-300	0.572889	0.617	0.201	2.92e-296	TAM 1	MCOLN1
6.32e-299	1.35353	0.536	0.154	1.18e-294	TAM 1	CXCL1
6.33e-299	0.726534	0.869	0.449	1.18e-294	TAM 1	PLD3
8.47e-299	0.562903	0.661	0.211	1.58e-294	TAM 1	ITGAX
1.09e-298	0.715815	0.895	0.45	2.03e-294	TAM 1	GPR183
1.76e-297	0.905069	0.966	0.791	3.27e-293	TAM 1	NFKBIA
2.98e-296	0.539405	0.608	0.194	5.55e-292	TAM 1	BMP2K
6.35e-296	0.363536	0.316	0.041	1.18e-291	TAM 1	LINC01094
2.97e-295	0.481757	0.552	0.156	5.53e-291	TAM 1	MMD
1.25e-294	1.00257	0.836	0.447	2.33e-290	TAM 1	IL1B
8.02e-293	0.743631	0.933	0.578	1.49e-288	TAM 1	TYMP
6.64e-286	0.603946	0.835	0.426	1.24e-281	TAM 1	SNX2
6.53e-285	0.570186	0.734	0.277	1.22e-280	TAM 1	TNFSF13B
5e-284	0.540721	0.677	0.242	9.31e-280	TAM 1	OGFRL1
8.31e-284	0.431994	0.45	0.099	1.55e-279	TAM 1	ENPP2
2.18e-282	0.443011	0.498	0.125	4.05e-278	TAM 1	2020-03-01
2.68e-280	0.57276	0.728	0.301	4.99e-276	TAM 1	DRAM2
4.99e-280	0.692044	0.73	0.294	9.29e-276	TAM 1	ICAM1
6.08e-280	0.49099	0.999	0.814	1.13e-275	TAM 1	CST3
1.3e-278	0.470799	0.552	0.158	2.43e-274	TAM 1	RASSF4
2.79e-277	0.429526	0.491	0.123	5.19e-273	TAM 1	PIK3AP1
6.35e-276	0.372615	0.356	0.061	1.18e-271	TAM 1	FCGR1A
8.44e-276	0.395461	0.348	0.058	1.57e-271	TAM 1	HPGDS
9.14e-275	1.47143	0.715	0.319	1.7e-270	TAM 1	CCL4L2
1.36e-274	0.716878	0.86	0.427	2.53e-270	TAM 1	RGS2
3.37e-273	0.551015	0.759	0.279	6.26e-269	TAM 1	ALOX5AP
6.09e-273	0.799416	0.91	0.529	1.13e-268	TAM 1	NR4A2
2.16e-271	0.632885	0.717	0.266	4.02e-267	TAM 1	BCL2A1
2.22e-268	0.4632	0.419	0.089	4.13e-264	TAM 1	LUCAT1
3.59e-267	0.567486	0.839	0.418	6.67e-263	TAM 1	GRB2
7.47e-267	0.457895	0.443	0.102	1.39e-262	TAM 1	OTOA
1.41e-265	0.558972	0.698	0.293	2.62e-261	TAM 1	BLVRA
2.59e-265	0.524435	0.86	0.375	4.81e-261	TAM 1	FAM49B
1.22e-264	0.621314	0.841	0.454	2.27e-260	TAM 1	GLRX
1.7e-264	0.459563	0.531	0.159	3.16e-260	TAM 1	AP1B1
2.32e-264	0.411639	0.502	0.134	4.32e-260	TAM 1	SYK
2.96e-263	1.09384	0.926	0.638	5.51e-259	TAM 1	APOE
1.34e-262	0.60864	0.43	0.1	2.49e-258	TAM 1	SLC16A10
3.4e-261	0.604508	0.488	0.123	6.33e-257	TAM 1	OSM
4.37e-260	0.427633	0.521	0.15	8.14e-256	TAM 1	NAIP
4.38e-260	0.584086	0.815	0.396	8.16e-256	TAM 1	HNMT
6.07e-260	0.603297	0.676	0.269	1.13e-255	TAM 1	ABCA1
2.16e-259	0.568207	0.8	0.382	4.03e-255	TAM 1	KCTD12
2.55e-259	0.391139	0.786	0.292	4.75e-255	TAM 1	FYB1
6e-259	0.80836	0.434	0.102	1.12e-254	TAM 1	IL10
8.99e-259	0.381243	0.446	0.106	1.67e-254	TAM 1	CLEC4A
8.84e-258	0.467085	0.613	0.208	1.65e-253	TAM 1	UNC93B1
4.73e-257	0.425238	0.631	0.212	8.8e-253	TAM 1	SYNGR2
2.33e-253	0.467609	0.656	0.227	4.34e-249	TAM 1	ATP1B1
6.01e-252	0.719876	0.943	0.602	1.12e-247	TAM 1	GADD45B
9.01e-252	0.724997	0.901	0.478	1.68e-247	TAM 1	GPNMB
1.62e-250	0.548682	0.98	0.73	3.02e-246	TAM 1	BRI3
2.01e-250	0.545882	0.605	0.206	3.74e-246	TAM 1	COLEC12
4.94e-250	0.425082	0.871	0.349	9.19e-246	TAM 1	CD53
2.63e-248	0.424802	0.598	0.195	4.89e-244	TAM 1	CSTA
5.58e-248	0.381971	0.474	0.126	1.04e-243	TAM 1	HCK
1.26e-245	0.411766	0.756	0.278	2.34e-241	TAM 1	UCP2
8.97e-245	0.580546	0.872	0.512	1.67e-240	TAM 1	TKT
2.84e-244	0.396036	0.585	0.18	5.28e-240	TAM 1	HAVCR2
6.82e-243	0.580396	0.836	0.46	1.27e-238	TAM 1	CTSA
3.22e-242	0.462365	0.453	0.121	5.98e-238	TAM 1	C2
3.58e-242	1.30363	0.775	0.421	6.65e-238	TAM 1	CCL2
4e-242	0.377226	0.348	0.069	7.44e-238	TAM 1	GAL3ST4
9.14e-242	0.316804	0.603	0.195	1.7e-237	TAM 1	MGAT4A
1.9e-241	0.57603	0.874	0.467	3.54e-237	TAM 1	LITAF
9.79e-241	0.393662	0.587	0.189	1.82e-236	TAM 1	NCKAP1L
3.89e-238	0.3387	0.385	0.084	7.24e-234	TAM 1	TLR2
5.9e-238	0.520366	0.773	0.363	1.1e-233	TAM 1	RNF13
4.11e-237	0.573864	0.905	0.571	7.64e-233	TAM 1	ATP6V1F
1.4e-236	0.675476	0.703	0.307	2.6e-232	TAM 1	VEGFA
5.48e-235	0.405481	0.521	0.156	1.02e-230	TAM 1	CD300A
1.74e-234	0.569245	0.977	0.789	3.24e-230	TAM 1	PRDX1
2.38e-234	0.360564	0.387	0.089	4.43e-230	TAM 1	TMEM37
3.85e-234	0.470287	0.988	0.868	7.15e-230	TAM 1	ARPC3
5.13e-234	0.437646	0.534	0.172	9.54e-230	TAM 1	SLC15A3
1.02e-233	0.475309	0.803	0.381	1.89e-229	TAM 1	MAP3K8
1.8e-233	0.400523	0.617	0.218	3.35e-229	TAM 1	CASP1
1.24e-232	0.677582	0.708	0.32	2.3e-228	TAM 1	PLAU
4.05e-230	0.33135	0.465	0.126	7.54e-226	TAM 1	AOAH
7.32e-229	0.59474	0.723	0.337	1.36e-224	TAM 1	ELL2
3.92e-228	0.322217	0.388	0.088	7.29e-224	TAM 1	ALOX5
1.34e-227	0.491842	0.707	0.298	2.49e-223	TAM 1	SLC16A3
4.6e-227	0.494347	0.522	0.164	8.55e-223	TAM 1	B3GNT5
1.29e-226	0.324116	0.552	0.174	2.41e-222	TAM 1	DOK2
3.12e-226	0.342151	0.418	0.105	5.8e-222	TAM 1	LILRB2
3.59e-226	0.58171	0.911	0.517	6.68e-222	TAM 1	RGS1
1.2e-224	0.322955	1	0.995	2.23e-220	TAM 1	MT-CO1
1.81e-223	0.487569	0.813	0.407	3.37e-219	TAM 1	M6PR
1.65e-222	0.370939	0.637	0.224	3.07e-218	TAM 1	EVI2B
5.86e-222	0.351591	0.769	0.303	1.09e-217	TAM 1	CD37
1.06e-221	0.417129	0.635	0.239	1.96e-217	TAM 1	LYN
3.13e-221	0.657286	0.601	0.238	5.83e-217	TAM 1	TFRC
1.79e-220	0.504373	0.486	0.154	3.34e-216	TAM 1	WWP1
3.55e-219	0.37168	0.848	0.371	6.61e-215	TAM 1	SAMSN1
1.65e-216	0.474414	0.704	0.327	3.08e-212	TAM 1	NCOA4
2.17e-216	0.685497	0.886	0.599	4.04e-212	TAM 1	ZFAND5
4.44e-216	0.385391	0.493	0.152	8.26e-212	TAM 1	ITGAM
6.38e-216	0.411476	0.544	0.18	1.19e-211	TAM 1	NFKBID
3.64e-215	0.405229	0.565	0.201	6.78e-211	TAM 1	SIRPA
5.26e-214	0.412806	0.611	0.225	9.78e-210	TAM 1	LCP2
4.39e-213	0.467998	0.58	0.214	8.18e-209	TAM 1	TNFAIP2
4.61e-213	0.607537	0.88	0.572	8.58e-209	TAM 1	CCL4
1.11e-212	0.638083	0.964	0.654	2.07e-208	TAM 1	CEBPD
1.2e-212	1.30068	0.794	0.486	2.24e-208	TAM 1	SELENOP
3.22e-212	0.533735	0.295	0.054	6e-208	TAM 1	TMIGD3
1.94e-211	0.515878	0.858	0.511	3.61e-207	TAM 1	LAMP2
4.99e-211	0.698471	0.667	0.284	9.28e-207	TAM 1	PDK4
4.17e-209	0.386098	0.568	0.203	7.76e-205	TAM 1	GCA
1.14e-207	0.362082	0.433	0.125	2.12e-203	TAM 1	DAPK1
1.78e-206	0.432906	0.603	0.244	3.32e-202	TAM 1	PGD
3.45e-205	0.333636	0.341	0.078	6.41e-201	TAM 1	SUCNR1
7.71e-205	0.509735	0.514	0.173	1.43e-200	TAM 1	AC007952.4
4.23e-204	0.839143	0.281	0.051	7.87e-200	TAM 1	CCL18
3.16e-202	0.364823	0.464	0.147	5.88e-198	TAM 1	MYO5A
1.02e-201	0.374825	0.52	0.17	1.9e-197	TAM 1	STX11
3.04e-201	0.327305	0.348	0.082	5.66e-197	TAM 1	LRRC25
8.36e-201	0.348924	0.629	0.234	1.56e-196	TAM 1	FERMT3
2.12e-200	0.35137	0.453	0.134	3.95e-196	TAM 1	LILRB4
5.89e-199	0.36859	0.51	0.172	1.1e-194	TAM 1	C9orf72
8.48e-199	0.358038	0.514	0.173	1.58e-194	TAM 1	FRMD4B
1.81e-198	0.406664	0.436	0.129	3.37e-194	TAM 1	CCRL2
1.1e-196	0.437979	0.709	0.312	2.05e-192	TAM 1	LGALS9
1.45e-196	0.534457	0.996	0.903	2.69e-192	TAM 1	NEAT1
1.41e-194	0.983155	0.298	0.061	2.62e-190	TAM 1	CCL8
8.22e-194	0.300927	0.528	0.177	1.53e-189	TAM 1	DOCK2
1.53e-193	0.963946	0.41	0.12	2.84e-189	TAM 1	CH25H
1.38e-192	0.380725	0.493	0.171	2.56e-188	TAM 1	MANBA
2.64e-192	0.407069	0.491	0.171	4.9e-188	TAM 1	GNPDA1
6.63e-192	0.377433	0.487	0.165	1.23e-187	TAM 1	SLC31A2
5.1e-189	0.454808	0.627	0.259	9.49e-185	TAM 1	TMEM176A
2.37e-188	0.488439	0.85	0.501	4.4e-184	TAM 1	NRP1
3.55e-188	0.420997	0.58	0.241	6.6e-184	TAM 1	AKR1B1
4.91e-188	0.677242	0.679	0.333	9.14e-184	TAM 1	INSIG1
6.48e-188	0.478022	0.563	0.236	1.21e-183	TAM 1	SPRED1
1.04e-187	0.31469	0.548	0.195	1.94e-183	TAM 1	THEMIS2
6.9e-187	0.597351	0.632	0.291	1.28e-182	TAM 1	MMP19
1.6e-186	0.436324	0.582	0.239	2.98e-182	TAM 1	ITPR2
1.33e-185	0.427202	0.428	0.131	2.47e-181	TAM 1	RHOU
1.93e-184	0.492341	0.879	0.561	3.6e-180	TAM 1	TALDO1
5.92e-184	0.317897	0.415	0.123	1.1e-179	TAM 1	TM6SF1
7.37e-184	0.385942	0.546	0.2	1.37e-179	TAM 1	MXD1
9.18e-184	0.442607	0.679	0.326	1.71e-179	TAM 1	RAP2B
1.61e-181	0.365401	0.493	0.17	2.99e-177	TAM 1	GM2A
2.31e-180	0.503251	0.92	0.672	4.29e-176	TAM 1	HERPUD1
1.18e-179	0.337136	0.471	0.153	2.2e-175	TAM 1	CPM
4.13e-179	0.446303	0.712	0.365	7.68e-175	TAM 1	ADAM9
4.28e-178	0.422311	0.957	0.696	7.97e-174	TAM 1	GNAI2
1.15e-177	0.532755	0.661	0.305	2.14e-173	TAM 1	NR4A3
1.8e-176	0.440898	0.453	0.148	3.35e-172	TAM 1	OLR1
5.6e-176	0.379996	0.627	0.272	1.04e-171	TAM 1	GNA13
9.96e-176	0.380097	0.552	0.223	1.85e-171	TAM 1	GAA
2.53e-175	0.415832	0.797	0.428	4.71e-171	TAM 1	DPP7
3.09e-175	0.440814	0.78	0.432	5.75e-171	TAM 1	MGAT1
3.15e-175	0.520464	0.371	0.104	5.87e-171	TAM 1	SDS
6.13e-175	0.302006	0.407	0.121	1.14e-170	TAM 1	SLC43A2
3.76e-174	0.258325	0.549	0.194	7e-170	TAM 1	CD93
9.31e-174	0.404158	0.975	0.804	1.73e-169	TAM 1	TMBIM6
1.13e-173	0.327414	0.448	0.15	2.11e-169	TAM 1	TLR4
1.55e-173	0.370543	0.553	0.218	2.88e-169	TAM 1	ACSL1
4.94e-173	0.299147	0.54	0.199	9.19e-169	TAM 1	PTPN6
2.88e-172	0.352938	0.457	0.158	5.37e-168	TAM 1	DMXL2
4.33e-172	0.591449	0.471	0.171	8.05e-168	TAM 1	OTUD1
7.04e-172	0.325179	0.349	0.096	1.31e-167	TAM 1	LACC1
7.2e-171	0.331291	0.377	0.105	1.34e-166	TAM 1	TREM1
2.57e-170	0.309263	0.448	0.149	4.78e-166	TAM 1	OTULINL
4.87e-170	0.288613	0.652	0.269	9.06e-166	TAM 1	HCLS1
5.32e-170	0.368959	0.497	0.188	9.91e-166	TAM 1	CAMK1
1.58e-169	0.30371	0.535	0.199	2.93e-165	TAM 1	LMO2
1.8e-168	0.252779	0.291	0.067	3.36e-164	TAM 1	STAC3
2.01e-168	0.280981	0.964	0.771	3.74e-164	TAM 1	CSTB
4.48e-168	0.296514	0.381	0.111	8.33e-164	TAM 1	LAT2
8.55e-167	0.458936	0.667	0.321	1.59e-162	TAM 1	ARRDC3
2.63e-166	0.301983	0.647	0.283	4.89e-162	TAM 1	CARD16
7.53e-166	0.368271	0.937	0.597	1.4e-161	TAM 1	ARHGDIB
5.68e-165	0.436384	0.914	0.625	1.06e-160	TAM 1	ATP6AP2
3.32e-164	0.484448	0.696	0.343	6.17e-160	TAM 1	KDM6B
4.03e-164	0.367767	0.391	0.121	7.5e-160	TAM 1	EDNRB
6.82e-164	0.311103	0.455	0.163	1.27e-159	TAM 1	MKNK1
2.55e-163	0.420042	0.772	0.426	4.74e-159	TAM 1	HEXB
8.58e-162	0.406114	0.521	0.216	1.6e-157	TAM 1	LHFPL2
4.92e-161	0.38098	0.683	0.341	9.16e-157	TAM 1	ATP6AP1
5.82e-161	0.508367	0.875	0.56	1.08e-156	TAM 1	IFI6
7.47e-159	0.367378	0.8	0.452	1.39e-154	TAM 1	IFNGR1
8.94e-159	0.433611	0.73	0.4	1.66e-154	TAM 1	RAB31
9.87e-159	0.267651	0.298	0.075	1.84e-154	TAM 1	SLC37A2
1.59e-158	0.515008	0.954	0.812	2.96e-154	TAM 1	PNRC1
5.4e-157	0.476494	0.897	0.609	1.01e-152	TAM 1	SNX6
2.02e-156	0.255517	0.45	0.154	3.76e-152	TAM 1	ST8SIA4
3.25e-156	0.312465	0.437	0.157	6.06e-152	TAM 1	GPR137B
4.01e-156	0.411881	0.86	0.517	7.47e-152	TAM 1	H2AFY
2.64e-155	0.359897	0.327	0.088	4.92e-151	TAM 1	AC245014.3
6.74e-155	0.254766	0.29	0.073	1.25e-150	TAM 1	ABCC3
1.08e-153	0.261632	0.277	0.066	2.01e-149	TAM 1	SDC3
1.44e-153	0.319569	0.666	0.315	2.69e-149	TAM 1	MGST2
2.15e-152	0.453531	0.995	0.9	4e-148	TAM 1	DUSP1
1.6e-151	0.2865	0.514	0.19	2.98e-147	TAM 1	SNX10
2.38e-151	0.334578	0.646	0.314	4.43e-147	TAM 1	RHOG
3.01e-150	0.370991	0.779	0.41	5.59e-146	TAM 1	REL
3.65e-150	0.352415	0.639	0.312	6.79e-146	TAM 1	PLEKHB2
6.18e-150	0.421814	0.428	0.154	1.15e-145	TAM 1	THAP2
1.27e-149	0.336579	0.517	0.208	2.36e-145	TAM 1	EMILIN2
1.52e-149	0.254584	0.316	0.087	2.83e-145	TAM 1	LILRB3
1.92e-149	0.407275	0.634	0.303	3.57e-145	TAM 1	ATP6V1B2
2.56e-149	0.492448	0.677	0.37	4.76e-145	TAM 1	RANBP2
4.25e-149	0.268175	0.395	0.129	7.91e-145	TAM 1	KYNU
4.19e-148	0.331642	0.315	0.084	7.8e-144	TAM 1	CLEC5A
8.87e-148	0.334764	0.519	0.215	1.65e-143	TAM 1	TET2
1.56e-147	0.358562	0.737	0.39	2.91e-143	TAM 1	SMS
2.31e-147	0.250636	0.437	0.155	4.31e-143	TAM 1	EVI2A
6.53e-147	0.38911	0.959	0.736	1.22e-142	TAM 1	ARPC5
3.06e-146	0.341574	0.446	0.161	5.7e-142	TAM 1	IRS2
3.44e-146	0.490813	0.799	0.454	6.4e-142	TAM 1	KLF4
3.87e-146	0.334609	0.465	0.185	7.21e-142	TAM 1	ACER3
1.15e-145	0.345284	0.859	0.533	2.14e-141	TAM 1	OSTF1
1.64e-145	0.314144	0.523	0.211	3.05e-141	TAM 1	SHTN1
5.07e-145	0.349393	0.808	0.435	9.44e-141	TAM 1	SAMHD1
5.14e-145	0.302643	0.417	0.144	9.56e-141	TAM 1	SLC11A1
2.32e-144	0.334387	0.502	0.207	4.31e-140	TAM 1	ZNF267
2.48e-144	0.309224	0.386	0.127	4.61e-140	TAM 1	IFI30
1.63e-143	0.307477	0.403	0.14	3.04e-139	TAM 1	RNF19B
4.51e-142	0.286658	0.465	0.181	8.4e-138	TAM 1	SGK3
4.9e-142	0.519468	0.831	0.558	9.11e-138	TAM 1	YWHAH
8.72e-142	0.303146	0.375	0.124	1.62e-137	TAM 1	IL6R
8.8e-142	0.277004	0.448	0.157	1.64e-137	TAM 1	SMIM25
1.53e-141	0.506423	0.527	0.225	2.84e-137	TAM 1	PTGS2
6.72e-141	0.410269	0.796	0.482	1.25e-136	TAM 1	CFLAR
1.67e-140	0.323472	0.495	0.205	3.12e-136	TAM 1	EPB41L3
2.5e-140	0.329503	0.786	0.426	4.66e-136	TAM 1	DUSP2
2.67e-140	0.326619	0.756	0.43	4.97e-136	TAM 1	SELENOT
3.09e-140	0.399319	0.727	0.411	5.75e-136	TAM 1	IFNGR2
5.31e-140	0.35105	0.528	0.23	9.88e-136	TAM 1	ME2
2.93e-139	0.296961	0.657	0.325	5.45e-135	TAM 1	IVNS1ABP
3.92e-138	0.26985	1	0.999	7.3e-134	TAM 1	TMSB4X
6.98e-138	0.363777	0.826	0.449	1.3e-133	TAM 1	CTSH
8.07e-138	0.2913	0.387	0.131	1.5e-133	TAM 1	RGL1
4.62e-137	0.390146	0.608	0.295	8.6e-133	TAM 1	EPSTI1
2.69e-136	0.309755	0.801	0.44	5.01e-132	TAM 1	CCDC88A
2.72e-136	0.301797	0.41	0.152	5.07e-132	TAM 1	FMNL2
1.06e-135	0.346822	0.596	0.285	1.97e-131	TAM 1	CD302
3.8e-135	0.346083	0.938	0.62	7.08e-131	TAM 1	COTL1
3.97e-135	0.354028	0.458	0.188	7.38e-131	TAM 1	NUP214
2.46e-134	0.369574	0.656	0.341	4.59e-130	TAM 1	GNS
3.38e-133	0.382142	0.788	0.484	6.29e-129	TAM 1	FOSL2
6.84e-132	0.38674	0.611	0.312	1.27e-127	TAM 1	TGIF1
1.93e-131	0.303222	0.474	0.204	3.58e-127	TAM 1	ABHD12
4.08e-131	0.354592	0.682	0.371	7.58e-127	TAM 1	HEXA
6.33e-131	0.319942	0.787	0.466	1.18e-126	TAM 1	SFT2D1
1.51e-130	0.318939	0.567	0.257	2.81e-126	TAM 1	PFKFB3
1.34e-129	0.305711	0.538	0.239	2.5e-125	TAM 1	RILPL2
6.61e-129	0.270784	0.446	0.175	1.23e-124	TAM 1	FAM49A
1.24e-128	0.284041	0.803	0.451	2.31e-124	TAM 1	EFHD2
3.16e-128	0.314979	0.616	0.314	5.88e-124	TAM 1	ARL8B
6.26e-128	0.304244	0.617	0.31	1.16e-123	TAM 1	CNPY3
1.38e-126	0.313562	0.592	0.299	2.57e-122	TAM 1	SCAMP2
1.45e-125	0.326054	0.785	0.475	2.7e-121	TAM 1	TMEM123
3.9e-125	0.261046	0.382	0.142	7.26e-121	TAM 1	SNX8
8.4e-125	0.318637	0.819	0.505	1.56e-120	TAM 1	CMTM6
9.13e-125	0.434781	0.428	0.17	1.7e-120	TAM 1	ADM
1.24e-124	0.358985	0.82	0.522	2.3e-120	TAM 1	QKI
1.81e-124	0.381343	0.749	0.449	3.37e-120	TAM 1	HIF1A
1.83e-124	0.279138	0.411	0.162	3.41e-120	TAM 1	NAGA
2.5e-124	0.275913	0.43	0.171	4.66e-120	TAM 1	SIAH2
7.41e-124	0.382368	0.371	0.128	1.38e-119	TAM 1	TNF
9.14e-124	0.303461	0.432	0.178	1.7e-119	TAM 1	CPEB4
2.49e-123	0.359092	0.307	0.093	4.63e-119	TAM 1	FCGR2B
2.96e-123	0.279561	0.392	0.147	5.52e-119	TAM 1	LPCAT2
3.68e-123	0.421592	0.89	0.654	6.85e-119	TAM 1	PPP1R15A
4.1e-123	0.344192	0.828	0.535	7.64e-119	TAM 1	CAPZA2
4.44e-123	0.285652	0.824	0.506	8.27e-119	TAM 1	METRNL
2.76e-122	0.4348	0.423	0.167	5.13e-118	TAM 1	IL1RN
1.09e-121	0.329092	0.639	0.345	2.02e-117	TAM 1	NAGK
1.4e-121	0.388332	0.303	0.091	2.6e-117	TAM 1	IL1A
1.34e-120	0.343458	0.665	0.361	2.49e-116	TAM 1	PRNP
3.84e-120	0.27236	0.443	0.178	7.14e-116	TAM 1	FGD4
8.98e-120	0.284777	0.429	0.177	1.67e-115	TAM 1	SLC38A6
2.24e-119	0.319096	0.509	0.23	4.18e-115	TAM 1	LPAR6
3.23e-119	0.299893	0.512	0.235	6.02e-115	TAM 1	FUOM
1.29e-118	0.315713	0.677	0.377	2.41e-114	TAM 1	ATP6V0D1
3.21e-118	0.282737	0.497	0.207	5.96e-114	TAM 1	ALDH1A1
4.89e-118	0.509228	0.799	0.53	9.09e-114	TAM 1	PLIN2
5.22e-118	0.274556	0.39	0.154	9.72e-114	TAM 1	SNX24
1.04e-117	0.306928	0.803	0.496	1.93e-113	TAM 1	MOB1A
1.3e-117	0.512221	0.73	0.465	2.42e-113	TAM 1	EIF4A3
2.89e-117	0.327972	0.652	0.353	5.38e-113	TAM 1	UPP1
1.11e-116	0.311201	0.383	0.145	2.07e-112	TAM 1	GK
1.45e-116	0.996293	0.472	0.223	2.7e-112	TAM 1	CCL20
3.47e-116	0.281333	0.488	0.219	6.45e-112	TAM 1	SWAP70
1.47e-115	0.287014	0.263	0.076	2.73e-111	TAM 1	VMO1
6.32e-115	0.272835	0.398	0.16	1.18e-110	TAM 1	DUSP3
2.1e-114	0.318783	0.892	0.6	3.9e-110	TAM 1	ZEB2
8.17e-114	0.312286	0.729	0.434	1.52e-109	TAM 1	SLC3A2
7.54e-113	0.324352	0.764	0.467	1.4e-108	TAM 1	AKR1A1
1.7e-112	0.256204	0.641	0.333	3.16e-108	TAM 1	PTPRE
2.92e-112	0.278243	0.432	0.189	5.44e-108	TAM 1	AP2A2
1.06e-111	0.293623	0.667	0.372	1.97e-107	TAM 1	CISD2
2.4e-111	0.358784	0.922	0.667	4.47e-107	TAM 1	AP2S1
4.39e-111	0.256554	0.542	0.249	8.17e-107	TAM 1	ALCAM
5.83e-111	0.275884	0.92	0.596	1.08e-106	TAM 1	BST2
9.28e-110	0.255685	0.518	0.248	1.73e-105	TAM 1	FAM96A
2.24e-108	0.318124	0.737	0.456	4.17e-104	TAM 1	RTN3
2.5e-108	0.337711	0.837	0.546	4.64e-104	TAM 1	ARPC1B
4.04e-108	0.328192	0.787	0.502	7.51e-104	TAM 1	PMP22
4.06e-108	0.301306	0.477	0.219	7.56e-104	TAM 1	GLA
1.12e-106	0.314227	0.822	0.494	2.09e-102	TAM 1	GLIPR1
1.51e-106	0.322731	0.69	0.41	2.82e-102	TAM 1	PABPC4
3.6e-106	0.314328	0.782	0.492	6.7e-102	TAM 1	PRDX3
1.63e-105	0.325919	0.688	0.393	3.03e-101	TAM 1	IER5
1.2e-104	0.30807	0.482	0.229	2.22e-100	TAM 1	FCHO2
2.06e-104	0.299688	0.477	0.226	3.83e-100	TAM 1	DNASE2
4.36e-104	0.256927	0.743	0.446	8.12e-100	TAM 1	SCPEP1
7.1e-104	0.435073	0.421	0.183	1.32e-99	TAM 1	EREG
1.27e-102	0.257451	0.486	0.231	2.37e-98	TAM 1	SH2B3
2.22e-102	0.28953	0.626	0.359	4.13e-98	TAM 1	PEPD
2.34e-102	0.697559	0.45	0.214	4.35e-98	TAM 1	IL6
2.9e-102	0.367633	0.841	0.597	5.39e-98	TAM 1	TNFAIP3
5.17e-102	0.297367	0.709	0.433	9.62e-98	TAM 1	RAB10
5.6e-101	0.332609	0.9	0.664	1.04e-96	TAM 1	CAPZB
8.92e-101	0.349075	0.908	0.674	1.66e-96	TAM 1	CLTA
1.38e-100	0.29043	0.72	0.44	2.56e-96	TAM 1	RAB5C
1.58e-100	0.354864	0.787	0.521	2.94e-96	TAM 1	BNIP3L
1.59e-99	0.26682	0.582	0.306	2.95e-95	TAM 1	VMA21
3.59e-98	0.275911	0.524	0.27	6.69e-94	TAM 1	NRP2
4.98e-98	0.253513	0.319	0.117	9.27e-94	TAM 1	AVPI1
1.15e-97	0.283579	0.633	0.363	2.14e-93	TAM 1	SNX5
8.04e-97	0.329359	0.697	0.447	1.5e-92	TAM 1	RBPJ
5.33e-96	0.251733	0.516	0.255	9.91e-92	TAM 1	SQOR
3.15e-95	0.312145	0.907	0.665	5.85e-91	TAM 1	NOP10
3.4e-95	0.259724	0.474	0.231	6.33e-91	TAM 1	LACTB
4.15e-95	0.339895	0.615	0.35	7.73e-91	TAM 1	MAFF
1.14e-94	0.260374	0.509	0.261	2.12e-90	TAM 1	HSD17B4
1.93e-94	0.290785	0.859	0.596	3.59e-90	TAM 1	CANX
2.87e-94	0.28975	0.686	0.421	5.34e-90	TAM 1	C6orf62
3.36e-94	0.299273	0.851	0.579	6.25e-90	TAM 1	LAMP1
5.6e-94	0.306832	0.886	0.645	1.04e-89	TAM 1	ACTR2
2.29e-93	0.28165	0.62	0.342	4.27e-89	TAM 1	GUSB
3.61e-93	0.324579	0.761	0.513	6.72e-89	TAM 1	LRPAP1
6.45e-93	0.609944	0.925	0.754	1.2e-88	TAM 1	HSPA1A
1.64e-92	0.254247	0.882	0.62	3.05e-88	TAM 1	CD44
2.81e-92	0.302827	0.969	0.777	5.24e-88	TAM 1	RAC1
2.55e-91	0.254307	0.874	0.619	4.74e-87	TAM 1	IQGAP1
3.45e-91	0.277841	0.566	0.318	6.42e-87	TAM 1	FUCA2
6.51e-91	0.317388	0.832	0.586	1.21e-86	TAM 1	NDUFV2
7.94e-91	0.264527	0.764	0.492	1.48e-86	TAM 1	RAP1A
1.2e-90	0.285242	0.515	0.271	2.24e-86	TAM 1	BCAT1
5.9e-90	0.264868	0.823	0.548	1.1e-85	TAM 1	CALM3
6.54e-89	0.269174	0.516	0.271	1.22e-84	TAM 1	NEU1
1.06e-88	0.264354	0.621	0.362	1.98e-84	TAM 1	NANS
2.01e-88	0.290262	0.916	0.682	3.73e-84	TAM 1	SLC25A5
4.04e-88	0.260407	0.439	0.21	7.52e-84	TAM 1	ATP2B1-AS1
1.55e-87	0.256714	0.969	0.786	2.89e-83	TAM 1	MCL1
2.25e-86	0.276483	0.319	0.129	4.2e-82	TAM 1	TRIB1
2.4e-86	0.279794	0.987	0.86	4.47e-82	TAM 1	YBX1
1.07e-85	0.370743	0.437	0.222	1.99e-81	TAM 1	WDR45B
1.63e-85	0.301271	0.563	0.319	3.03e-81	TAM 1	NFIL3
1.72e-85	0.529281	0.726	0.495	3.21e-81	TAM 1	HSPA1B
2.75e-85	0.393877	0.391	0.177	5.12e-81	TAM 1	C15orf48
4.06e-85	0.255716	0.439	0.214	7.55e-81	TAM 1	TLNRD1
4.24e-85	0.29393	0.627	0.372	7.89e-81	TAM 1	MAT2A
7.4e-85	0.269978	0.551	0.316	1.38e-80	TAM 1	GRINA
1.42e-83	0.285671	0.735	0.488	2.63e-79	TAM 1	LAMTOR2
4.19e-83	0.366027	0.501	0.277	7.79e-79	TAM 1	ABL2
6.21e-83	0.290617	0.986	0.911	1.16e-78	TAM 1	ZFP36
4.27e-82	0.412083	0.347	0.157	7.95e-78	TAM 1	EGR2
8.34e-82	0.270546	0.928	0.689	1.55e-77	TAM 1	SH3BGRL
1.92e-81	0.378442	0.935	0.74	3.58e-77	TAM 1	LGALS3
2.78e-80	0.272307	0.765	0.514	5.18e-76	TAM 1	LAP3
9.77e-80	0.549069	0.334	0.138	1.82e-75	TAM 1	RNASE1
5.89e-79	0.255676	0.744	0.481	1.1e-74	TAM 1	COMT
1.19e-78	0.277452	0.818	0.579	2.21e-74	TAM 1	DNAJB6
4.51e-78	0.26737	0.994	0.915	8.4e-74	TAM 1	S100A11
9.02e-78	0.340588	0.997	0.943	1.68e-73	TAM 1	HSP90AA1
7.82e-76	0.309489	0.436	0.224	1.45e-71	TAM 1	SAP30
8.91e-76	1.02973	0.956	0.861	1.66e-71	TAM 1	SPP1
1.51e-75	0.259163	0.96	0.781	2.81e-71	TAM 1	ATP6V0E1
2.41e-73	0.258039	0.305	0.13	4.49e-69	TAM 1	SLC1A3
9.55e-73	0.292094	0.278	0.112	1.78e-68	TAM 1	MIR155HG
3.39e-70	0.271201	0.97	0.725	6.3e-66	TAM 1	MARCKS
8.79e-67	0.251742	0.983	0.86	1.64e-62	TAM 1	ARPC2
1.4e-62	0.296509	0.693	0.469	2.61e-58	TAM 1	HSPH1
3.54e-59	0.26489	0.871	0.655	6.59e-55	TAM 1	SQSTM1
2.26e-51	0.25168	0.531	0.332	4.2e-47	TAM 1	CITED2
1.02e-46	0.268036	0.504	0.324	1.9e-42	TAM 1	AREG
3.7e-36	0.305643	0.73	0.572	6.88e-32	TAM 1	DNAJB1
1.3e-14	0.300801	0.309	0.222	2.41e-10	TAM 1	IFIT1
9.49e-09	0.252618	0.43	0.372	0.000176591	TAM 1	G0S2
0	3.15159	0.999	0.757	0	Fibroblast	MGP
0	3.03857	1	0.514	0	Fibroblast	DCN
0	2.98009	0.988	0.25	0	Fibroblast	SFRP2
0	2.95628	0.949	0.37	0	Fibroblast	CFD
0	2.85591	0.772	0.09	0	Fibroblast	PI16
0	2.84385	0.992	0.283	0	Fibroblast	FBLN1
0	2.54327	0.996	0.372	0	Fibroblast	CCDC80
0	2.51986	0.744	0.046	0	Fibroblast	CXCL14
0	2.39029	0.98	0.682	0	Fibroblast	GSN
0	2.23831	0.998	0.524	0	Fibroblast	LUM
0	2.16103	0.963	0.219	0	Fibroblast	COL14A1
0	2.15017	0.899	0.139	0	Fibroblast	C3
0	2.13056	0.658	0.102	0	Fibroblast	APOD
0	2.11337	0.961	0.31	0	Fibroblast	MMP2
0	2.07436	0.623	0.051	0	Fibroblast	WISP2
0	2.00404	0.671	0.033	0	Fibroblast	ADH1B
0	1.98819	0.903	0.147	0	Fibroblast	MFAP4
0	1.98689	0.93	0.246	0	Fibroblast	FBLN2
0	1.97864	0.915	0.252	0	Fibroblast	CTSK
0	1.94093	0.772	0.135	0	Fibroblast	SFRP4
0	1.93627	0.991	0.377	0	Fibroblast	SERPINF1
0	1.92367	0.982	0.311	0	Fibroblast	C1R
0	1.90891	0.788	0.188	0	Fibroblast	MFAP5
0	1.89775	0.678	0.128	0	Fibroblast	C7
0	1.89294	0.861	0.049	0	Fibroblast	OGN
0	1.8829	0.918	0.16	0	Fibroblast	CPE
0	1.87789	0.812	0.07	0	Fibroblast	PRELP
0	1.85617	0.857	0.105	0	Fibroblast	DPT
0	1.82744	0.815	0.141	0	Fibroblast	GAS1
0	1.81916	0.825	0.086	0	Fibroblast	CLU
0	1.80938	0.903	0.3	0	Fibroblast	IGFBP5
0	1.80503	0.791	0.238	0	Fibroblast	IGFBP6
0	1.72599	0.75	0.079	0	Fibroblast	ELN
0	1.71681	0.98	0.307	0	Fibroblast	C1S
0	1.65756	0.81	0.128	0	Fibroblast	IGF1
0	1.63663	0.922	0.188	0	Fibroblast	ITM2A
0	1.60818	0.82	0.112	0	Fibroblast	PODN
0	1.59229	0.864	0.258	0	Fibroblast	AKAP12
0	1.5726	0.788	0.137	0	Fibroblast	PDGFRL
0	1.56147	0.903	0.316	0	Fibroblast	AEBP1
0	1.55046	0.816	0.106	0	Fibroblast	FBLN5
0	1.52912	0.907	0.338	0	Fibroblast	CYBRD1
0	1.51002	0.643	0.113	0	Fibroblast	SEMA3C
0	1.50012	0.714	0.036	0	Fibroblast	OMD
0	1.45686	0.887	0.475	0	Fibroblast	VEGFB
0	1.44717	0.73	0.04	0	Fibroblast	CHRDL1
0	1.43118	0.921	0.33	0	Fibroblast	PLAC9
0	1.4307	0.454	0.056	0	Fibroblast	PTGDS
0	1.42874	0.937	0.423	0	Fibroblast	NUPR1
0	1.39114	0.884	0.228	0	Fibroblast	NFIB
0	1.36866	0.879	0.348	0	Fibroblast	FBN1
0	1.36544	0.67	0.039	0	Fibroblast	F10
0	1.34198	0.361	0.012	0	Fibroblast	SLPI
0	1.32651	0.743	0.143	0	Fibroblast	LTBP4
0	1.3244	0.593	0.081	0	Fibroblast	HTRA3
0	1.29826	0.621	0.105	0	Fibroblast	ITGBL1
0	1.29777	0.884	0.3	0	Fibroblast	LHFPL6
0	1.28309	0.93	0.387	0	Fibroblast	FSTL1
0	1.2783	0.715	0.168	0	Fibroblast	NR2F1
0	1.26287	0.812	0.226	0	Fibroblast	SOD3
0	1.2585	0.903	0.391	0	Fibroblast	S100A13
0	1.2431	0.61	0.017	0	Fibroblast	SCARA5
0	1.24251	0.638	0.018	0	Fibroblast	C16orf89
0	1.24069	0.613	0.043	0	Fibroblast	ABCA8
0	1.23756	0.551	0.028	0	Fibroblast	C1QTNF3
0	1.23745	0.453	0.017	0	Fibroblast	SFRP1
0	1.21717	0.329	0.014	0	Fibroblast	PLA2G2A
0	1.2018	0.723	0.19	0	Fibroblast	ALDH1A1
0	1.19617	0.919	0.382	0	Fibroblast	SERPING1
0	1.19399	0.896	0.31	0	Fibroblast	PRRX1
0	1.18409	0.932	0.497	0	Fibroblast	IGFBP4
0	1.17665	0.633	0.131	0	Fibroblast	SRPX
0	1.17013	0.683	0.105	0	Fibroblast	ABI3BP
0	1.16577	0.797	0.25	0	Fibroblast	EFEMP1
0	1.15271	0.744	0.176	0	Fibroblast	TSHZ2
0	1.15218	0.88	0.369	0	Fibroblast	TIMP3
0	1.14093	0.734	0.174	0	Fibroblast	PDGFRA
0	1.1349	0.715	0.19	0	Fibroblast	CTSF
0	1.13116	0.79	0.252	0	Fibroblast	NFIA
0	1.12701	0.663	0.114	0	Fibroblast	FXYD1
0	1.12428	0.705	0.202	0	Fibroblast	OAF
0	1.11586	0.862	0.376	0	Fibroblast	PPIC
0	1.09742	0.535	0.078	0	Fibroblast	ACKR3
0	1.07822	0.844	0.383	0	Fibroblast	MGST1
0	1.07686	0.533	0.038	0	Fibroblast	TNXB
0	1.0524	0.462	0.03	0	Fibroblast	AL583785.1
0	1.04833	0.778	0.267	0	Fibroblast	MXRA8
0	1.03928	0.697	0.233	0	Fibroblast	MFGE8
0	1.03691	0.875	0.503	0	Fibroblast	PMP22
0	1.00783	0.832	0.368	0	Fibroblast	HTRA1
0	0.986485	0.613	0.123	0	Fibroblast	MMP23B
0	0.98306	0.973	0.827	0	Fibroblast	JUN
0	0.982566	0.642	0.154	0	Fibroblast	NFIX
0	0.975888	0.589	0.099	0	Fibroblast	CD34
0	0.971561	0.547	0.116	0	Fibroblast	GPX3
0	0.96817	0.509	0.025	0	Fibroblast	NTRK2
0	0.964966	0.768	0.337	0	Fibroblast	ADD3
0	0.959726	0.529	0.075	0	Fibroblast	ABCA6
0	0.925517	0.678	0.181	0	Fibroblast	FGF7
0	0.91299	0.965	0.674	0	Fibroblast	TIMP2
0	0.912289	0.664	0.168	0	Fibroblast	SERPINE2
0	0.905168	0.866	0.296	0	Fibroblast	RARRES2
0	0.895509	0.636	0.179	0	Fibroblast	CDKN1C
0	0.886461	0.493	0.066	0	Fibroblast	SMOC2
0	0.882996	0.885	0.274	0	Fibroblast	SPARCL1
0	0.838087	0.406	0.009	0	Fibroblast	FAM180B
0	0.827408	0.967	0.748	0	Fibroblast	LAPTM4A
0	0.803993	0.471	0.052	0	Fibroblast	BOC
0	0.802879	0.38	0.031	0	Fibroblast	OSR2
0	0.799558	0.43	0.05	0	Fibroblast	ANGPTL1
0	0.789191	0.344	0.04	0	Fibroblast	C1QTNF4
0	0.777034	0.441	0.046	0	Fibroblast	SPON1
0	0.772218	0.432	0.043	0	Fibroblast	PDGFD
0	0.750381	0.393	0.032	0	Fibroblast	NEGR1
0	0.733532	0.495	0.102	0	Fibroblast	MIR99AHG
0	0.728896	0.402	0.045	0	Fibroblast	INMT
0	0.711332	0.408	0.053	0	Fibroblast	CPXM2
0	0.710744	0.413	0.053	0	Fibroblast	SLIT3
0	0.689647	0.365	0.046	0	Fibroblast	SVEP1
0	0.686365	0.323	0.032	0	Fibroblast	RSPO3
0	0.674539	0.306	0.009	0	Fibroblast	NPY1R
0	0.65957	0.354	0.039	0	Fibroblast	ADAMTS5
0	0.62876	0.296	0.01	0	Fibroblast	IGSF10
0	0.598148	0.334	0.013	0	Fibroblast	LRRN4CL
0	0.590616	0.286	0.017	0	Fibroblast	ABCA10
0	0.590326	0.316	0.019	0	Fibroblast	AOX1
0	0.582284	0.329	0.021	0	Fibroblast	PTGFR
0	0.561462	0.306	0.029	0	Fibroblast	TNNT3
0	0.557908	0.326	0.031	0	Fibroblast	ANK2
0	0.530571	0.284	0.013	0	Fibroblast	LMO3
0	0.502843	0.282	0.017	0	Fibroblast	PALM
0	0.490111	0.276	0.021	0	Fibroblast	GSTM5
0	0.451192	0.253	0.016	0	Fibroblast	C1QTNF2
1.43e-305	0.683546	0.997	0.823	2.66e-301	Fibroblast	CST3
2.1e-300	0.896771	0.924	0.493	3.9e-296	Fibroblast	GPNMB
1.7e-297	0.862557	0.648	0.209	3.17e-293	Fibroblast	OLFML3
2.12e-297	0.941576	0.823	0.407	3.95e-293	Fibroblast	EMP1
5.13e-297	0.914489	0.753	0.313	9.54e-293	Fibroblast	CFH
3.32e-294	0.923445	0.78	0.356	6.18e-290	Fibroblast	ZBTB20
9.99e-293	0.957958	0.757	0.342	1.86e-288	Fibroblast	MTRNR2L8
8.07e-287	1.01919	0.495	0.121	1.5e-282	Fibroblast	PCOLCE2
2.68e-281	0.787417	0.5	0.125	4.98e-277	Fibroblast	BICC1
5.89e-281	0.912659	0.857	0.511	1.1e-276	Fibroblast	LRP1
2.3e-280	0.78966	0.553	0.158	4.28e-276	Fibroblast	SH3D19
9.46e-277	0.635065	0.931	0.481	1.76e-272	Fibroblast	SELENOP
1.56e-274	0.9493	0.806	0.451	2.9e-270	Fibroblast	SCPEP1
6.51e-274	0.56368	0.333	0.046	1.21e-269	Fibroblast	RERG
7e-274	1.14361	0.863	0.492	1.3e-269	Fibroblast	ID3
1.27e-273	0.806203	0.882	0.363	2.36e-269	Fibroblast	PCOLCE
1.29e-273	0.639377	0.351	0.052	2.4e-269	Fibroblast	CKB
1.88e-273	1.00776	0.688	0.293	3.49e-269	Fibroblast	DHRS3
8.67e-272	0.443061	0.259	0.023	1.61e-267	Fibroblast	AKR1C1
2.65e-268	0.870188	0.541	0.163	4.92e-264	Fibroblast	PROCR
1.93e-267	0.787442	0.578	0.181	3.6e-263	Fibroblast	SSPN
4.72e-266	1.00293	0.767	0.404	8.79e-262	Fibroblast	PLXDC2
5.9e-263	0.589302	0.996	0.923	1.1e-258	Fibroblast	ITM2B
6.48e-262	0.571457	0.296	0.037	1.21e-257	Fibroblast	ABCA9
8.42e-261	0.813053	0.699	0.292	1.57e-256	Fibroblast	MXRA7
4.78e-259	0.674435	0.431	0.088	8.9e-255	Fibroblast	PTGIS
7.95e-259	0.648844	0.336	0.051	1.48e-254	Fibroblast	PCSK5
4.26e-258	0.758993	0.595	0.191	7.93e-254	Fibroblast	ISLR
4.65e-258	0.742148	0.368	0.065	8.66e-254	Fibroblast	CLDN11
9.23e-258	0.863483	0.618	0.215	1.72e-253	Fibroblast	NBL1
1.25e-257	0.647889	0.427	0.092	2.32e-253	Fibroblast	PRICKLE1
1.83e-254	0.508184	0.291	0.036	3.41e-250	Fibroblast	LAMA2
1.44e-250	0.747369	0.525	0.157	2.68e-246	Fibroblast	FGFR1
5.44e-248	0.908276	0.863	0.4	1.01e-243	Fibroblast	CTHRC1
3.21e-246	0.822919	0.999	0.787	5.97e-242	Fibroblast	COL3A1
1.74e-243	0.750143	0.539	0.17	3.23e-239	Fibroblast	RBMS3
2.56e-241	0.687618	0.458	0.116	4.76e-237	Fibroblast	PBX1
5.01e-238	0.694347	0.409	0.091	9.33e-234	Fibroblast	FLRT2
2.6e-231	0.458136	0.257	0.029	4.83e-227	Fibroblast	IGF2.1
1.49e-230	0.445308	0.259	0.031	2.77e-226	Fibroblast	MN1
8.35e-229	0.645957	0.997	0.955	1.55e-224	Fibroblast	FOS
8.59e-229	0.691225	0.879	0.406	1.6e-224	Fibroblast	SELENOM
1.25e-225	0.685423	0.405	0.096	2.33e-221	Fibroblast	SLIT2
2.65e-225	0.636188	0.356	0.069	4.94e-221	Fibroblast	LEPR
8.36e-225	0.446704	0.275	0.038	1.56e-220	Fibroblast	TWIST2
7.56e-223	0.649325	1	0.824	1.41e-218	Fibroblast	COL1A2
4.08e-222	0.84898	0.928	0.646	7.6e-218	Fibroblast	EGR1
4.58e-222	0.817398	0.851	0.41	8.52e-218	Fibroblast	NNMT
1.15e-221	0.528652	0.33	0.06	2.13e-217	Fibroblast	FMOD
1.11e-220	0.687013	0.452	0.112	2.06e-216	Fibroblast	ASPN
7.78e-214	0.774318	0.587	0.234	1.45e-209	Fibroblast	LTBP3
1.62e-211	0.527603	0.341	0.068	3.01e-207	Fibroblast	ZNF704
3.4e-211	0.796478	0.54	0.189	6.33e-207	Fibroblast	LTBP2
5.34e-211	0.656303	0.471	0.141	9.93e-207	Fibroblast	GLT8D2
4.56e-207	0.734767	0.713	0.343	8.49e-203	Fibroblast	SPTBN1
2.7e-203	0.643898	0.49	0.16	5.02e-199	Fibroblast	ZCCHC24
3.45e-201	0.699829	0.53	0.188	6.42e-197	Fibroblast	DDR2
4.11e-201	0.58856	0.334	0.069	7.65e-197	Fibroblast	FSTL3
9.02e-196	0.735641	0.687	0.359	1.68e-191	Fibroblast	EPB41L2
1.05e-194	0.980491	0.597	0.229	1.96e-190	Fibroblast	CXCL12
6.9e-194	0.679276	0.983	0.932	1.28e-189	Fibroblast	JUNB
8.53e-193	0.498676	0.261	0.04	1.59e-188	Fibroblast	MSX1
2.39e-192	0.701792	0.554	0.222	4.45e-188	Fibroblast	GSTM3
1.66e-190	0.489529	0.311	0.06	3.1e-186	Fibroblast	SETBP1
1.73e-190	0.692278	0.59	0.245	3.22e-186	Fibroblast	IL1R1
1.54e-189	0.614778	0.93	0.712	2.86e-185	Fibroblast	EID1
1.21e-188	0.568169	0.954	0.808	2.26e-184	Fibroblast	CD99
1.14e-187	0.597174	0.351	0.082	2.12e-183	Fibroblast	RUNX1T1
4.96e-187	0.602118	0.923	0.667	9.22e-183	Fibroblast	DSTN
3.26e-186	0.935406	0.372	0.091	6.07e-182	Fibroblast	MT1M
4.65e-186	0.620571	0.639	0.261	8.66e-182	Fibroblast	LOX
1.11e-184	0.630528	0.531	0.202	2.07e-180	Fibroblast	TMEM98
1.39e-184	0.583233	0.41	0.119	2.59e-180	Fibroblast	FEZ1
2.92e-181	0.64193	0.474	0.166	5.42e-177	Fibroblast	PAM
5.07e-180	0.688358	0.904	0.729	9.44e-176	Fibroblast	AHNAK
3.17e-178	0.614237	0.461	0.154	5.9e-174	Fibroblast	PLSCR4
6.33e-178	0.708449	0.707	0.39	1.18e-173	Fibroblast	IL6ST
1.41e-176	0.660562	0.964	0.736	2.63e-172	Fibroblast	MARCKS
7.35e-176	0.61243	0.88	0.683	1.37e-171	Fibroblast	PEBP1
1.12e-174	0.730101	0.901	0.67	2.09e-170	Fibroblast	KLF2
1.9e-174	0.495565	0.941	0.494	3.54e-170	Fibroblast	COL6A3
7.3e-174	0.673925	0.863	0.477	1.36e-169	Fibroblast	CYR61
8.22e-174	0.630047	0.99	0.677	1.53e-169	Fibroblast	IGFBP7
1.08e-173	0.493607	0.472	0.149	2.02e-169	Fibroblast	NPDC1
2.1e-173	0.711926	0.421	0.119	3.92e-169	Fibroblast	IGFBP3
3.55e-172	0.576128	0.392	0.11	6.61e-168	Fibroblast	TMEM119
4.71e-172	0.340567	0.998	0.994	8.76e-168	Fibroblast	MT-ND3
2.11e-171	0.578112	0.374	0.103	3.92e-167	Fibroblast	HSPB6
6.79e-171	0.562233	0.365	0.095	1.26e-166	Fibroblast	MEDAG
8.72e-171	0.497014	0.338	0.077	1.62e-166	Fibroblast	TGFBR3
1.44e-170	0.636396	0.515	0.196	2.67e-166	Fibroblast	ANTXR1
3.19e-170	0.611551	0.399	0.117	5.93e-166	Fibroblast	GXYLT2
4.8e-170	0.341361	0.976	0.476	8.93e-166	Fibroblast	CALD1
1.57e-166	0.57322	0.466	0.168	2.93e-162	Fibroblast	NDN
3.11e-166	0.405994	0.98	0.569	5.8e-162	Fibroblast	COL6A2
4.62e-166	0.554674	0.954	0.802	8.59e-162	Fibroblast	GPX4
5.25e-166	0.269114	0.997	0.808	9.77e-162	Fibroblast	COL1A1
6.8e-166	0.459603	0.27	0.052	1.27e-161	Fibroblast	SGCD
1.69e-165	0.738648	0.448	0.15	3.14e-161	Fibroblast	F3
2.39e-163	0.555732	0.405	0.124	4.45e-159	Fibroblast	PLPP3
1.1e-162	0.603328	0.834	0.561	2.05e-158	Fibroblast	CD59
1.68e-162	0.612498	0.62	0.279	3.12e-158	Fibroblast	EFEMP2
1.23e-161	0.59898	0.743	0.452	2.28e-157	Fibroblast	APP
2.61e-160	0.576318	0.407	0.128	4.85e-156	Fibroblast	PCDH18
3.57e-159	0.626734	0.538	0.234	6.65e-155	Fibroblast	GNG12
7.24e-157	0.587438	0.487	0.183	1.35e-152	Fibroblast	CRYAB
8.02e-157	0.632017	0.497	0.199	1.49e-152	Fibroblast	SGCE
1.47e-156	0.655516	0.548	0.239	2.73e-152	Fibroblast	FHL1
6.17e-155	0.503544	0.32	0.082	1.15e-150	Fibroblast	OLFML1
9.7e-155	0.579876	0.726	0.364	1.8e-150	Fibroblast	CNN3
3.36e-154	0.565089	0.868	0.485	6.25e-150	Fibroblast	VCAN
3.89e-151	0.602799	0.718	0.352	7.24e-147	Fibroblast	PRSS23
5.21e-150	0.436405	0.268	0.057	9.69e-146	Fibroblast	PLEKHH2
5.73e-150	0.715182	0.614	0.327	1.07e-145	Fibroblast	PLTP
1.4e-149	0.528426	0.385	0.124	2.61e-145	Fibroblast	TPST1
4.61e-149	0.639393	0.539	0.248	8.57e-145	Fibroblast	LAMB2
9.63e-149	0.458503	0.288	0.067	1.79e-144	Fibroblast	GLIS2
1.19e-147	0.435172	0.296	0.072	2.21e-143	Fibroblast	FBXO17
1.31e-147	0.44466	0.993	0.867	2.44e-143	Fibroblast	CD63
2.3e-147	0.532773	0.379	0.119	4.28e-143	Fibroblast	DCLK1
1.64e-143	0.616388	0.456	0.172	3.05e-139	Fibroblast	CRISPLD2
9.26e-143	0.607831	0.499	0.211	1.72e-138	Fibroblast	MRC2
1.21e-142	0.763769	0.74	0.478	2.25e-138	Fibroblast	KLF4
2.74e-142	0.654977	0.522	0.243	5.1e-138	Fibroblast	EPHX1
4.02e-141	0.58741	0.655	0.309	7.48e-137	Fibroblast	PDGFRB
2.01e-140	0.416241	0.259	0.056	3.75e-136	Fibroblast	RARG
4.49e-139	0.522693	0.393	0.131	8.36e-135	Fibroblast	ECM2
2.91e-138	0.591799	0.456	0.177	5.42e-134	Fibroblast	EBF1
2.4e-136	0.686991	0.533	0.234	4.46e-132	Fibroblast	CYP1B1
6.01e-136	0.782625	0.625	0.362	1.12e-131	Fibroblast	GAS6
1.26e-135	0.834888	0.34	0.103	2.34e-131	Fibroblast	PTN
3.91e-135	0.539173	0.395	0.139	7.27e-131	Fibroblast	MEIS2
2.22e-134	0.397687	0.278	0.066	4.14e-130	Fibroblast	PID1
2.55e-134	0.512593	0.36	0.117	4.74e-130	Fibroblast	SLC29A1
2.55e-134	0.526846	0.862	0.695	4.75e-130	Fibroblast	ARL6IP5
4.7e-134	0.594235	0.555	0.26	8.74e-130	Fibroblast	COPZ2
7.29e-134	0.435763	0.997	0.914	1.36e-129	Fibroblast	S100A6
1.79e-133	0.604216	0.446	0.179	3.33e-129	Fibroblast	COL16A1
3.7e-133	0.411725	0.301	0.075	6.89e-129	Fibroblast	ABLIM1
2.1e-131	0.696498	0.423	0.155	3.91e-127	Fibroblast	COL8A1
8.95e-130	0.603747	0.68	0.429	1.67e-125	Fibroblast	SH3BP5
2.02e-128	0.374166	0.986	0.782	3.76e-124	Fibroblast	SPARC
2.71e-128	0.63913	0.823	0.54	5.03e-124	Fibroblast	CTGF
2.77e-128	0.434703	0.888	0.469	5.16e-124	Fibroblast	BGN
1.41e-127	0.576026	0.492	0.208	2.63e-123	Fibroblast	FHL2
7.03e-126	0.623758	0.512	0.257	1.31e-121	Fibroblast	ARHGAP21
8.87e-126	0.261114	0.368	0.107	1.65e-121	Fibroblast	RAMP2
6.16e-124	0.599135	0.592	0.354	1.15e-119	Fibroblast	CPQ
9.17e-124	0.452458	0.326	0.1	1.71e-119	Fibroblast	ANGPTL2
1.55e-122	0.493037	0.66	0.322	2.89e-118	Fibroblast	MAP1B
1.45e-120	0.535692	0.649	0.342	2.71e-116	Fibroblast	COX7A1
2.04e-120	0.580726	0.683	0.462	3.79e-116	Fibroblast	TSPAN4
5.33e-120	0.587339	0.634	0.409	9.92e-116	Fibroblast	DDAH2
7.12e-120	0.372633	0.614	0.309	1.32e-115	Fibroblast	HSPG2
2.66e-119	0.551413	0.629	0.352	4.96e-115	Fibroblast	PALLD
2.18e-118	0.640562	0.539	0.26	4.05e-114	Fibroblast	MDK
4.3e-118	0.602267	0.488	0.237	8e-114	Fibroblast	METTL7A
3.15e-116	0.499682	0.656	0.353	5.86e-112	Fibroblast	OLFML2B
5.51e-115	0.686708	0.874	0.776	1.03e-110	Fibroblast	IER2
8.19e-115	0.498547	0.339	0.116	1.52e-110	Fibroblast	PKDCC
1.88e-113	0.392747	0.276	0.078	3.49e-109	Fibroblast	PRRX2
7.4e-113	0.579547	0.441	0.192	1.38e-108	Fibroblast	CPXM1
5.06e-112	0.411567	0.309	0.098	9.41e-108	Fibroblast	MAN1C1
1.96e-111	0.554506	0.591	0.325	3.64e-107	Fibroblast	RHOBTB3
5.05e-110	0.505215	0.357	0.134	9.39e-106	Fibroblast	ZNF503
3.07e-109	0.522856	0.613	0.36	5.71e-105	Fibroblast	ALDH2
6.8e-109	0.558082	0.721	0.489	1.27e-104	Fibroblast	LGALS3BP
6.99e-109	0.436465	0.257	0.071	1.3e-104	Fibroblast	DEPTOR
6.52e-107	0.526567	0.541	0.298	1.21e-102	Fibroblast	SMARCA2
8.68e-107	0.5138	0.415	0.173	1.62e-102	Fibroblast	LOXL1
1.71e-106	0.37654	0.264	0.075	3.18e-102	Fibroblast	SELENBP1
3.16e-106	0.459301	0.666	0.355	5.87e-102	Fibroblast	RCN3
6.15e-106	0.501905	0.706	0.515	1.14e-101	Fibroblast	NENF
6.4e-106	0.507565	0.392	0.163	1.19e-101	Fibroblast	PROS1
1.51e-105	0.543212	0.913	0.744	2.8e-101	Fibroblast	ZFP36L1
1.52e-104	0.48556	0.555	0.268	2.84e-100	Fibroblast	FAP
4.43e-104	0.568366	0.548	0.322	8.25e-100	Fibroblast	ITGB5
1.22e-103	0.436071	0.306	0.102	2.26e-99	Fibroblast	AL078639.1
1.8e-103	0.491684	0.402	0.168	3.35e-99	Fibroblast	DPYSL3
1.86e-102	0.522808	0.651	0.438	3.45e-98	Fibroblast	CYB5A
1.86e-102	0.541069	0.458	0.207	3.46e-98	Fibroblast	CD248
2.86e-102	0.431268	0.274	0.085	5.31e-98	Fibroblast	EGFR
4.13e-102	0.492937	0.446	0.195	7.69e-98	Fibroblast	NEXN
7.76e-102	0.293835	0.906	0.668	1.44e-97	Fibroblast	TXNIP
1.11e-101	0.569107	0.463	0.239	2.07e-97	Fibroblast	PLAGL1
2.79e-101	0.436341	0.329	0.118	5.19e-97	Fibroblast	VASN
2.43e-99	0.352824	0.305	0.098	4.52e-95	Fibroblast	IL33
2.76e-99	0.459203	0.274	0.085	5.13e-95	Fibroblast	USP53
3.29e-99	0.441012	0.329	0.122	6.13e-95	Fibroblast	TMEM159
3.89e-98	0.419864	0.933	0.771	7.23e-94	Fibroblast	CD81
4.74e-98	0.53314	0.628	0.429	8.81e-94	Fibroblast	NFIC
1.92e-97	0.431306	0.305	0.107	3.58e-93	Fibroblast	RASSF8
1.97e-97	0.544576	0.66	0.475	3.67e-93	Fibroblast	ADH5
2.46e-97	0.413245	0.688	0.363	4.58e-93	Fibroblast	NR2F2
8.91e-97	0.499077	0.719	0.555	1.66e-92	Fibroblast	ATRAID
1.1e-96	0.593055	0.532	0.271	2.05e-92	Fibroblast	MEG3
3.5e-95	0.443687	0.34	0.134	6.51e-91	Fibroblast	CDKN2C
9.05e-95	0.31882	0.932	0.749	1.68e-90	Fibroblast	LGALS3
1.08e-94	0.403929	0.477	0.231	2.01e-90	Fibroblast	PLPP1
2.52e-93	0.389593	0.263	0.084	4.69e-89	Fibroblast	ANG
4.43e-93	0.300505	0.626	0.312	8.24e-89	Fibroblast	THBS2
9.23e-93	0.437776	0.381	0.161	1.72e-88	Fibroblast	MYH10
1.4e-92	0.34678	0.268	0.082	2.6e-88	Fibroblast	FZD4
2.94e-92	0.39253	0.688	0.447	5.47e-88	Fibroblast	TCF4
8.44e-92	0.471832	0.713	0.535	1.57e-87	Fibroblast	LEPROT
2.01e-90	0.50667	0.482	0.274	3.74e-86	Fibroblast	MPZL1
1.71e-89	0.394491	0.254	0.082	3.18e-85	Fibroblast	LPAR1
8.49e-89	0.491632	0.698	0.51	1.58e-84	Fibroblast	NUCB2
1.02e-88	0.393844	0.276	0.094	1.9e-84	Fibroblast	ECHDC2
1.1e-87	0.505409	0.527	0.328	2.06e-83	Fibroblast	SMIM14
2.47e-87	0.406849	0.632	0.347	4.6e-83	Fibroblast	LAMA4
3.31e-87	0.396254	0.359	0.153	6.15e-83	Fibroblast	C1orf21
6.66e-85	0.426778	0.771	0.558	1.24e-80	Fibroblast	PRDX4
3.47e-84	0.525375	0.442	0.243	6.45e-80	Fibroblast	VAT1
6.33e-84	0.485344	0.604	0.421	1.18e-79	Fibroblast	CCPG1
1.03e-83	0.491287	0.338	0.143	1.92e-79	Fibroblast	GPC6
1.21e-82	0.443354	0.458	0.242	2.26e-78	Fibroblast	EMP2
5.4e-82	0.514023	0.534	0.349	1e-77	Fibroblast	CASC4
7.55e-82	0.414478	0.952	0.85	1.4e-77	Fibroblast	FOSB
7.64e-81	0.469194	0.626	0.444	1.42e-76	Fibroblast	NORAD
2.25e-79	0.405147	0.368	0.169	4.18e-75	Fibroblast	KANK2
2.76e-77	0.445391	0.406	0.202	5.14e-73	Fibroblast	SVIL
4.24e-77	0.358919	0.883	0.757	7.89e-73	Fibroblast	TMEM59
4.52e-77	0.279973	0.482	0.234	8.41e-73	Fibroblast	SULF1
1.32e-76	0.384043	0.325	0.136	2.45e-72	Fibroblast	AKR1C3
7.13e-76	0.609778	0.476	0.268	1.33e-71	Fibroblast	KCNQ1OT1
7.82e-76	0.437415	0.389	0.188	1.46e-71	Fibroblast	CHPF
1.08e-75	0.461379	0.645	0.492	2.02e-71	Fibroblast	CRTAP
1.78e-74	0.454986	0.451	0.26	3.31e-70	Fibroblast	KDSR
2e-74	0.438568	0.359	0.173	3.72e-70	Fibroblast	SESTD1
3.52e-74	0.450214	0.417	0.225	6.54e-70	Fibroblast	TMEM43
5.24e-74	0.362107	0.285	0.112	9.75e-70	Fibroblast	NT5E
1.44e-73	0.444071	0.635	0.444	2.69e-69	Fibroblast	REXO2
2.83e-73	0.357293	0.842	0.725	5.27e-69	Fibroblast	SEC62
4.6e-73	0.364787	0.291	0.119	8.56e-69	Fibroblast	ABHD14A
8.67e-73	0.485351	0.617	0.436	1.61e-68	Fibroblast	DST
4.13e-72	0.424822	0.333	0.149	7.68e-68	Fibroblast	FRMD6
5.8e-72	0.366894	0.803	0.687	1.08e-67	Fibroblast	MTRNR2L12
6.6e-72	0.4557	0.535	0.369	1.23e-67	Fibroblast	GINM1
7.74e-72	0.450293	0.457	0.269	1.44e-67	Fibroblast	GLT8D1
2.51e-71	0.286102	0.562	0.35	4.66e-67	Fibroblast	PIK3R1
5.04e-71	0.392583	0.331	0.153	9.38e-67	Fibroblast	BDH2
3.75e-69	0.434719	0.588	0.422	6.97e-65	Fibroblast	CYB5R3
8.36e-68	0.467767	0.751	0.588	1.56e-63	Fibroblast	RHOB
1.05e-67	0.365672	0.652	0.471	1.95e-63	Fibroblast	PRDX2
1.78e-67	0.372931	0.288	0.124	3.31e-63	Fibroblast	CMBL
2.22e-66	0.431051	0.395	0.21	4.13e-62	Fibroblast	HIC1
3.96e-66	0.414094	0.429	0.245	7.37e-62	Fibroblast	FKBP9
6.05e-66	0.367735	0.752	0.604	1.13e-61	Fibroblast	LAMP1
8.17e-66	0.451417	0.502	0.347	1.52e-61	Fibroblast	COPRS
1.11e-65	0.403914	0.624	0.48	2.07e-61	Fibroblast	NDFIP1
1.92e-65	0.41197	0.565	0.354	3.58e-61	Fibroblast	TFPI
1.07e-64	0.457955	0.845	0.703	1.98e-60	Fibroblast	TUBA1A
5.8e-64	0.313968	0.845	0.748	1.08e-59	Fibroblast	CIRBP
9.66e-63	0.346041	0.377	0.186	1.8e-58	Fibroblast	UCHL1
1.22e-62	0.424719	0.441	0.251	2.27e-58	Fibroblast	SULF2
1.36e-61	0.460069	0.726	0.632	2.53e-57	Fibroblast	CCNL1
1.98e-61	0.377619	0.449	0.264	3.68e-57	Fibroblast	NDRG1
9.55e-61	0.275679	0.645	0.375	1.78e-56	Fibroblast	CAVIN1
1.01e-60	0.347068	0.475	0.261	1.87e-56	Fibroblast	GPX8
2.31e-60	0.356679	0.805	0.666	4.3e-56	Fibroblast	SELENOW
3.93e-60	0.340664	0.789	0.667	7.31e-56	Fibroblast	YBX3
6.45e-60	0.394469	0.531	0.368	1.2e-55	Fibroblast	FAM3C
9.37e-60	0.332163	0.88	0.78	1.74e-55	Fibroblast	MT-ND4L
5.03e-59	0.38653	0.632	0.464	9.37e-55	Fibroblast	TCEAL9
1.88e-58	0.343356	0.272	0.12	3.5e-54	Fibroblast	HOXC9
1.99e-58	0.321857	0.808	0.674	3.71e-54	Fibroblast	NUCKS1
2.63e-58	0.392311	0.483	0.319	4.89e-54	Fibroblast	UBL3
2.8e-58	0.397601	0.484	0.319	5.2e-54	Fibroblast	HCFC1R1
3.69e-58	0.41583	0.687	0.484	6.87e-54	Fibroblast	CTSH
5.56e-58	0.45439	0.473	0.315	1.04e-53	Fibroblast	CD302
1.85e-57	0.440943	0.519	0.376	3.44e-53	Fibroblast	ZNF106
3.75e-57	0.357101	0.306	0.145	6.98e-53	Fibroblast	MAP1A
1.06e-56	0.335945	0.408	0.222	1.97e-52	Fibroblast	LMCD1
1.5e-56	0.27398	0.811	0.576	2.78e-52	Fibroblast	C12orf57
9.81e-56	0.365924	0.311	0.155	1.83e-51	Fibroblast	PKD2
5.44e-55	0.311047	0.786	0.622	1.01e-50	Fibroblast	HSPB1
8.21e-55	0.258426	0.448	0.245	1.53e-50	Fibroblast	SPRY1
1.54e-54	0.368374	0.369	0.209	2.87e-50	Fibroblast	SAV1
9.72e-54	0.410971	0.362	0.206	1.81e-49	Fibroblast	PCYOX1
2.53e-53	0.330803	0.649	0.466	4.7e-49	Fibroblast	2020-09-11
5.85e-53	0.293475	0.401	0.219	1.09e-48	Fibroblast	PLA2G16
1.21e-52	0.375459	0.354	0.192	2.25e-48	Fibroblast	DBN1
3.34e-52	0.407955	0.488	0.348	6.22e-48	Fibroblast	ADD1
9.98e-52	0.31926	0.302	0.15	1.86e-47	Fibroblast	BACE2
1.15e-51	0.33436	0.518	0.35	2.14e-47	Fibroblast	YPEL3
2.06e-51	0.305908	0.712	0.596	3.84e-47	Fibroblast	PNISR
3.84e-51	0.318065	0.668	0.486	7.14e-47	Fibroblast	BEX3
1.09e-50	0.356417	0.398	0.235	2.03e-46	Fibroblast	CTTN
1.11e-50	0.287843	0.526	0.361	2.07e-46	Fibroblast	TGFBR2
1.81e-50	0.271034	0.306	0.145	3.37e-46	Fibroblast	MTUS1
1.03e-49	0.419838	0.339	0.181	1.91e-45	Fibroblast	DKK3
1.11e-49	0.351821	0.578	0.443	2.07e-45	Fibroblast	TACC1
1.28e-49	0.288095	0.816	0.726	2.38e-45	Fibroblast	SOD1
1.39e-49	0.370836	0.379	0.235	2.58e-45	Fibroblast	ZFYVE21
1.64e-49	0.317497	0.851	0.742	3.04e-45	Fibroblast	RTN4
9.51e-49	0.345495	0.492	0.32	1.77e-44	Fibroblast	FAM114A1
1.41e-48	0.346428	0.347	0.192	2.62e-44	Fibroblast	P4HA2
2.75e-48	0.341736	0.563	0.439	5.12e-44	Fibroblast	ITGB1BP1
4.13e-48	0.338719	0.435	0.261	7.69e-44	Fibroblast	CERCAM
1.69e-47	0.396813	0.412	0.249	3.14e-43	Fibroblast	COLEC12
1.92e-47	0.347838	0.423	0.269	3.58e-43	Fibroblast	MBNL2
2.47e-47	0.29968	0.329	0.165	4.6e-43	Fibroblast	ID4
3.23e-47	0.280622	0.744	0.653	6.01e-43	Fibroblast	GABARAPL2
1.1e-46	0.348732	0.469	0.332	2.05e-42	Fibroblast	BORCS7
1.29e-46	0.336125	0.303	0.154	2.4e-42	Fibroblast	VGLL3
1.54e-46	0.325016	0.652	0.54	2.87e-42	Fibroblast	ESD
2.44e-46	0.282275	0.63	0.461	4.53e-42	Fibroblast	BASP1
4.43e-46	0.388275	0.396	0.256	8.25e-42	Fibroblast	OSBPL1A
4.69e-46	0.357586	0.295	0.157	8.74e-42	Fibroblast	KDELC2
5.66e-46	0.321493	0.533	0.392	1.05e-41	Fibroblast	PRNP
2.07e-45	0.393865	0.457	0.339	3.84e-41	Fibroblast	CHID1
2.65e-45	0.264123	0.736	0.655	4.93e-41	Fibroblast	EIF4A2
2.77e-45	0.377236	0.507	0.384	5.15e-41	Fibroblast	RAB34
3.02e-45	0.391611	0.458	0.334	5.61e-41	Fibroblast	PIGT
3.6e-45	0.29138	0.259	0.125	6.7e-41	Fibroblast	JAM3
8.4e-45	0.380349	0.407	0.273	1.56e-40	Fibroblast	CHPT1
8.77e-45	0.412471	0.479	0.334	1.63e-40	Fibroblast	KLF9
1.71e-44	0.318044	0.334	0.189	3.18e-40	Fibroblast	SGCB
1.76e-44	0.32944	0.608	0.478	3.27e-40	Fibroblast	SKIL
1.95e-44	0.313671	0.283	0.145	3.62e-40	Fibroblast	PLEKHA5
3.95e-44	0.351035	0.525	0.405	7.34e-40	Fibroblast	VKORC1
4.9e-44	0.26233	0.802	0.679	9.12e-40	Fibroblast	LY6E
1.11e-43	0.345706	0.345	0.208	2.07e-39	Fibroblast	SETD7
1.5e-43	0.370084	0.531	0.426	2.8e-39	Fibroblast	ANXA4
2.39e-43	0.376219	0.562	0.454	4.45e-39	Fibroblast	TCEAL4
2.84e-43	0.302561	0.526	0.399	5.28e-39	Fibroblast	MPHOSPH8
3.45e-43	0.354079	0.592	0.435	6.42e-39	Fibroblast	CLEC11A
3.66e-43	0.355884	0.94	0.89	6.81e-39	Fibroblast	S100A10
3.91e-43	0.357683	0.468	0.31	7.27e-39	Fibroblast	LAMC1
1.15e-42	0.291841	0.67	0.546	2.14e-38	Fibroblast	TTC3
2.21e-42	0.373696	0.544	0.445	4.1e-38	Fibroblast	SDF4
2.34e-42	0.345319	0.457	0.322	4.36e-38	Fibroblast	SPTAN1
3.38e-42	0.347427	0.417	0.272	6.29e-38	Fibroblast	PLBD1
4.56e-42	0.318429	0.287	0.153	8.49e-38	Fibroblast	MAP7D3
5.22e-42	0.363126	0.437	0.286	9.71e-38	Fibroblast	HES1
7.93e-42	0.383573	0.313	0.179	1.48e-37	Fibroblast	PHLDA3
2.8e-41	0.434152	0.345	0.204	5.2e-37	Fibroblast	GGT5
4.58e-41	0.319712	0.332	0.193	8.52e-37	Fibroblast	TMEM106C
1.73e-40	0.332523	0.328	0.18	3.22e-36	Fibroblast	CYGB
2.51e-40	0.293131	0.711	0.63	4.66e-36	Fibroblast	WSB1
3.79e-40	0.319353	0.338	0.202	7.05e-36	Fibroblast	MAGEH1
5.3e-40	0.251659	0.529	0.342	9.86e-36	Fibroblast	CAVIN3
1.36e-39	0.252912	0.745	0.608	2.54e-35	Fibroblast	RABAC1
5.28e-39	0.277432	0.56	0.402	9.83e-35	Fibroblast	LIMA1
7.06e-39	0.362827	0.316	0.193	1.31e-34	Fibroblast	NAGLU
6.15e-38	0.31714	0.275	0.152	1.14e-33	Fibroblast	TCF7L2
1.51e-37	0.322192	0.308	0.183	2.81e-33	Fibroblast	CTSO
1.67e-37	0.282377	0.776	0.677	3.11e-33	Fibroblast	SQSTM1
1.75e-37	0.324183	0.344	0.213	3.25e-33	Fibroblast	FKBP7
3.59e-37	0.282576	0.27	0.146	6.68e-33	Fibroblast	CCNG2
4.53e-36	0.347386	0.32	0.2	8.44e-32	Fibroblast	RFK
1.4e-35	0.287688	0.568	0.416	2.61e-31	Fibroblast	PDLIM2
8.04e-35	0.318513	0.275	0.157	1.5e-30	Fibroblast	RGL1
1.55e-34	0.272582	0.434	0.29	2.88e-30	Fibroblast	PLS3
7.44e-34	0.329926	0.805	0.689	1.38e-29	Fibroblast	CEBPD
1.19e-33	0.275516	0.638	0.564	2.22e-29	Fibroblast	ISCU
2.03e-33	0.34774	0.372	0.25	3.77e-29	Fibroblast	TENT5A
4.14e-33	0.318962	0.447	0.318	7.7e-29	Fibroblast	GADD45A
9.67e-33	0.501665	0.641	0.568	1.8e-28	Fibroblast	SOCS3
6.41e-32	0.284927	0.612	0.538	1.19e-27	Fibroblast	BSG
9.73e-32	0.263252	0.253	0.136	1.81e-27	Fibroblast	GJA1
9.75e-32	0.311177	0.311	0.198	1.81e-27	Fibroblast	GOLM1
1.25e-31	0.301132	0.475	0.377	2.33e-27	Fibroblast	OAT
7.37e-31	0.317242	0.332	0.216	1.37e-26	Fibroblast	UAP1
8.3e-31	0.314158	0.299	0.191	1.54e-26	Fibroblast	BST1
2.44e-30	0.259978	0.294	0.176	4.53e-26	Fibroblast	TPBG
2.71e-30	0.319927	0.456	0.363	5.05e-26	Fibroblast	GLG1
2.06e-29	0.257207	0.62	0.552	3.84e-25	Fibroblast	MRFAP1
3.27e-29	0.309318	0.346	0.237	6.09e-25	Fibroblast	WASL
3.34e-29	0.266968	0.256	0.15	6.21e-25	Fibroblast	PXK
9.92e-29	0.43941	0.725	0.646	1.85e-24	Fibroblast	GADD45B
1.23e-28	0.307721	0.568	0.495	2.29e-24	Fibroblast	TNFRSF1A
1.37e-28	0.263895	0.28	0.171	2.54e-24	Fibroblast	PDLIM4
1.57e-28	0.271637	0.34	0.234	2.92e-24	Fibroblast	PGRMC2
1.84e-28	0.284727	0.366	0.263	3.42e-24	Fibroblast	AK3
2.12e-28	0.279909	0.423	0.328	3.94e-24	Fibroblast	LRP10
4.16e-28	0.360573	0.391	0.296	7.74e-24	Fibroblast	GOLIM4
4.81e-28	0.336174	0.363	0.268	8.94e-24	Fibroblast	AAMDC
5.64e-28	0.266966	0.428	0.333	1.05e-23	Fibroblast	BAD
1.54e-27	0.324021	0.379	0.283	2.87e-23	Fibroblast	ECM1
2.47e-27	0.2913	0.369	0.266	4.6e-23	Fibroblast	SMAD5
1.07e-26	0.279941	0.337	0.232	1.99e-22	Fibroblast	FTX
1.4e-26	0.313883	0.469	0.39	2.6e-22	Fibroblast	ARL2
1.61e-26	0.270726	0.364	0.263	2.99e-22	Fibroblast	C6orf48
3.39e-26	0.273887	0.39	0.292	6.31e-22	Fibroblast	SPOP
6.41e-26	0.265199	0.357	0.253	1.19e-21	Fibroblast	DNASE2
7.14e-26	0.287399	0.354	0.258	1.33e-21	Fibroblast	MYL6B
1.58e-25	0.271913	0.312	0.21	2.95e-21	Fibroblast	NFYB
5.48e-25	0.257049	0.254	0.148	1.02e-20	Fibroblast	ALDH1A3
6.71e-25	0.30572	0.429	0.355	1.25e-20	Fibroblast	SMIM19
5.83e-24	0.277919	0.257	0.165	1.08e-19	Fibroblast	ARMCX1
6.95e-24	0.282832	0.349	0.261	1.29e-19	Fibroblast	ACAT1
1.17e-23	0.268736	0.281	0.182	2.18e-19	Fibroblast	LINC01116
1.25e-22	0.294013	0.46	0.39	2.33e-18	Fibroblast	PGRMC1
1.56e-22	0.259567	0.381	0.29	2.9e-18	Fibroblast	CARHSP1
1.79e-22	0.267723	0.539	0.49	3.32e-18	Fibroblast	SERINC1
2.21e-22	0.295413	0.527	0.472	4.12e-18	Fibroblast	ADI1
3.02e-22	0.268309	0.392	0.31	5.62e-18	Fibroblast	TMEM109
3.48e-22	0.288884	0.267	0.181	6.48e-18	Fibroblast	MARVELD1
3.79e-22	0.252966	0.287	0.194	7.05e-18	Fibroblast	AHI1
4.58e-22	0.293773	0.413	0.328	8.52e-18	Fibroblast	MMP14
7.23e-22	0.265588	0.353	0.269	1.35e-17	Fibroblast	DESI2
1.32e-21	0.25503	0.326	0.215	2.45e-17	Fibroblast	KCNE4
3.85e-21	0.290439	0.398	0.328	7.16e-17	Fibroblast	SPART
5.04e-21	0.261992	0.306	0.222	9.38e-17	Fibroblast	PHYH
5.23e-21	0.282062	0.256	0.161	9.74e-17	Fibroblast	PLAT
5.48e-21	0.251264	0.39	0.316	1.02e-16	Fibroblast	TMEM87A
4.93e-20	0.252011	0.43	0.359	9.18e-16	Fibroblast	PCMTD1
6.61e-20	0.269749	0.501	0.446	1.23e-15	Fibroblast	SNX9
1.54e-19	0.253255	0.457	0.398	2.86e-15	Fibroblast	EEA1
1.86e-19	0.263823	0.471	0.413	3.46e-15	Fibroblast	HEXA
2.76e-19	0.257327	0.267	0.176	5.13e-15	Fibroblast	LTBP1
2.92e-19	0.270754	0.419	0.356	5.43e-15	Fibroblast	SEC63
3.25e-18	0.262932	0.414	0.358	6.04e-14	Fibroblast	DPM3
5.79e-18	0.264783	0.514	0.481	1.08e-13	Fibroblast	TM9SF3
1.34e-17	0.259739	0.259	0.182	2.5e-13	Fibroblast	CCDC71L
2.43e-17	0.252215	0.366	0.299	4.51e-13	Fibroblast	AZI2
1.44e-16	0.273439	0.295	0.227	2.68e-12	Fibroblast	PXDC1
6.63e-16	0.258863	0.278	0.209	1.23e-11	Fibroblast	LRRC58
3.77e-15	0.369187	0.363	0.29	7.02e-11	Fibroblast	MYC
4.3e-14	0.271399	0.417	0.383	7.99e-10	Fibroblast	NTAN1
0	1.68858	0.978	0.307	0	CAF 1	RARRES2
0	1.67559	0.981	0.516	0	CAF 1	POSTN
0	1.60226	0.999	0.538	0	CAF 1	COL6A1
0	1.55345	0.999	0.506	0	CAF 1	COL6A3
0	1.4952	1	0.795	0	CAF 1	COL3A1
0	1.40523	1	0.815	0	CAF 1	COL1A1
0	1.39291	1	0.582	0	CAF 1	COL6A2
0	1.39102	1	0.83	0	CAF 1	COL1A2
0	1.30132	0.964	0.482	0	CAF 1	CYR61
0	1.29464	0.988	0.406	0	CAF 1	CTHRC1
0	1.1488	0.832	0.186	0	CAF 1	FGF7
0	1.11436	0.989	0.391	0	CAF 1	COL5A2
0	1.10636	0.996	0.474	0	CAF 1	BGN
0	1.06402	0.836	0.156	0	CAF 1	ADAM12
0	1.01506	0.964	0.375	0	CAF 1	PCOLCE
0	0.988047	0.9	0.236	0	CAF 1	CDH11
0	0.984829	0.898	0.248	0	CAF 1	EMILIN1
0	0.859241	0.877	0.249	0	CAF 1	FAP
0	0.812731	0.753	0.164	0	CAF 1	MXRA5
0	0.774922	0.63	0.118	0	CAF 1	ALDH1A3
0	0.753636	0.836	0.208	0	CAF 1	OLFML3
0	0.718617	0.636	0.131	0	CAF 1	TWIST1
0	0.510305	0.341	0.014	0	CAF 1	FMO1
0	0.442672	0.398	0.036	0	CAF 1	ALPL
0	0.378386	0.379	0.035	0	CAF 1	NGFR
1.29e-307	0.937214	0.978	0.4	2.4e-303	CAF 1	SERPINF1
4.05e-306	0.503394	0.376	0.04	7.54e-302	CAF 1	COL11A1
5.8e-301	0.919095	0.9	0.299	1.08e-296	CAF 1	THBS2
7.61e-299	1.04557	0.994	0.542	1.42e-294	CAF 1	LUM
6.17e-294	0.984864	0.865	0.278	1.15e-289	CAF 1	COL12A1
3.1e-290	1.03481	0.973	0.415	5.77e-286	CAF 1	NNMT
3.37e-287	0.623793	0.694	0.161	6.28e-283	CAF 1	CRISPLD2
3.8e-287	0.608609	0.716	0.176	7.07e-283	CAF 1	CPXM1
4.9e-287	0.929204	0.943	0.361	9.12e-283	CAF 1	COL5A1
1.83e-273	0.772668	0.955	0.334	3.4e-269	CAF 1	C1S
2.61e-273	0.814298	0.915	0.375	4.86e-269	CAF 1	LIMA1
4.78e-273	0.752611	0.855	0.31	8.89e-269	CAF 1	RHOBTB3
5.48e-268	0.910117	0.989	0.697	1.02e-263	CAF 1	IFITM3
2.32e-266	0.394236	0.998	0.532	4.31e-262	CAF 1	DCN
7.95e-266	0.70622	0.943	0.327	1.48e-261	CAF 1	PRRX1
1.02e-265	0.770527	0.796	0.247	1.89e-261	CAF 1	MDK
4.29e-260	0.734376	0.701	0.186	7.98e-256	CAF 1	KCNE4
5.29e-256	0.465827	0.502	0.097	9.84e-252	CAF 1	SRPX2
3.68e-252	1.0188	0.984	0.701	6.85e-248	CAF 1	VMP1
2.39e-250	0.630107	0.779	0.236	4.45e-246	CAF 1	CERCAM
1.13e-248	1.07061	1	0.788	2.1e-244	CAF 1	SPARC
5.43e-245	0.606798	0.797	0.24	1.01e-240	CAF 1	GPX8
9.9e-244	0.657509	0.812	0.26	1.84e-239	CAF 1	LAMB1
1e-242	0.539777	0.694	0.185	1.87e-238	CAF 1	SSPN
3.16e-242	0.63978	0.832	0.273	5.88e-238	CAF 1	EFEMP2
3.78e-242	0.791508	0.961	0.416	7.04e-238	CAF 1	SELENOM
7.14e-240	0.961296	0.971	0.49	1.33e-235	CAF 1	VCAN
8.82e-238	0.568568	0.72	0.199	1.64e-233	CAF 1	KDELR3
5.28e-237	0.486882	0.616	0.151	9.82e-233	CAF 1	TPBG
7.21e-237	0.508444	0.583	0.134	1.34e-232	CAF 1	VGLL3
4.84e-236	0.709437	0.955	0.386	9.01e-232	CAF 1	THY1
1.02e-234	0.766891	0.957	0.412	1.9e-230	CAF 1	SERPINH1
1.63e-234	0.478864	0.581	0.133	3.04e-230	CAF 1	FRMD6
6.03e-233	0.490654	0.848	0.282	1.12e-228	CAF 1	CTSK
7.56e-231	0.432516	0.677	0.171	1.41e-226	CAF 1	PDGFRL
1.06e-230	0.707992	0.888	0.373	1.98e-226	CAF 1	RCN1
3.11e-229	0.440975	0.54	0.114	5.78e-225	CAF 1	GXYLT2
8.38e-229	0.652805	0.855	0.301	1.56e-224	CAF 1	SPON2
9.19e-229	1.19938	0.935	0.541	1.71e-224	CAF 1	CTGF
3.11e-228	0.501949	0.697	0.192	5.78e-224	CAF 1	NID2
4.74e-228	0.541057	0.658	0.175	8.82e-224	CAF 1	PLOD2
2.24e-227	0.441669	0.32	0.039	4.18e-223	CAF 1	FMO2
1.34e-225	0.923449	0.705	0.229	2.49e-221	CAF 1	CYP1B1
1.77e-225	0.524206	0.998	0.994	3.3e-221	CAF 1	RPS18
6.6e-225	0.762302	0.876	0.344	1.23e-220	CAF 1	OLFML2B
7.08e-225	0.853232	0.961	0.509	1.32e-220	CAF 1	TPM1
4.39e-224	0.778229	0.949	0.449	8.17e-220	CAF 1	TPM2
6.17e-223	0.545553	0.928	0.341	1.15e-218	CAF 1	C1R
3.78e-222	0.45573	0.517	0.109	7.03e-218	CAF 1	TMEM119
3.26e-220	0.461114	0.843	0.29	6.07e-216	CAF 1	SFRP2
3.21e-217	0.478044	0.705	0.197	5.98e-213	CAF 1	PDGFRA
1.45e-216	0.569122	0.646	0.178	2.7e-212	CAF 1	SNAI2
1.59e-216	0.570984	0.988	0.922	2.95e-212	CAF 1	RPLP0
4.84e-216	0.451408	0.546	0.125	9e-212	CAF 1	VCAM1
3e-215	0.695083	0.916	0.402	5.59e-211	CAF 1	SERPING1
1.39e-212	0.598836	0.82	0.282	2.58e-208	CAF 1	MXRA8
1.96e-212	0.894048	0.928	0.459	3.65e-208	CAF 1	TAGLN
3.35e-212	0.415727	0.587	0.143	6.23e-208	CAF 1	GLT8D2
6.32e-211	0.660732	0.919	0.391	1.18e-206	CAF 1	MYL9
4.2e-208	0.717866	0.716	0.251	7.82e-204	CAF 1	LXN
6.41e-208	0.718175	0.993	0.493	1.19e-203	CAF 1	CALD1
1.99e-207	0.646656	0.87	0.348	3.71e-203	CAF 1	RCN3
6.96e-205	0.694138	0.956	0.549	1.3e-200	CAF 1	RRBP1
7.93e-204	0.376993	0.479	0.101	1.48e-199	CAF 1	CFI
4.76e-202	0.5408	0.783	0.258	8.85e-198	CAF 1	MEG3
6.01e-202	0.39943	0.477	0.1	1.12e-197	CAF 1	PRICKLE1
1.42e-201	0.368171	0.558	0.133	2.65e-197	CAF 1	BICC1
1.18e-200	0.541847	0.747	0.254	2.2e-196	CAF 1	COPZ2
2.84e-199	0.41522	0.595	0.157	5.29e-195	CAF 1	LINC01116
4.73e-197	0.539202	0.73	0.245	8.81e-193	CAF 1	INAFM1
1.56e-195	0.628026	0.898	0.391	2.91e-191	CAF 1	PPIC
2.91e-194	0.517626	0.773	0.256	5.42e-190	CAF 1	FKBP10
8.37e-194	0.421266	0.697	0.201	1.56e-189	CAF 1	TSHZ2
1.86e-193	0.465715	0.676	0.206	3.47e-189	CAF 1	MRC2
3.6e-193	0.697232	0.676	0.22	6.71e-189	CAF 1	MFAP5
5.62e-193	0.483934	0.633	0.183	1.05e-188	CAF 1	GGT5
6.69e-193	0.329528	0.394	0.075	1.25e-188	CAF 1	EVA1A
1.06e-192	0.64085	0.869	0.395	1.98e-188	CAF 1	PDLIM2
1.56e-192	0.354608	0.466	0.102	2.9e-188	CAF 1	C1QTNF6
2.23e-191	0.427733	0.659	0.195	4.16e-187	CAF 1	SGCE
5.55e-187	0.597615	0.889	0.38	1.03e-182	CAF 1	HTRA1
1.05e-186	0.667354	0.729	0.279	1.95e-182	CAF 1	TMEM176A
8.44e-186	0.534935	0.663	0.2	1.57e-181	CAF 1	ISLR
1.92e-185	0.413855	0.566	0.152	3.58e-181	CAF 1	AC245595.1
2.74e-185	0.350996	0.418	0.085	5.1e-181	CAF 1	CLMP
6.23e-185	0.450793	0.995	0.986	1.16e-180	CAF 1	RPS8
3.92e-183	0.5099	0.783	0.272	7.3e-179	CAF 1	EFEMP1
8.64e-182	0.581017	0.878	0.364	1.61e-177	CAF 1	CNN3
2.11e-181	0.737741	0.603	0.173	3.92e-177	CAF 1	SFRP4
3.38e-181	0.585926	0.55	0.152	6.28e-177	CAF 1	F3
4.54e-181	0.634908	0.846	0.391	8.44e-177	CAF 1	ITGAV
4.11e-178	0.38113	0.474	0.112	7.65e-174	CAF 1	PKDCC
8.78e-178	0.365245	0.398	0.081	1.63e-173	CAF 1	DNM3OS
5.38e-177	0.312093	0.579	0.154	1e-172	CAF 1	SRPX
6.52e-175	0.581458	0.891	0.356	1.21e-170	CAF 1	NR2F2
1.6e-174	0.567563	0.977	0.755	2.97e-170	CAF 1	LAPTM4A
1.36e-173	0.539175	0.751	0.281	2.53e-169	CAF 1	CKAP4
1.72e-173	0.525205	0.726	0.256	3.21e-169	CAF 1	NID1
8.28e-173	0.496355	0.786	0.3	1.54e-168	CAF 1	FAM114A1
1.01e-172	0.743626	0.95	0.508	1.88e-168	CAF 1	IFI27
3.92e-172	0.423456	0.594	0.174	7.29e-168	CAF 1	ADAMTS2
8.5e-172	0.475483	0.609	0.188	1.58e-167	CAF 1	DCBLD2
1.04e-170	1.09498	0.565	0.175	1.93e-166	CAF 1	RARRES1
4.18e-170	0.367727	0.999	0.995	7.78e-166	CAF 1	RPL41
2.45e-169	0.593229	0.978	0.813	4.57e-165	CAF 1	PPIB
3.34e-169	0.410568	0.703	0.233	6.21e-165	CAF 1	CXCL12
4.11e-167	0.347237	0.514	0.134	7.65e-163	CAF 1	GPC6
4.17e-167	0.575514	0.871	0.416	7.77e-163	CAF 1	CLEC11A
1.81e-166	0.359508	0.998	0.759	3.37e-162	CAF 1	FN1
2.37e-166	0.292488	0.388	0.081	4.41e-162	CAF 1	TMEM54
2.96e-166	0.457546	0.568	0.164	5.52e-162	CAF 1	CYGB
4.44e-166	0.317068	0.332	0.06	8.27e-162	CAF 1	PCDH7
4.71e-166	0.469891	0.688	0.236	8.76e-162	CAF 1	SULF2
6.31e-164	0.411765	0.992	0.974	1.17e-159	CAF 1	RPL12
7.54e-164	0.561886	0.843	0.411	1.4e-159	CAF 1	RUNX1
1.32e-163	0.589149	0.541	0.154	2.45e-159	CAF 1	COL8A1
2.76e-163	0.420868	0.895	0.366	5.13e-159	CAF 1	FBN1
1.02e-162	0.610948	0.526	0.156	1.89e-158	CAF 1	ANGPTL4
2.13e-162	0.502736	0.843	0.338	3.97e-158	CAF 1	LAMA4
4.98e-162	0.482187	0.608	0.19	9.26e-158	CAF 1	TNFAIP6
4.75e-161	0.499446	0.92	0.408	8.84e-157	CAF 1	FSTL1
1.11e-160	0.52281	0.898	0.41	2.06e-156	CAF 1	S100A13
9.2e-160	0.464769	0.841	0.318	1.71e-155	CAF 1	MAP1B
3.21e-159	0.29997	0.376	0.079	5.98e-155	CAF 1	KIAA1217
2.06e-158	0.396102	0.995	0.985	3.83e-154	CAF 1	RPL36
7.57e-158	0.376507	0.521	0.148	1.41e-153	CAF 1	OSMR
1.76e-157	0.450151	0.993	0.96	3.27e-153	CAF 1	RPL10A
3e-157	0.591468	0.945	0.682	5.59e-153	CAF 1	OSTC
3.12e-157	0.364181	0.873	0.354	5.8e-153	CAF 1	COL18A1
1.48e-156	0.502656	0.981	0.875	2.75e-152	CAF 1	OST4
6.82e-156	0.685765	0.986	0.785	1.27e-151	CAF 1	TIMP1
7.57e-156	0.401815	0.995	0.962	1.41e-151	CAF 1	SERF2
3.84e-155	0.503753	0.78	0.351	7.14e-151	CAF 1	FAM3C
1.76e-154	0.336649	0.458	0.118	3.27e-150	CAF 1	SCG5
2.55e-154	0.302773	0.36	0.075	4.75e-150	CAF 1	PDPN
3.83e-154	0.590081	0.918	0.553	7.12e-150	CAF 1	PRDX4
1.69e-153	0.463965	0.737	0.266	3.14e-149	CAF 1	LOX
1.14e-152	0.267237	0.349	0.07	2.12e-148	CAF 1	MDFI
1.64e-152	0.360807	0.498	0.136	3.06e-148	CAF 1	CREB3L1
2.13e-152	0.486177	0.875	0.364	3.96e-148	CAF 1	CAVIN1
2.1e-151	0.458143	0.656	0.227	3.91e-147	CAF 1	NBL1
4.29e-151	0.509762	0.998	0.871	7.98e-147	CAF 1	CD63
5.01e-151	0.383067	0.646	0.217	9.31e-147	CAF 1	FKBP11
6.22e-151	0.557731	0.621	0.215	1.16e-146	CAF 1	COL15A1
1.27e-150	0.290049	0.411	0.097	2.36e-146	CAF 1	DSEL
2.29e-150	0.408325	0.994	0.983	4.26e-146	CAF 1	RPS2
3.65e-149	0.836442	0.815	0.393	6.79e-145	CAF 1	C11orf96
3.7e-149	0.565703	0.949	0.572	6.89e-145	CAF 1	C12orf57
5.67e-148	0.360817	0.993	0.993	1.06e-143	CAF 1	RPL37
6.21e-148	0.539091	0.724	0.304	1.16e-143	CAF 1	MMP14
7.73e-148	0.393386	0.996	0.979	1.44e-143	CAF 1	RPL29
8.6e-148	0.302889	0.264	0.042	1.6e-143	CAF 1	FNDC1
6.35e-147	0.310413	0.421	0.104	1.18e-142	CAF 1	BNC2
8.59e-147	0.484076	0.894	0.404	1.6e-142	CAF 1	UACA
7.02e-146	0.517765	0.708	0.274	1.31e-141	CAF 1	NREP
3.86e-145	0.426987	0.462	0.129	7.18e-141	CAF 1	HGF
5.61e-145	0.466558	0.816	0.343	1.04e-140	CAF 1	IFITM1
6.85e-145	0.360891	0.625	0.205	1.27e-140	CAF 1	TMEM98
8.07e-145	0.623196	0.701	0.291	1.5e-140	CAF 1	SERPINE1
1.97e-143	0.446417	0.275	0.047	3.66e-139	CAF 1	MIR503HG
3.03e-143	0.406952	0.597	0.187	5.64e-139	CAF 1	LOXL2
2.48e-142	0.390067	0.565	0.178	4.62e-138	CAF 1	COL16A1
5.7e-142	0.544345	0.904	0.517	1.06e-137	CAF 1	CALU
1.43e-141	0.388961	0.584	0.194	2.66e-137	CAF 1	PKIG
1.51e-141	0.681483	0.455	0.124	2.8e-137	CAF 1	ASPN
1.74e-140	0.459723	0.751	0.321	3.24e-136	CAF 1	VCL
3.32e-140	0.31905	0.515	0.151	6.18e-136	CAF 1	SNHG18
3.39e-140	0.561358	0.9	0.51	6.31e-136	CAF 1	RAB13
1.24e-139	0.368781	0.564	0.18	2.31e-135	CAF 1	CHPF
2.1e-138	0.275715	0.342	0.074	3.9e-134	CAF 1	PTK7
2.11e-138	0.384965	0.659	0.232	3.93e-134	CAF 1	TGFB1I1
2.46e-138	0.583148	0.946	0.652	4.58e-134	CAF 1	KDELR2
3.01e-138	0.483833	0.643	0.234	5.61e-134	CAF 1	F2R
6.87e-138	0.266121	0.388	0.091	1.28e-133	CAF 1	EBF2
9.77e-138	0.608838	0.947	0.658	1.82e-133	CAF 1	IFI16
1.47e-137	0.51837	0.74	0.322	2.74e-133	CAF 1	MAP4K4
1.49e-137	0.35422	0.591	0.195	2.78e-133	CAF 1	DDR2
1.77e-137	0.495291	0.872	0.453	3.3e-133	CAF 1	2020-09-11
4.44e-137	0.413326	0.532	0.179	8.27e-133	CAF 1	SPHK1
7.91e-137	0.374684	0.583	0.201	1.47e-132	CAF 1	MAGED1
1.73e-136	0.351269	0.582	0.196	3.22e-132	CAF 1	FKBP7
5.75e-136	0.29318	0.779	0.34	1.07e-131	CAF 1	ACTA2
6.37e-136	0.385449	0.606	0.203	1.19e-131	CAF 1	CD248
1.36e-135	0.587192	0.971	0.653	2.53e-131	CAF 1	EGR1
2.06e-135	0.35163	0.626	0.221	3.84e-131	CAF 1	CTTN
2.68e-135	0.329931	0.999	0.995	4.98e-131	CAF 1	RPL13
4.65e-135	0.523792	0.949	0.659	8.66e-131	CAF 1	PHPT1
4.85e-135	0.311076	0.881	0.355	9.03e-131	CAF 1	PLAC9
1.03e-134	0.3871	0.595	0.216	1.91e-130	CAF 1	SH3PXD2A
1.48e-134	0.406282	0.515	0.156	2.75e-130	CAF 1	COL5A3
3.03e-133	0.321384	0.638	0.227	5.65e-129	CAF 1	OAF
1.53e-132	0.34079	0.393	0.099	2.85e-128	CAF 1	TGFB3
1.35e-131	0.376144	0.786	0.326	2.52e-127	CAF 1	CFH
1.92e-131	0.381901	0.634	0.221	3.57e-127	CAF 1	PLXDC1
4.09e-130	0.486376	0.891	0.473	7.6e-126	CAF 1	BEX3
7.76e-130	0.333216	0.596	0.201	1.44e-125	CAF 1	ANTXR1
9.82e-130	0.552367	0.687	0.277	1.83e-125	CAF 1	RND3
9.88e-130	0.371837	0.576	0.201	1.84e-125	CAF 1	HIC1
2.02e-129	0.290468	0.415	0.113	3.77e-125	CAF 1	UNC5B
3.65e-129	0.265704	0.32	0.069	6.8e-125	CAF 1	STEAP1
1.63e-128	0.351334	0.587	0.197	3.03e-124	CAF 1	LTBP2
3.71e-128	0.395593	0.778	0.311	6.91e-124	CAF 1	PDGFRB
3.91e-128	0.493626	0.731	0.354	7.27e-124	CAF 1	CISD1
9.03e-128	0.418962	0.571	0.193	1.68e-123	CAF 1	NEXN
2.28e-127	0.261039	0.351	0.082	4.24e-123	CAF 1	GFPT2
2.37e-127	0.308285	0.497	0.152	4.41e-123	CAF 1	TUSC3
7.07e-126	0.45224	0.883	0.436	1.32e-121	CAF 1	COL4A2
1.48e-125	0.387482	0.615	0.231	2.76e-121	CAF 1	TMEM263
1.85e-125	0.26994	0.367	0.092	3.45e-121	CAF 1	RUNX2
3.03e-125	0.521603	0.935	0.513	5.63e-121	CAF 1	IGFBP4
3.23e-125	0.306554	0.486	0.146	6.02e-121	CAF 1	GUCY1B1
6.22e-125	0.475929	0.858	0.45	1.16e-120	CAF 1	TCEAL9
3.27e-124	0.389474	0.628	0.234	6.09e-120	CAF 1	FERMT2
3.55e-124	0.313528	0.505	0.16	6.6e-120	CAF 1	SMARCA1
1.68e-123	0.330381	0.568	0.194	3.13e-119	CAF 1	PARVA
1.82e-123	0.474733	0.553	0.198	3.38e-119	CAF 1	TNFRSF12A
1.95e-123	0.361614	0.564	0.192	3.63e-119	CAF 1	ENAH
2.1e-123	0.576839	0.933	0.671	3.91e-119	CAF 1	LY6E
5.32e-123	0.310315	0.533	0.173	9.9e-119	CAF 1	NDN
6.75e-123	0.531643	0.982	0.755	1.26e-118	CAF 1	TPM4
7.57e-123	0.68334	0.436	0.131	1.41e-118	CAF 1	MMP11
1.07e-122	0.293165	0.404	0.11	1.99e-118	CAF 1	PYCR1
2.48e-122	0.392001	0.529	0.192	4.61e-118	CAF 1	ZNF281
9.4e-122	0.347798	0.988	0.973	1.75e-117	CAF 1	RPL24
9.23e-121	0.460773	0.884	0.483	1.72e-116	CAF 1	LGALS3BP
9.99e-121	0.421288	0.581	0.213	1.86e-116	CAF 1	LMCD1
1.89e-120	0.479414	0.995	0.688	3.52e-116	CAF 1	IGFBP7
2.45e-120	0.462888	0.847	0.466	4.57e-116	CAF 1	SEC31A
4.02e-120	0.449614	0.743	0.336	7.48e-116	CAF 1	FILIP1L
5.42e-120	0.32236	0.552	0.188	1.01e-115	CAF 1	BMP1
6.39e-120	0.454557	0.803	0.413	1.19e-115	CAF 1	SPATS2L
1.12e-119	0.311699	0.453	0.135	2.09e-115	CAF 1	ECM2
1.18e-119	0.624126	0.728	0.349	2.2e-115	CAF 1	PLAU
2.08e-119	0.341817	0.993	0.981	3.87e-115	CAF 1	RPL7A
5.45e-119	0.275882	0.437	0.128	1.01e-114	CAF 1	PFN2
3.1e-118	0.333892	0.504	0.169	5.76e-114	CAF 1	PHLDB1
4.64e-118	0.471655	0.878	0.531	8.64e-114	CAF 1	TTC3
5.32e-118	0.462333	0.638	0.261	9.91e-114	CAF 1	KCNQ1OT1
6.05e-118	0.258772	0.424	0.123	1.12e-113	CAF 1	GPX7
8.25e-118	0.259723	0.405	0.114	1.53e-113	CAF 1	P3H4
1.13e-117	0.29578	0.571	0.198	2.11e-113	CAF 1	CDC42EP5
7.65e-116	0.303516	0.45	0.135	1.42e-111	CAF 1	EDNRA
1.29e-115	0.29062	0.612	0.218	2.4e-111	CAF 1	S100A16
4.39e-115	0.457532	0.977	0.734	8.17e-111	CAF 1	ITGB1
5.63e-114	0.385933	0.633	0.254	1.05e-109	CAF 1	IL1R1
5.26e-113	0.345444	0.565	0.215	9.8e-109	CAF 1	UGDH
6.24e-113	0.30973	0.508	0.178	1.16e-108	CAF 1	FHL3
1.28e-112	0.336228	0.99	0.982	2.38e-108	CAF 1	RPS4X
1.56e-112	0.509495	0.735	0.353	2.9e-108	CAF 1	PALLD
1.76e-112	0.307451	0.993	0.985	3.28e-108	CAF 1	RPL18A
4.35e-112	0.443585	0.802	0.405	8.1e-108	CAF 1	EVA1B
1.18e-111	0.353012	1	0.99	2.2e-107	CAF 1	VIM
4.67e-111	0.287137	0.904	0.445	8.69e-107	CAF 1	NUPR1
5.83e-111	0.35423	0.625	0.242	1.08e-106	CAF 1	DLC1
9.38e-111	0.409537	0.743	0.367	1.75e-106	CAF 1	PGRMC1
1.43e-110	0.308329	0.573	0.207	2.66e-106	CAF 1	PXDN
2.13e-110	0.283207	0.998	0.993	3.96e-106	CAF 1	RPL32
6e-110	0.461638	0.859	0.513	1.12e-105	CAF 1	LMAN1
9.07e-110	0.278697	0.585	0.218	1.69e-105	CAF 1	WWTR1
1.21e-109	0.276297	0.995	0.993	2.25e-105	CAF 1	RPS28
4.56e-109	0.280586	0.417	0.125	8.49e-105	CAF 1	DCLK1
6.38e-109	0.362032	0.682	0.294	1.19e-104	CAF 1	ODF2L
2.41e-108	0.329889	0.532	0.196	4.49e-104	CAF 1	LAPTM4B
2.82e-108	0.274339	0.341	0.088	5.26e-104	CAF 1	CRABP2
2.83e-108	0.438034	0.793	0.438	5.26e-104	CAF 1	HDLBP
6.38e-108	0.347343	0.988	0.961	1.19e-103	CAF 1	RPL5
7.22e-108	0.40117	0.73	0.337	1.34e-103	CAF 1	IGFBP5
2.09e-107	0.367756	0.749	0.329	3.89e-103	CAF 1	CAVIN3
2.58e-107	0.438982	0.755	0.355	4.8e-103	CAF 1	TMEM176B
6.09e-107	0.357716	0.504	0.174	1.13e-102	CAF 1	LOXL1
2.66e-106	0.420166	0.884	0.542	4.96e-102	CAF 1	KDELR1
4.03e-106	0.30877	0.449	0.143	7.5e-102	CAF 1	NTM
1.01e-105	0.342109	0.38	0.108	1.87e-101	CAF 1	PTN
1.17e-105	0.251371	0.86	0.428	2.17e-101	CAF 1	COL4A1
1.79e-105	0.283603	0.495	0.168	3.33e-101	CAF 1	DPYSL3
1.98e-104	0.273847	0.418	0.13	3.69e-100	CAF 1	TMEM45A
2.52e-104	0.458198	0.915	0.638	4.69e-100	CAF 1	ARF4
3.06e-104	0.336572	0.57	0.232	5.7e-100	CAF 1	DTWD1
4.4e-104	0.376304	0.821	0.434	8.18e-100	CAF 1	REXO2
1.67e-103	0.261795	0.354	0.099	3.1e-99	CAF 1	ALDH1L2
2.16e-103	0.268261	0.485	0.166	4.03e-99	CAF 1	RBFOX2
7.11e-103	0.270234	0.355	0.101	1.32e-98	CAF 1	SMYD3
2.88e-101	0.317422	0.583	0.241	5.36e-97	CAF 1	MYL6B
1.52e-100	0.256239	0.996	0.997	2.83e-96	CAF 1	TPT1
2.07e-100	0.29261	0.996	0.992	3.85e-96	CAF 1	RPS23
3.78e-100	0.266316	0.998	0.993	7.04e-96	CAF 1	RPL39
5.52e-100	0.346329	0.851	0.458	1.03e-95	CAF 1	THBS1
9.14e-100	0.365571	0.804	0.358	1.7e-95	CAF 1	PRSS23
9.67e-100	0.369506	0.599	0.261	1.8e-95	CAF 1	ITPRIPL2
3.03e-99	0.521546	0.873	0.584	5.63e-95	CAF 1	RPL22L1
1.18e-98	0.389577	0.738	0.379	2.2e-94	CAF 1	C1orf122
2.11e-98	0.271106	0.996	0.984	3.92e-94	CAF 1	RPL37A
3.36e-97	0.38903	0.982	0.813	6.25e-93	CAF 1	EEF2
9.64e-97	0.429172	0.988	0.743	1.79e-92	CAF 1	MARCKS
1.15e-96	0.355507	0.983	0.912	2.13e-92	CAF 1	EEF1B2
1.21e-96	0.272014	0.458	0.16	2.25e-92	CAF 1	FKBP14
1.3e-95	0.28919	0.996	0.985	2.41e-91	CAF 1	RPL3
1.3e-95	0.309546	0.443	0.15	2.42e-91	CAF 1	CAMK2N1
4.87e-94	0.439851	0.703	0.374	9.06e-90	CAF 1	LMO4
1.48e-93	0.386197	0.728	0.38	2.75e-89	CAF 1	YIF1A
3.99e-93	0.327939	0.471	0.167	7.42e-89	CAF 1	C7
4.64e-93	0.339141	0.638	0.296	8.64e-89	CAF 1	SEC24D
5.81e-93	0.28641	0.994	0.984	1.08e-88	CAF 1	RPL35A
8.04e-93	0.273061	0.992	0.969	1.5e-88	CAF 1	RPL8
9.1e-93	0.27335	0.526	0.211	1.69e-88	CAF 1	BOD1
1.01e-92	0.390033	0.746	0.371	1.88e-88	CAF 1	SOX4
1.76e-92	0.317602	0.584	0.242	3.27e-88	CAF 1	PPFIBP1
2.08e-92	0.285036	0.994	0.975	3.87e-88	CAF 1	RPL6
7.32e-92	0.255218	0.547	0.208	1.36e-87	CAF 1	MSRB3
7.98e-92	0.27929	0.465	0.172	1.49e-87	CAF 1	HOXB2
1.26e-91	0.293392	0.548	0.223	2.34e-87	CAF 1	WASL
4.69e-91	0.305153	0.597	0.263	8.72e-87	CAF 1	GLT8D1
6.47e-91	0.367226	0.924	0.597	1.2e-86	CAF 1	RABAC1
1.95e-90	0.299271	0.986	0.954	3.63e-86	CAF 1	RPS5
2.36e-90	0.273658	0.679	0.297	4.4e-86	CAF 1	LAMC1
6.22e-90	0.257414	0.453	0.17	1.16e-85	CAF 1	SRGAP1
8.62e-90	0.265923	0.422	0.144	1.6e-85	CAF 1	TEAD1
1e-89	0.259654	0.489	0.178	1.87e-85	CAF 1	SH3D19
1.51e-89	0.391036	0.867	0.523	2.81e-85	CAF 1	LRP1
3.35e-89	0.259365	0.438	0.159	6.24e-85	CAF 1	P3H1
8.4e-89	0.307423	0.625	0.279	1.56e-84	CAF 1	VGLL4
6.63e-88	0.406898	0.993	0.916	1.23e-83	CAF 1	LGALS1
7.49e-88	0.602474	0.652	0.313	1.39e-83	CAF 1	TNFSF10
1.04e-86	0.462905	0.657	0.336	1.94e-82	CAF 1	GBP1
2.68e-86	0.329091	0.742	0.377	4.98e-82	CAF 1	MAGED2
3.25e-86	0.301904	0.595	0.27	6.05e-82	CAF 1	IMPDH2
4.54e-86	0.342543	0.692	0.355	8.45e-82	CAF 1	TCEAL8
7.92e-86	0.25182	0.995	0.987	1.47e-81	CAF 1	RPS3A
1.63e-85	0.288627	0.988	0.939	3.04e-81	CAF 1	RPL7
1.79e-85	0.252042	0.392	0.133	3.33e-81	CAF 1	APOL1
4.85e-84	0.267662	0.467	0.179	9.02e-80	CAF 1	FBLIM1
1.41e-83	0.520094	0.838	0.527	2.61e-79	CAF 1	PHLDA1
7.18e-83	0.341246	0.771	0.424	1.34e-78	CAF 1	NFIC
9.24e-83	0.291894	0.685	0.344	1.72e-78	CAF 1	CNN2
1.53e-82	0.255254	0.565	0.24	2.85e-78	CAF 1	FKBP9
7.26e-82	0.284189	0.602	0.28	1.35e-77	CAF 1	EBPL
8.52e-81	0.328726	0.738	0.409	1.59e-76	CAF 1	ARL1
9.54e-81	0.310328	0.62	0.304	1.77e-76	CAF 1	ISOC2
1.22e-80	0.276413	0.738	0.345	2.26e-76	CAF 1	COX7A1
1.89e-80	0.316482	0.867	0.531	3.51e-76	CAF 1	IFI27L2
2.27e-80	0.36599	0.913	0.617	4.22e-76	CAF 1	KRT10
3.48e-80	0.350534	0.938	0.699	6.48e-76	CAF 1	SSR2
5.29e-80	0.319525	0.7	0.374	9.84e-76	CAF 1	TFG
5.9e-79	0.253612	0.995	0.978	1.1e-74	CAF 1	RPS9
1.91e-78	0.318811	0.72	0.391	3.56e-74	CAF 1	VKORC1
3.69e-78	0.303047	0.559	0.252	6.86e-74	CAF 1	PDLIM7
6.11e-78	0.325754	0.587	0.273	1.14e-73	CAF 1	MYC
1.02e-77	0.323494	0.947	0.749	1.9e-73	CAF 1	TMEM258
3.45e-77	0.356914	0.943	0.666	6.41e-73	CAF 1	PTMS
4.17e-77	0.340899	0.94	0.79	7.77e-73	CAF 1	RPS4Y1
4.26e-77	0.319159	0.673	0.355	7.92e-73	CAF 1	TMED3
1.29e-76	0.325287	0.553	0.242	2.4e-72	CAF 1	COLEC12
1.19e-75	0.354681	0.448	0.181	2.21e-71	CAF 1	EGR3
2.31e-75	0.293488	0.676	0.354	4.29e-71	CAF 1	ARMCX3
3.26e-75	0.348929	0.552	0.248	6.06e-71	CAF 1	GEM
3.76e-75	0.323324	0.81	0.49	7e-71	CAF 1	GTF2H5
5.3e-75	0.334312	0.817	0.491	9.86e-71	CAF 1	MORF4L2
2.45e-74	0.418297	0.521	0.248	4.55e-70	CAF 1	RCAN1
3.27e-74	0.331178	0.897	0.638	6.08e-70	CAF 1	PPDPF
2.11e-73	0.320814	0.959	0.717	3.92e-69	CAF 1	EID1
2.15e-73	0.262788	0.553	0.257	4e-69	CAF 1	NOTCH2
4.2e-73	0.550357	0.881	0.629	7.82e-69	CAF 1	ATF3
8.9e-73	0.420844	0.595	0.296	1.66e-68	CAF 1	ERRFI1
2.13e-72	0.294674	0.955	0.674	3.97e-68	CAF 1	DSTN
1.16e-70	0.350674	0.726	0.419	2.15e-66	CAF 1	ANKRD28
4.93e-70	0.340606	0.891	0.619	9.17e-66	CAF 1	PRDX6
5.04e-70	0.310494	0.767	0.439	9.38e-66	CAF 1	ACTN1
1.44e-69	0.301731	0.711	0.394	2.68e-65	CAF 1	IKBIP
1.87e-69	0.270306	0.52	0.233	3.48e-65	CAF 1	DNAJB4
5.27e-69	0.416312	0.36	0.134	9.8e-65	CAF 1	TNC
9.65e-69	0.281988	0.523	0.252	1.79e-64	CAF 1	TP53I3
1.61e-68	0.303072	0.659	0.359	2.99e-64	CAF 1	PLIN3
1.59e-67	0.287545	0.742	0.417	2.96e-63	CAF 1	PSMB5
5.21e-67	0.25581	0.545	0.261	9.7e-63	CAF 1	SLC39A7
7.08e-67	0.266773	0.652	0.346	1.32e-62	CAF 1	IFT20
7.47e-67	0.26645	0.743	0.434	1.39e-62	CAF 1	AP3S1
8e-67	0.273704	0.872	0.532	1.49e-62	CAF 1	RHOC
1.88e-66	0.298265	0.671	0.363	3.5e-62	CAF 1	SRM
3.18e-66	0.296783	0.791	0.484	5.91e-62	CAF 1	CRTAP
7.99e-66	0.361576	0.84	0.508	1.49e-61	CAF 1	ID3
1.42e-63	0.315495	0.89	0.65	2.64e-59	CAF 1	PRDX5
1.92e-63	0.317916	0.965	0.806	3.58e-59	CAF 1	SEC61G
2.18e-63	0.274081	0.681	0.382	4.06e-59	CAF 1	ARPC1A
2.89e-63	0.277942	0.98	0.859	5.37e-59	CAF 1	RPL4
7.78e-63	0.350403	0.675	0.402	1.45e-58	CAF 1	GALNT1
2.45e-62	0.25261	0.792	0.463	4.56e-58	CAF 1	ARID5B
4.45e-61	0.261849	0.751	0.43	8.29e-57	CAF 1	DST
1.19e-60	0.349928	0.981	0.832	2.22e-56	CAF 1	JUN
2.02e-60	0.25957	0.671	0.373	3.76e-56	CAF 1	RAB34
3.24e-60	0.253436	0.987	0.944	6.02e-56	CAF 1	RACK1
6.42e-60	0.278027	0.97	0.812	1.19e-55	CAF 1	CD99
2.19e-58	0.323569	0.91	0.658	4.07e-54	CAF 1	P4HB
6.08e-58	0.272595	0.857	0.584	1.13e-53	CAF 1	RAB2A
6.33e-58	0.266628	0.609	0.33	1.18e-53	CAF 1	NME4
2.09e-56	0.271689	0.589	0.316	3.9e-52	CAF 1	HCFC1R1
2.16e-56	0.280579	0.941	0.737	4.03e-52	CAF 1	MIF
1.03e-54	0.29148	0.918	0.649	1.91e-50	CAF 1	TUBB
4.15e-53	0.258916	0.958	0.793	7.71e-49	CAF 1	SLC25A6
1.01e-51	0.295201	0.883	0.643	1.87e-47	CAF 1	SSR3
1.61e-51	0.255359	0.379	0.166	2.99e-47	CAF 1	ZMAT3
1.16e-50	0.265011	0.465	0.235	2.16e-46	CAF 1	SLC20A1
5.18e-50	0.280007	0.266	0.097	9.63e-46	CAF 1	RGS4
6e-49	0.264551	0.881	0.632	1.12e-44	CAF 1	TMEM14C
7.01e-49	0.251228	0.65	0.385	1.3e-44	CAF 1	MMP9
8.81e-49	0.261828	0.945	0.747	1.64e-44	CAF 1	RBM3
5.88e-47	0.268457	1	0.956	1.09e-42	CAF 1	FOS
1.35e-46	0.26846	0.934	0.742	2.52e-42	CAF 1	DAD1
8.86e-43	0.335979	0.307	0.13	1.65e-38	CAF 1	RGS16
2.59e-42	0.408213	0.687	0.405	4.81e-38	CAF 1	TIMP3
2.78e-41	0.277075	0.963	0.831	5.18e-37	CAF 1	KLF6
2.61e-39	0.305411	0.572	0.341	4.86e-35	CAF 1	PLTP
4.86e-38	0.253741	0.934	0.743	9.04e-34	CAF 1	RPS27L
1.41e-35	0.281715	0.95	0.747	2.63e-31	CAF 1	ZFP36L1
2.1e-35	0.609824	0.4	0.22	3.9e-31	CAF 1	IFIT1
1.57e-33	0.265462	0.269	0.124	2.91e-29	CAF 1	DDX58
4.69e-31	0.250018	0.803	0.609	8.73e-27	CAF 1	NR4A1
3.05e-23	0.355419	0.449	0.286	5.67e-19	CAF 1	IFI44L
1.24e-17	0.700962	0.808	0.628	2.32e-13	CAF 1	ISG15
2.51e-15	0.339324	0.313	0.197	4.66e-11	CAF 1	IGF1
5.99e-14	0.458962	0.321	0.221	1.12e-09	CAF 1	IFIT3
0.0017694	0.261622	0.305	0.268	1	CAF 1	MX1
0	2.13597	0.715	0.042	0	CAF 2	RGS5
0	1.80736	0.905	0.184	0	CAF 2	NDUFA4L2
0	1.75569	0.941	0.399	0	CAF 2	THY1
0	1.59608	0.972	0.358	0	CAF 2	COL18A1
0	1.55909	0.958	0.43	0	CAF 2	COL4A1
0	1.54593	0.886	0.208	0	CAF 2	CCDC102B
0	1.46604	0.871	0.11	0	CAF 2	MCAM
0	1.43765	0.969	0.439	0	CAF 2	COL4A2
0	1.38103	0.917	0.205	0	CAF 2	NOTCH3
0	1.36248	0.88	0.241	0	CAF 2	PMEPA1
0	1.24478	0.934	0.31	0	CAF 2	PDGFRB
0	1.21452	0.565	0.066	0	CAF 2	STEAP4
0	1.19353	0.855	0.232	0	CAF 2	ITGA1
0	1.12373	0.807	0.218	0	CAF 2	PLXDC1
0	1.11042	0.763	0.173	0	CAF 2	MYO1B
0	1.09482	0.707	0.084	0	CAF 2	2020-09-04
0	1.06007	0.641	0.098	0	CAF 2	TINAGL1
0	1.03744	0.677	0.099	0	CAF 2	ANGPT2
0	1.01687	0.638	0.054	0	CAF 2	TPPP3
0	1.00647	0.738	0.122	0	CAF 2	EDNRA
0	0.963594	0.715	0.138	0	CAF 2	GUCY1B1
0	0.946229	0.463	0.015	0	CAF 2	COX4I2
0	0.908976	0.725	0.128	0	CAF 2	GUCY1A1
0	0.901233	0.608	0.054	0	CAF 2	GUCY1A2
0	0.880209	0.566	0.04	0	CAF 2	KCNJ8
0	0.868314	0.544	0.014	0	CAF 2	HIGD1B
0	0.861107	0.573	0.05	0	CAF 2	ABCC9
0	0.852619	0.56	0.071	0	CAF 2	PGF
0	0.846075	0.591	0.068	0	CAF 2	ENPEP
0	0.841392	0.544	0.039	0	CAF 2	TBX2
0	0.808576	0.554	0.042	0	CAF 2	GJC1
0	0.742181	0.509	0.065	0	CAF 2	S1PR3
0	0.737159	0.482	0.03	0	CAF 2	CSPG4
0	0.732561	0.516	0.067	0	CAF 2	RNF152
0	0.720796	0.417	0.024	0	CAF 2	FAM162B
0	0.704751	0.479	0.031	0	CAF 2	GJA4
0	0.603616	0.285	0.007	0	CAF 2	AVPR1A
0	0.596795	0.404	0.029	0	CAF 2	CDH6
0	0.474337	0.365	0.02	0	CAF 2	LINGO1
0	0.417748	0.287	0.013	0	CAF 2	KLHL23
1.04e-298	1.07855	0.555	0.086	1.94e-294	CAF 2	PPP1R14A
3.31e-297	1.40768	0.997	0.503	6.17e-293	CAF 2	CALD1
1e-290	1.54634	0.952	0.392	1.87e-286	CAF 2	C11orf96
5.32e-287	0.452733	0.279	0.017	9.89e-283	CAF 2	LYPD1
3.19e-282	0.673403	0.557	0.095	5.94e-278	CAF 2	ARHGEF17
2.18e-280	1.1376	0.925	0.33	4.06e-276	CAF 2	LHFPL6
1.24e-279	1.33235	0.998	0.694	2.3e-275	CAF 2	IGFBP7
8.35e-276	0.863083	0.688	0.152	1.55e-271	CAF 2	COL5A3
2.01e-272	1.37897	0.922	0.412	3.74e-268	CAF 2	UACA
4.32e-272	0.446433	0.328	0.028	8.04e-268	CAF 2	AC100793.2
6.67e-269	0.732805	0.53	0.088	1.24e-264	CAF 2	PDGFA
2.45e-264	0.484285	0.36	0.036	4.57e-260	CAF 2	NPNT
4.59e-262	0.414251	0.334	0.03	8.53e-258	CAF 2	RASL12
1.16e-261	1.23716	0.981	0.457	2.15e-257	CAF 2	TPM2
4.69e-261	1.00458	0.593	0.115	8.72e-257	CAF 2	RGS16
1.54e-259	0.699086	0.591	0.117	2.86e-255	CAF 2	PRKG1
9.27e-253	0.805139	0.707	0.179	1.72e-248	CAF 2	PTK2
8.8e-252	0.874563	0.677	0.165	1.64e-247	CAF 2	CYGB
9.9e-252	0.621305	0.39	0.046	1.84e-247	CAF 2	OLFML2A
1.42e-251	0.905577	0.778	0.233	2.64e-247	CAF 2	TGFB1I1
6.6e-250	1.14535	0.93	0.365	1.23e-245	CAF 2	NR2F2
8.68e-243	0.515856	0.371	0.044	1.62e-238	CAF 2	FAM13C
1.23e-238	0.455909	0.329	0.033	2.29e-234	CAF 2	PTP4A3
1.05e-237	1.20299	0.938	0.4	1.96e-233	CAF 2	MYL9
6.23e-235	0.986313	0.821	0.296	1.16e-230	CAF 2	HES4
1.72e-224	0.84413	0.613	0.145	3.19e-220	CAF 2	CAMK2N1
1.27e-217	0.792805	0.509	0.097	2.37e-213	CAF 2	APOLD1
6.21e-217	0.527694	0.426	0.066	1.16e-212	CAF 2	NEURL1B
2.68e-215	0.633129	0.596	0.135	4.99e-211	CAF 2	ADGRF5
1.57e-212	0.969948	0.86	0.356	2.92e-208	CAF 2	OLFML2B
6.19e-207	0.840143	0.833	0.347	1.15e-202	CAF 2	EPS8
1.23e-204	0.431761	0.326	0.04	2.28e-200	CAF 2	DAAM2
2.18e-204	0.692391	0.635	0.173	4.06e-200	CAF 2	FBLIM1
6.74e-204	0.692105	0.643	0.17	1.25e-199	CAF 2	DKK3
6.83e-204	0.837085	0.775	0.265	1.27e-199	CAF 2	PDLIM1
1.72e-203	0.455238	0.388	0.058	3.19e-199	CAF 2	HEYL
[truncated: 6,575 more rows]

## Sheet: Supplementary Table 4-ccRCC
Table S4 Differential expression genes (DEGs) of each cluster in ccRCC
p_val	avg_logFC	pct.1	pct.2	p_val_adj	cluster	gene
0	1.96093	0.715	0.142	0	ccRCC 1	REG1A
0	1.88012	0.994	0.55	0	ccRCC 1	CRYAB
0	1.85939	0.749	0.392	0	ccRCC 1	NNMT
0	1.78228	0.996	0.474	0	ccRCC 1	CYB5A
0	1.73029	0.978	0.221	0	ccRCC 1	CXCL14
0	1.7077	0.991	0.289	0	ccRCC 1	FXYD2
0	1.68442	0.932	0.316	0	ccRCC 1	SPP1
0	1.63057	0.901	0.151	0	ccRCC 1	GSTA1
0	1.5779	0.988	0.346	0	ccRCC 1	ATP1B1
0	1.52248	0.978	0.223	0	ccRCC 1	KRT18
0	1.49832	0.989	0.44	0	ccRCC 1	ANXA4
0	1.4245	0.989	0.587	0	ccRCC 1	MIF
0	1.42347	0.992	0.286	0	ccRCC 1	CD24
0	1.39736	0.909	0.224	0	ccRCC 1	ANGPTL4
0	1.37411	0.922	0.154	0	ccRCC 1	SLC3A1
0	1.3482	0.652	0.129	0	ccRCC 1	CCDC146
0	1.34676	0.962	0.231	0	ccRCC 1	KRT8
0	1.33516	0.982	0.326	0	ccRCC 1	TMEM176A
0	1.32242	0.978	0.378	0	ccRCC 1	TPM1
0	1.2566	0.958	0.243	0	ccRCC 1	RARRES2
0	1.24213	0.968	0.295	0	ccRCC 1	BNIP3
0	1.23422	0.695	0.068	0	ccRCC 1	GSTA2
0	1.22003	0.903	0.17	0	ccRCC 1	LINC01320
0	1.20996	0.694	0.13	0	ccRCC 1	S100A1
0	1.20642	0.825	0.117	0	ccRCC 1	SLC6A13
0	1.19072	0.967	0.335	0	ccRCC 1	OCIAD2
0	1.1896	0.998	0.748	0	ccRCC 1	LDHA
0	1.18713	0.854	0.153	0	ccRCC 1	PDZK1IP1
0	1.18495	0.98	0.452	0	ccRCC 1	CNDP2
0	1.18228	0.977	0.4	0	ccRCC 1	TMEM176B
0	1.17411	0.983	0.386	0	ccRCC 1	NDUFA4L2
0	1.17145	0.808	0.199	0	ccRCC 1	HILPDA
0	1.16138	0.92	0.213	0	ccRCC 1	MGST1
0	1.1555	0.898	0.155	0	ccRCC 1	UGT2B7
0	1.13701	0.741	0.345	0	ccRCC 1	PDK4
0	1.1327	0.795	0.216	0	ccRCC 1	DEFB1
0	1.13104	0.779	0.124	0	ccRCC 1	RETREG1
0	1.1254	0.765	0.225	0	ccRCC 1	ERRFI1
0	1.12438	0.956	0.268	0	ccRCC 1	NUPR1
0	1.09821	0.931	0.24	0	ccRCC 1	CLU
0	1.09563	0.914	0.299	0	ccRCC 1	CCND1
0	1.07544	0.988	0.638	0	ccRCC 1	PEBP1
0	1.06815	0.995	0.71	0	ccRCC 1	TPI1
0	1.05466	0.623	0.045	0	ccRCC 1	NAT8
0	1.04847	0.847	0.224	0	ccRCC 1	CYR61
0	1.048	0.982	0.544	0	ccRCC 1	NDUFC1
0	1.03446	0.877	0.214	0	ccRCC 1	IMPA2
0	1.02228	0.954	0.387	0	ccRCC 1	NDRG1
0	1.02015	0.846	0.156	0	ccRCC 1	TMEM37
0	1.01471	0.801	0.206	0	ccRCC 1	VCAM1
0	1.0048	0.946	0.498	0	ccRCC 1	EGR1
0	1.0034	0.831	0.122	0	ccRCC 1	PDZK1
0	1.00004	0.672	0.039	0	ccRCC 1	BBOX1
0	0.994463	0.686	0.092	0	ccRCC 1	ELF3
0	0.991504	0.758	0.32	0	ccRCC 1	MT1E
0	0.983583	0.846	0.154	0	ccRCC 1	BHMT
0	0.982539	0.857	0.26	0	ccRCC 1	GPX3
0	0.972942	0.999	0.932	0	ccRCC 1	GAPDH
0	0.965528	0.734	0.099	0	ccRCC 1	KHK
0	0.950148	0.97	0.594	0	ccRCC 1	PLIN2
0	0.944579	0.921	0.316	0	ccRCC 1	PGRMC1
0	0.94109	0.69	0.106	0	ccRCC 1	CLDN4
0	0.939938	0.611	0.188	0	ccRCC 1	RRAD
0	0.939117	0.987	0.699	0	ccRCC 1	ENO1
0	0.937014	0.927	0.305	0	ccRCC 1	SPINT2
0	0.918509	0.905	0.326	0	ccRCC 1	CYSTM1
0	0.916947	0.958	0.454	0	ccRCC 1	PLA2G16
0	0.912883	0.97	0.541	0	ccRCC 1	PKM
0	0.911862	0.508	0.03	0	ccRCC 1	SLC17A3
0	0.910479	0.81	0.136	0	ccRCC 1	CMBL
0	0.900622	0.8	0.252	0	ccRCC 1	ADM
0	0.891687	0.68	0.078	0	ccRCC 1	RBP5
0	0.888204	0.953	0.374	0	ccRCC 1	ADIRF
0	0.887981	0.903	0.251	0	ccRCC 1	PFKP
0	0.885529	0.819	0.343	0	ccRCC 1	DUSP23
0	0.872485	0.931	0.297	0	ccRCC 1	S100A13
0	0.8677	0.861	0.17	0	ccRCC 1	TCEA3
0	0.864605	0.793	0.141	0	ccRCC 1	RIDA
0	0.853507	0.599	0.124	0	ccRCC 1	MT3
0	0.847509	0.782	0.14	0	ccRCC 1	CA9
0	0.847487	0.532	0.102	0	ccRCC 1	MT1G
0	0.839895	0.613	0.043	0	ccRCC 1	SMIM24
0	0.838014	0.657	0.084	0	ccRCC 1	KCNJ16
0	0.837519	0.974	0.469	0	ccRCC 1	VEGFA
0	0.829813	0.993	0.86	0	ccRCC 1	HINT1
0	0.828865	0.963	0.525	0	ccRCC 1	VDAC1
0	0.826307	0.844	0.184	0	ccRCC 1	EGLN3
0	0.822177	0.552	0.154	0	ccRCC 1	MT1M
0	0.821814	0.515	0.1	0	ccRCC 1	GDF15
0	0.820733	0.857	0.242	0	ccRCC 1	DNPH1
0	0.811612	0.658	0.195	0	ccRCC 1	MYC
0	0.803982	0.969	0.605	0	ccRCC 1	PPDPF
0	0.800773	0.624	0.065	0	ccRCC 1	CLTRN
0	0.80002	0.741	0.148	0	ccRCC 1	AQP3
0	0.794899	0.998	0.891	0	ccRCC 1	NPM1
0	0.794304	0.573	0.129	0	ccRCC 1	CP
0	0.794172	0.998	0.831	0	ccRCC 1	S100A10
0	0.790127	0.779	0.118	0	ccRCC 1	BHMT2
0	0.788609	0.842	0.371	0	ccRCC 1	GADD45A
0	0.783022	0.591	0.083	0	ccRCC 1	SLC16A12
0	0.779834	0.756	0.124	0	ccRCC 1	FBXO17
0	0.774817	0.772	0.223	0	ccRCC 1	TMEM91
0	0.773877	0.967	0.652	0	ccRCC 1	PGK1
0	0.772164	0.473	0.028	0	ccRCC 1	MYH8
0	0.771853	0.587	0.055	0	ccRCC 1	GAL3ST1
0	0.76479	0.942	0.511	0	ccRCC 1	MPC2
0	0.761051	0.69	0.083	0	ccRCC 1	EPCAM
0	0.760612	0.91	0.453	0	ccRCC 1	ECH1
0	0.760431	0.717	0.146	0	ccRCC 1	WFDC2
0	0.759983	0.845	0.2	0	ccRCC 1	NOL3
0	0.759874	0.751	0.268	0	ccRCC 1	HIST1H1C
0	0.746872	0.86	0.294	0	ccRCC 1	ACAA2
0	0.745648	0.682	0.143	0	ccRCC 1	LGALS2
0	0.742952	0.968	0.632	0	ccRCC 1	MGST3
0	0.741233	0.623	0.162	0	ccRCC 1	TNFRSF12A
0	0.740365	0.653	0.079	0	ccRCC 1	FOLR1
0	0.739025	0.829	0.266	0	ccRCC 1	ALDH1A1
0	0.736638	0.928	0.427	0	ccRCC 1	PRDX2
0	0.73654	0.801	0.233	0	ccRCC 1	CISD1
0	0.73621	0.951	0.619	0	ccRCC 1	LAPTM4A
0	0.729471	0.624	0.123	0	ccRCC 1	EDN1
0	0.726282	0.572	0.044	0	ccRCC 1	GLYAT
0	0.721828	0.601	0.052	0	ccRCC 1	UGT2A3
0	0.718066	0.962	0.632	0	ccRCC 1	UQCRQ
0	0.716144	0.457	0.034	0	ccRCC 1	TSPAN1
0	0.713664	0.805	0.219	0	ccRCC 1	BDH2
0	0.711224	0.938	0.476	0	ccRCC 1	BNIP3L
0	0.710649	0.704	0.135	0	ccRCC 1	GATM
0	0.710595	0.574	0.118	0	ccRCC 1	SPINK13
0	0.702604	0.844	0.329	0	ccRCC 1	MLEC
0	0.702528	0.826	0.241	0	ccRCC 1	CAV2
0	0.695767	0.82	0.306	0	ccRCC 1	PRDX4
0	0.693074	0.931	0.567	0	ccRCC 1	HMGN3
0	0.693003	0.571	0.044	0	ccRCC 1	CDHR5
0	0.691829	0.872	0.331	0	ccRCC 1	HPCAL1
0	0.689444	0.957	0.6	0	ccRCC 1	LAMTOR5
0	0.688644	0.719	0.166	0	ccRCC 1	CITED4
0	0.685752	0.648	0.097	0	ccRCC 1	BICC1
0	0.683202	0.662	0.104	0	ccRCC 1	ENPP3
0	0.678993	0.809	0.276	0	ccRCC 1	ECI1
0	0.674149	0.505	0.062	0	ccRCC 1	SOX9
0	0.669871	0.988	0.753	0	ccRCC 1	NDUFS5
0	0.668319	0.663	0.106	0	ccRCC 1	COL23A1
0	0.665937	0.98	0.676	0	ccRCC 1	TBCA
0	0.663888	0.974	0.697	0	ccRCC 1	SEC61G
0	0.662501	0.538	0.082	0	ccRCC 1	MYOCOS
0	0.661544	0.892	0.326	0	ccRCC 1	DAB2
0	0.658024	0.553	0.051	0	ccRCC 1	CLDN3
0	0.655325	0.898	0.392	0	ccRCC 1	POLR2I
0	0.648966	0.702	0.151	0	ccRCC 1	TCN2
0	0.645883	0.513	0.058	0	ccRCC 1	MAOA
0	0.645731	0.693	0.16	0	ccRCC 1	C11orf54
0	0.645184	0.999	0.935	0	ccRCC 1	VIM
0	0.642148	0.714	0.157	0	ccRCC 1	CSRP2
0	0.638436	0.848	0.263	0	ccRCC 1	CFAP36
0	0.63562	0.965	0.587	0	ccRCC 1	RNASET2
0	0.634038	0.728	0.171	0	ccRCC 1	CAMK2N1
0	0.633341	0.964	0.631	0	ccRCC 1	LDHB
0	0.630495	0.833	0.334	0	ccRCC 1	TMEM205
0	0.629562	0.854	0.277	0	ccRCC 1	COX7A1
0	0.627195	0.62	0.112	0	ccRCC 1	CDH6
0	0.626067	0.571	0.05	0	ccRCC 1	AOC1
0	0.625618	0.927	0.496	0	ccRCC 1	LY6E
0	0.625412	0.983	0.726	0	ccRCC 1	ATP5PF
0	0.624085	0.468	0.035	0	ccRCC 1	ALKAL2
0	0.623781	0.683	0.143	0	ccRCC 1	TSPAN12
0	0.622587	0.926	0.514	0	ccRCC 1	FKBP2
0	0.620587	0.8	0.287	0	ccRCC 1	COA3
0	0.618139	0.777	0.224	0	ccRCC 1	SLC25A4
0	0.617259	0.686	0.185	0	ccRCC 1	ISOC2
0	0.617055	0.54	0.04	0	ccRCC 1	ACSM2A
0	0.614921	0.447	0.08	0	ccRCC 1	TACSTD2
0	0.612717	0.462	0.033	0	ccRCC 1	MIOX
0	0.61072	0.597	0.108	0	ccRCC 1	SDC4
0	0.610384	0.872	0.32	0	ccRCC 1	PDLIM1
0	0.609565	0.867	0.315	0	ccRCC 1	FAM213A
0	0.608639	0.908	0.38	0	ccRCC 1	SELENOM
0	0.607447	0.999	0.964	0	ccRCC 1	RACK1
0	0.607053	0.812	0.305	0	ccRCC 1	MSRB2
0	0.606859	0.564	0.073	0	ccRCC 1	NPR3
0	0.605727	0.944	0.588	0	ccRCC 1	NDUFA2
0	0.605602	0.582	0.06	0	ccRCC 1	HPN
0	0.605452	0.656	0.124	0	ccRCC 1	ENPEP
0	0.605196	0.647	0.101	0	ccRCC 1	GALNT14
0	0.604808	0.817	0.284	0	ccRCC 1	PCBD1
0	0.602609	0.531	0.065	0	ccRCC 1	SLC28A1
0	0.600254	0.444	0.042	0	ccRCC 1	CUBN
0	0.597709	0.595	0.13	0	ccRCC 1	WEE1
0	0.59623	0.704	0.134	0	ccRCC 1	DPCD
0	0.596199	0.655	0.146	0	ccRCC 1	GAMT
0	0.594392	0.984	0.809	0	ccRCC 1	GSTP1
0	0.590313	0.77	0.224	0	ccRCC 1	AKR1C3
0	0.588706	0.624	0.105	0	ccRCC 1	EGFR
0	0.587284	0.609	0.091	0	ccRCC 1	PPP1R16A
0	0.583561	0.607	0.092	0	ccRCC 1	HSPB8
0	0.580633	0.631	0.15	0	ccRCC 1	CKB
0	0.580538	0.478	0.028	0	ccRCC 1	ACMSD
0	0.576579	0.871	0.421	0	ccRCC 1	ETFB
0	0.574814	0.531	0.064	0	ccRCC 1	SLC22A2
0	0.57323	0.548	0.108	0	ccRCC 1	RERG
0	0.56914	0.612	0.067	0	ccRCC 1	USH1C
0	0.568325	0.953	0.631	0	ccRCC 1	ATP5PD
0	0.566956	0.762	0.236	0	ccRCC 1	BEX3
0	0.561145	0.611	0.096	0	ccRCC 1	SLC37A4
0	0.55911	0.647	0.126	0	ccRCC 1	MORN2
0	0.558688	0.683	0.187	0	ccRCC 1	TFPI
0	0.557986	0.451	0.046	0	ccRCC 1	ALPK2
0	0.556649	0.584	0.074	0	ccRCC 1	CYP2J2
0	0.555729	0.756	0.249	0	ccRCC 1	AIG1
0	0.555422	0.764	0.302	0	ccRCC 1	ADI1
0	0.550744	0.614	0.192	0	ccRCC 1	MT1F
0	0.550641	0.994	0.916	0	ccRCC 1	COX7C
0	0.547651	0.761	0.268	0	ccRCC 1	SERPING1
0	0.547295	0.943	0.606	0	ccRCC 1	PRDX5
0	0.545979	0.873	0.411	0	ccRCC 1	MZT2A
0	0.545928	0.726	0.197	0	ccRCC 1	MYL6B
0	0.545101	0.677	0.17	0	ccRCC 1	PMM1
0	0.544598	0.626	0.133	0	ccRCC 1	ANG
0	0.54449	0.51	0.05	0	ccRCC 1	LRP2
0	0.543778	1	0.998	0	ccRCC 1	EEF1A1
0	0.542558	0.433	0.068	0	ccRCC 1	TNFAIP6
0	0.540622	0.985	0.98	0	ccRCC 1	MT-CO1
0	0.537725	0.611	0.102	0	ccRCC 1	DMKN
0	0.536002	0.618	0.107	0	ccRCC 1	AK4
0	0.535087	0.674	0.163	0	ccRCC 1	C11orf1
0	0.532688	0.556	0.067	0	ccRCC 1	LINC02532
0	0.531579	0.766	0.288	0	ccRCC 1	VEGFB
0	0.531441	0.479	0.064	0	ccRCC 1	ITGB8
0	0.531114	0.684	0.232	0	ccRCC 1	HCFC1R1
0	0.530529	0.685	0.183	0	ccRCC 1	HYI
0	0.530196	0.71	0.193	0	ccRCC 1	RBPMS
0	0.528119	0.616	0.121	0	ccRCC 1	FAHD1
0	0.527693	0.847	0.381	0	ccRCC 1	DARS
0	0.524935	0.492	0.078	0	ccRCC 1	FGGY
0	0.524675	0.625	0.116	0	ccRCC 1	CRYZ
0	0.524495	0.656	0.21	0	ccRCC 1	SMIM3
0	0.524033	0.989	0.832	0	ccRCC 1	CD63
0	0.52155	0.696	0.16	0	ccRCC 1	ECHDC2
0	0.520863	0.719	0.243	0	ccRCC 1	TCEAL9
0	0.519463	0.58	0.085	0	ccRCC 1	HOOK1
0	0.518196	0.574	0.09	0	ccRCC 1	SLC16A4
0	0.514717	0.433	0.032	0	ccRCC 1	AC073486.1
0	0.510621	0.426	0.044	0	ccRCC 1	MGAM
0	0.508678	0.615	0.137	0	ccRCC 1	BEX2
0	0.507944	0.535	0.097	0	ccRCC 1	C19orf33
0	0.507445	0.39	0.03	0	ccRCC 1	AMN
0	0.502142	0.398	0.057	0	ccRCC 1	C1QTNF3
0	0.501291	0.439	0.042	0	ccRCC 1	FAM110C
0	0.492661	0.743	0.255	0	ccRCC 1	P4HA1
0	0.491461	0.388	0.063	0	ccRCC 1	RAMP1
0	0.491146	0.555	0.083	0	ccRCC 1	EMX2
0	0.490194	0.468	0.104	0	ccRCC 1	KRT19
0	0.486521	0.659	0.179	0	ccRCC 1	GCSH
0	0.485625	0.552	0.106	0	ccRCC 1	KBTBD11
0	0.485406	0.784	0.25	0	ccRCC 1	CNN3
0	0.484734	0.439	0.05	0	ccRCC 1	CLDN7
0	0.483965	0.503	0.086	0	ccRCC 1	CFI
0	0.478426	0.767	0.302	0	ccRCC 1	MRPL40
0	0.478027	0.727	0.252	0	ccRCC 1	ARL3
0	0.477695	0.703	0.234	0	ccRCC 1	CCNG1
0	0.476153	0.526	0.103	0	ccRCC 1	CES2
0	0.475319	0.489	0.052	0	ccRCC 1	NME5
0	0.472087	0.492	0.097	0	ccRCC 1	FAIM
0	0.467271	0.748	0.265	0	ccRCC 1	MXI1
0	0.464524	0.767	0.3	0	ccRCC 1	REXO2
0	0.464416	0.634	0.185	0	ccRCC 1	BHLHE41
0	0.464281	0.566	0.144	0	ccRCC 1	MCRIP2
0	0.464256	0.542	0.129	0	ccRCC 1	RND3
0	0.463974	0.638	0.204	0	ccRCC 1	ACAT1
0	0.459432	0.712	0.259	0	ccRCC 1	PMVK
0	0.458733	0.711	0.246	0	ccRCC 1	PGRMC2
0	0.458329	0.76	0.289	0	ccRCC 1	ARL1
0	0.458213	0.518	0.084	0	ccRCC 1	CA12
0	0.456273	0.473	0.104	0	ccRCC 1	F8
0	0.45507	0.654	0.168	0	ccRCC 1	ID4
0	0.454313	0.672	0.197	0	ccRCC 1	CAVIN3
0	0.453174	0.499	0.098	0	ccRCC 1	IRX3
0	0.449942	0.644	0.202	0	ccRCC 1	CRYL1
0	0.449521	0.601	0.141	0	ccRCC 1	LINC01116
0	0.446069	0.479	0.101	0	ccRCC 1	LACTB2
0	0.445933	0.678	0.23	0	ccRCC 1	WDR13
0	0.445725	0.59	0.138	0	ccRCC 1	ZNF395
0	0.443922	0.496	0.1	0	ccRCC 1	KCNMA1
0	0.443845	0.479	0.078	0	ccRCC 1	SULT1C4
0	0.443735	0.463	0.065	0	ccRCC 1	CDCA2
0	0.440579	0.43	0.034	0	ccRCC 1	CLRN3
0	0.4395	0.615	0.175	0	ccRCC 1	NME4
0	0.437213	0.481	0.105	0	ccRCC 1	CRNDE
0	0.435442	0.429	0.053	0	ccRCC 1	SLC47A1
0	0.4345	0.544	0.137	0	ccRCC 1	ALDH3A2
0	0.432992	0.439	0.054	0	ccRCC 1	PBLD
0	0.432885	0.405	0.054	0	ccRCC 1	RNLS
0	0.431493	0.585	0.133	0	ccRCC 1	HSBP1L1
0	0.426786	0.461	0.056	0	ccRCC 1	ACADL
0	0.426124	0.501	0.098	0	ccRCC 1	MAL
0	0.424177	0.337	0.028	0	ccRCC 1	LINC00844
0	0.424001	0.456	0.051	0	ccRCC 1	CYS1
0	0.421741	0.49	0.066	0	ccRCC 1	ARSE
0	0.42053	0.635	0.155	0	ccRCC 1	PERP
0	0.418841	0.485	0.075	0	ccRCC 1	MET
0	0.417323	0.578	0.163	0	ccRCC 1	TM7SF3
0	0.417227	0.454	0.057	0	ccRCC 1	MNS1
0	0.415831	0.475	0.061	0	ccRCC 1	PRKAA2
0	0.415146	0.395	0.048	0	ccRCC 1	SPX
0	0.414556	0.457	0.069	0	ccRCC 1	EVA1A
0	0.412666	0.529	0.093	0	ccRCC 1	EPS8L2
0	0.41206	0.611	0.187	0	ccRCC 1	SHMT2
0	0.411982	0.587	0.149	0	ccRCC 1	SGCB
0	0.410816	0.544	0.131	0	ccRCC 1	FNBP1L
0	0.409612	0.432	0.037	0	ccRCC 1	SLC27A2
0	0.406633	0.451	0.059	0	ccRCC 1	PAX2
0	0.405385	0.552	0.132	0	ccRCC 1	GNG12
0	0.404668	0.433	0.037	0	ccRCC 1	RAB17
0	0.404465	0.449	0.08	0	ccRCC 1	AP002884.1
0	0.403317	0.544	0.127	0	ccRCC 1	SHMT1
0	0.400644	0.455	0.104	0	ccRCC 1	CDK18
0	0.397539	0.493	0.084	0	ccRCC 1	DPP4
0	0.396253	0.496	0.092	0	ccRCC 1	DYNC2LI1
0	0.395534	0.379	0.022	0	ccRCC 1	LINC00671
0	0.392906	0.454	0.069	0	ccRCC 1	TMEM98
0	0.392198	0.469	0.074	0	ccRCC 1	PARD6B
0	0.390759	0.502	0.112	0	ccRCC 1	TMEM38B
0	0.387005	0.484	0.096	0	ccRCC 1	TMEM54
0	0.383927	0.465	0.069	0	ccRCC 1	CDH2
0	0.383226	0.353	0.04	0	ccRCC 1	C6orf223
0	0.381399	0.443	0.068	0	ccRCC 1	TOM1L1
0	0.381056	0.321	0.035	0	ccRCC 1	TNFRSF11B
0	0.379622	0.48	0.114	0	ccRCC 1	SMPDL3A
0	0.378087	0.473	0.088	0	ccRCC 1	SNX7
0	0.377627	0.47	0.091	0	ccRCC 1	ECHDC3
0	0.376919	0.424	0.053	0	ccRCC 1	LINC01139
0	0.374946	0.418	0.062	0	ccRCC 1	POU3F3
0	0.374624	0.618	0.186	0	ccRCC 1	ECI2
0	0.374134	0.449	0.062	0	ccRCC 1	SEZ6L2
0	0.369807	0.434	0.065	0	ccRCC 1	DSG2
0	0.368592	0.46	0.086	0	ccRCC 1	HSF4
0	0.368312	0.542	0.124	0	ccRCC 1	EFEMP2
0	0.368026	0.363	0.042	0	ccRCC 1	RHEX
0	0.367545	0.342	0.031	0	ccRCC 1	HNF4A
0	0.363231	0.386	0.043	0	ccRCC 1	DCDC2
0	0.362903	0.424	0.079	0	ccRCC 1	DIXDC1
0	0.362109	0.484	0.095	0	ccRCC 1	IFT22
0	0.362102	0.299	0.037	0	ccRCC 1	FABP6
0	0.361432	0.427	0.054	0	ccRCC 1	EPHX2
0	0.359669	0.345	0.019	0	ccRCC 1	ACSM2B
0	0.358858	0.395	0.054	0	ccRCC 1	CCDC198
0	0.356439	0.343	0.045	0	ccRCC 1	EGOT
0	0.356332	0.418	0.053	0	ccRCC 1	MAOB
0	0.355874	0.358	0.028	0	ccRCC 1	ERBB3
0	0.354711	0.518	0.132	0	ccRCC 1	WRB
0	0.354646	0.482	0.105	0	ccRCC 1	MIR4458HG
0	0.353983	0.38	0.036	0	ccRCC 1	ACY3
0	0.352716	0.501	0.116	0	ccRCC 1	SDC2
0	0.350773	0.454	0.089	0	ccRCC 1	TCTN1
0	0.350549	0.286	0.017	0	ccRCC 1	SLC16A9
0	0.347777	0.402	0.04	0	ccRCC 1	NR1H4
0	0.347503	0.314	0.044	0	ccRCC 1	SCGN
0	0.347089	0.471	0.106	0	ccRCC 1	QPRT
0	0.346957	0.374	0.045	0	ccRCC 1	CYP3A5
0	0.346439	0.369	0.052	0	ccRCC 1	HLA-G
0	0.345745	0.4	0.056	0	ccRCC 1	GIPC2
0	0.343757	0.363	0.034	0	ccRCC 1	CLDN10
0	0.342262	0.488	0.118	0	ccRCC 1	IMMP2L
0	0.339801	0.42	0.066	0	ccRCC 1	ARHGEF28
0	0.3395	0.418	0.084	0	ccRCC 1	CD70
0	0.335161	0.421	0.071	0	ccRCC 1	SPAG4
0	0.334964	0.416	0.068	0	ccRCC 1	SNHG18
0	0.334863	0.419	0.055	0	ccRCC 1	EMX2OS
0	0.333673	0.475	0.107	0	ccRCC 1	SERPINE2
0	0.332393	0.462	0.093	0	ccRCC 1	HOXC10
0	0.323644	0.366	0.046	0	ccRCC 1	PIFO
0	0.323081	0.34	0.034	0	ccRCC 1	RASSF6
0	0.319942	0.376	0.065	0	ccRCC 1	CNKSR3
0	0.319461	0.398	0.076	0	ccRCC 1	HSD17B14
0	0.31893	0.635	0.189	0	ccRCC 1	NMB
0	0.317152	0.403	0.077	0	ccRCC 1	P3H2
0	0.315281	0.346	0.041	0	ccRCC 1	BAMBI
0	0.312094	0.344	0.056	0	ccRCC 1	MACC1
0	0.310227	0.4	0.076	0	ccRCC 1	TUSC3
0	0.308368	0.311	0.024	0	ccRCC 1	TMEM139
0	0.307989	0.271	0.013	0	ccRCC 1	GLYATL1
0	0.306485	0.319	0.02	0	ccRCC 1	TINAG
0	0.304916	0.315	0.033	0	ccRCC 1	AC087482.1
0	0.304496	0.359	0.055	0	ccRCC 1	PPP2R3A
0	0.30044	0.395	0.067	0	ccRCC 1	MIR210HG
0	0.295228	0.348	0.052	0	ccRCC 1	SERPINF2
0	0.294254	0.287	0.025	0	ccRCC 1	FMO2
0	0.294196	0.29	0.02	0	ccRCC 1	SLC5A8
0	0.293143	0.364	0.059	0	ccRCC 1	HOXD-AS2
0	0.287477	0.4	0.076	0	ccRCC 1	PATJ
0	0.285548	0.35	0.043	0	ccRCC 1	CRB3
0	0.284973	0.285	0.019	0	ccRCC 1	AKR7A3
0	0.282131	0.267	0.019	0	ccRCC 1	AP1M2
0	0.280791	0.318	0.026	0	ccRCC 1	HGD
0	0.280403	0.32	0.032	0	ccRCC 1	CDH16
0	0.279964	0.329	0.044	0	ccRCC 1	DSP
0	0.278779	0.313	0.03	0	ccRCC 1	ADAMTS9-AS1
0	0.278367	0.311	0.04	0	ccRCC 1	CLEC18A
0	0.277498	0.358	0.058	0	ccRCC 1	RNF212
0	0.27418	0.334	0.044	0	ccRCC 1	TLN2
0	0.273737	0.315	0.037	0	ccRCC 1	EHHADH
0	0.272111	0.36	0.056	0	ccRCC 1	PRUNE2
0	0.26912	0.342	0.052	0	ccRCC 1	PNMA2
0	0.268217	0.338	0.053	0	ccRCC 1	SLC4A4
0	0.266101	0.337	0.049	0	ccRCC 1	DNALI1
0	0.262305	0.32	0.045	0	ccRCC 1	RAB11FIP3
0	0.260978	0.339	0.049	0	ccRCC 1	TRABD2B
0	0.260884	0.348	0.059	0	ccRCC 1	2020-03-02
0	0.259987	0.279	0.03	0	ccRCC 1	MGARP
0	0.259852	0.325	0.03	0	ccRCC 1	DPYS
0	0.259524	0.322	0.046	0	ccRCC 1	STAP2
0	0.253371	0.313	0.044	0	ccRCC 1	FBXL16
0	0.25086	0.299	0.038	0	ccRCC 1	GGT1
1.42e-307	0.554444	0.944	0.591	2.82e-303	ccRCC 1	PRDX6
4.58e-307	0.265429	0.381	0.071	9.07e-303	ccRCC 1	DNAH11
1.74e-306	0.52157	0.777	0.319	3.44e-302	ccRCC 1	SLC16A3
1.81e-306	0.298468	0.255	0.028	3.59e-302	ccRCC 1	KRT7
5.31e-306	0.460381	0.749	0.292	1.05e-301	ccRCC 1	AKR7A2
2.63e-304	0.386406	0.57	0.167	5.21e-300	ccRCC 1	CETN2
3.88e-303	0.544456	0.891	0.467	7.66e-299	ccRCC 1	NDUFA5
4.42e-303	0.593729	0.949	0.597	8.75e-299	ccRCC 1	CANX
5.01e-303	0.402993	0.548	0.146	9.9e-299	ccRCC 1	SLC2A1
1.38e-301	0.39588	0.588	0.178	2.73e-297	ccRCC 1	NIT2
3.96e-301	0.281479	0.318	0.049	7.82e-297	ccRCC 1	ANK3
1.54e-300	0.568173	0.953	0.615	3.04e-296	ccRCC 1	SNHG8
2.28e-300	0.364337	0.305	0.045	4.5e-296	ccRCC 1	KISS1R
6.32e-300	0.466931	0.688	0.244	1.25e-295	ccRCC 1	HIPK2
4.33e-299	0.258258	0.262	0.031	8.56e-295	ccRCC 1	LINC01426
4.36e-299	0.299071	0.385	0.075	8.61e-295	ccRCC 1	SERINC2
1.08e-298	0.43525	0.993	0.914	2.14e-294	ccRCC 1	UQCRB
2.64e-298	0.710997	0.82	0.382	5.23e-294	ccRCC 1	ARID5B
3.82e-298	0.387353	0.632	0.208	7.55e-294	ccRCC 1	COPRS
6.55e-298	0.474455	0.673	0.235	1.3e-293	ccRCC 1	PLEKHA1
2.04e-297	0.337993	0.479	0.118	4.03e-293	ccRCC 1	PGM1
3.67e-297	0.523424	0.938	0.553	7.25e-293	ccRCC 1	MRPL51
8.13e-297	0.419195	0.988	0.981	1.61e-292	ccRCC 1	MT-CO3
4.66e-296	0.436121	0.774	0.306	9.22e-292	ccRCC 1	MRPL22
1.24e-292	0.322195	0.495	0.124	2.45e-288	ccRCC 1	RGS14
4.14e-291	0.319828	0.495	0.126	8.19e-287	ccRCC 1	PLEKHA5
8.47e-291	0.533217	0.941	0.592	1.67e-286	ccRCC 1	ST13
1.79e-290	0.255595	0.347	0.062	3.54e-286	ccRCC 1	BPHL
4.27e-290	0.255165	0.335	0.058	8.43e-286	ccRCC 1	DDR1
8.21e-290	0.492911	0.816	0.379	1.62e-285	ccRCC 1	ECHS1
1.6e-289	0.396249	0.543	0.157	3.15e-285	ccRCC 1	SH3YL1
2.78e-289	0.404247	0.588	0.18	5.49e-285	ccRCC 1	FAM13A
5.07e-289	0.493903	0.781	0.327	1e-284	ccRCC 1	RPA3
1.89e-288	0.321593	0.421	0.095	3.73e-284	ccRCC 1	KCTD3
5.4e-288	0.453842	0.717	0.273	1.07e-283	ccRCC 1	PIGP
1.99e-287	0.448235	0.797	0.335	3.94e-283	ccRCC 1	CFDP1
2.94e-287	0.501499	0.845	0.406	5.82e-283	ccRCC 1	NDUFS4
4.06e-287	0.359959	0.502	0.133	8.03e-283	ccRCC 1	TMEM106C
6.95e-287	0.431575	0.735	0.278	1.38e-282	ccRCC 1	HNMT
7.3e-287	0.328946	0.438	0.104	1.44e-282	ccRCC 1	NEDD4L
3.47e-286	0.532952	0.883	0.469	6.86e-282	ccRCC 1	ATOX1
1.65e-285	0.260868	0.303	0.047	3.27e-281	ccRCC 1	PHGDH
6.66e-285	0.388837	0.437	0.103	1.32e-280	ccRCC 1	SLC39A14
1.02e-284	0.452889	0.707	0.269	2.01e-280	ccRCC 1	TNIP1
1.11e-284	0.323791	0.487	0.126	2.19e-280	ccRCC 1	TUSC1
1.01e-283	0.282289	0.453	0.108	2e-279	ccRCC 1	NR2F1
1.16e-282	0.657409	0.836	0.392	2.3e-278	ccRCC 1	EPB41L4A-AS1
4.13e-282	0.370366	0.592	0.187	8.17e-278	ccRCC 1	BOD1
5.23e-282	0.352394	0.43	0.102	1.03e-277	ccRCC 1	THAP4
1.65e-281	0.533508	0.995	0.98	3.26e-277	ccRCC 1	UBC
3.14e-281	0.503739	0.93	0.552	6.22e-277	ccRCC 1	YWHAE
3.7e-281	0.501507	0.829	0.383	7.32e-277	ccRCC 1	METTL26
3.24e-280	0.483278	0.681	0.261	6.4e-276	ccRCC 1	PPP2CB
5.87e-280	0.325247	0.494	0.129	1.16e-275	ccRCC 1	ENOSF1
1.89e-279	0.354494	0.579	0.177	3.74e-275	ccRCC 1	INSIG2
1.01e-277	0.418635	0.669	0.232	2e-273	ccRCC 1	NFIA
4.72e-276	0.256333	0.272	0.038	9.33e-272	ccRCC 1	ANKRD33B
5.33e-276	0.511233	0.826	0.395	1.05e-271	ccRCC 1	PRDX3
1.1e-275	0.443227	0.996	0.918	2.17e-271	ccRCC 1	RPLP0
1.23e-275	0.344638	0.5	0.138	2.44e-271	ccRCC 1	CTSF
8.31e-275	0.473961	0.979	0.773	1.64e-270	ccRCC 1	COX5B
1.04e-274	0.505723	0.921	0.567	2.06e-270	ccRCC 1	NDUFV2
1.73e-274	0.429682	0.583	0.192	3.43e-270	ccRCC 1	LRRC41
3.3e-274	0.537743	0.937	0.576	6.52e-270	ccRCC 1	DYNLRB1
4.63e-273	0.502697	0.985	0.702	9.15e-269	ccRCC 1	RPS27L
1.07e-272	0.309753	0.582	0.175	2.12e-268	ccRCC 1	PKIG
1.12e-272	0.29644	0.474	0.122	2.22e-268	ccRCC 1	MRNIP
1.13e-270	0.362764	0.635	0.216	2.23e-266	ccRCC 1	AAMDC
5.15e-270	0.292168	0.404	0.093	1.02e-265	ccRCC 1	RRAGD
7.11e-270	0.288039	0.449	0.111	1.41e-265	ccRCC 1	TLR3
3.45e-268	0.503988	0.596	0.193	6.82e-264	ccRCC 1	DEPP1
8.05e-268	0.441066	0.754	0.317	1.59e-263	ccRCC 1	COA4
1.23e-267	0.551714	0.831	0.406	2.42e-263	ccRCC 1	PTTG1IP
1.24e-267	0.260202	0.385	0.083	2.45e-263	ccRCC 1	GOT1
1.64e-267	0.277311	0.423	0.1	3.23e-263	ccRCC 1	KANSL1L
2.32e-267	0.406238	0.6	0.205	4.59e-263	ccRCC 1	ACADM
3.83e-266	0.518214	0.906	0.537	7.58e-262	ccRCC 1	NDUFAB1
8.9e-266	0.28776	0.446	0.112	1.76e-261	ccRCC 1	ALDH7A1
9.69e-266	0.288077	0.356	0.071	1.92e-261	ccRCC 1	MXRA8
1.61e-265	0.315334	0.327	0.062	3.18e-261	ccRCC 1	ASRGL1
3.29e-265	0.258673	0.351	0.07	6.5e-261	ccRCC 1	ABLIM3
5.16e-264	0.255849	0.361	0.074	1.02e-259	ccRCC 1	SLC22A18
2.18e-263	0.285281	0.468	0.122	4.31e-259	ccRCC 1	MMAB
2.61e-263	0.279972	0.374	0.081	5.16e-259	ccRCC 1	ABCC3
9.26e-263	0.266912	0.363	0.075	1.83e-258	ccRCC 1	TYMS
4.47e-262	0.314581	0.503	0.144	8.85e-258	ccRCC 1	SCCPDH
1.5e-261	0.298134	0.449	0.115	2.97e-257	ccRCC 1	SPAG16
3.91e-261	0.337754	0.537	0.164	7.73e-257	ccRCC 1	FBXO21
7.46e-261	0.296215	0.538	0.155	1.47e-256	ccRCC 1	EFNA1
1.68e-260	0.453131	0.806	0.371	3.32e-256	ccRCC 1	NENF
1.28e-259	0.283067	0.452	0.115	2.54e-255	ccRCC 1	PLOD2
2.41e-259	0.515544	0.96	0.741	4.77e-255	ccRCC 1	TMEM59
4.65e-259	0.252541	0.323	0.06	9.2e-255	ccRCC 1	CHPF
9.37e-259	0.401846	0.772	0.32	1.85e-254	ccRCC 1	TCEAL4
2.28e-258	0.475778	0.387	0.088	4.51e-254	ccRCC 1	MT1A
2.42e-258	0.277121	0.406	0.096	4.78e-254	ccRCC 1	P4HA2
4.44e-258	0.53294	0.697	0.293	8.77e-254	ccRCC 1	RASSF4
4.84e-258	0.287824	0.482	0.133	9.57e-254	ccRCC 1	TMEM9
1.02e-256	0.555381	0.75	0.327	2.02e-252	ccRCC 1	ANKRD37
1.52e-256	0.421844	0.654	0.246	3e-252	ccRCC 1	CBR1
5.44e-255	0.312688	0.426	0.106	1.08e-250	ccRCC 1	MLF1
3.18e-254	0.29805	0.43	0.11	6.29e-250	ccRCC 1	HOXB7
2.53e-253	0.471575	0.965	0.699	5.01e-249	ccRCC 1	ATP5IF1
1.4e-252	0.329198	0.549	0.168	2.76e-248	ccRCC 1	PPFIBP1
3.28e-252	0.273449	0.318	0.06	6.48e-248	ccRCC 1	DDAH1
9.83e-252	0.714418	0.918	0.606	1.94e-247	ccRCC 1	ATF3
1.1e-251	0.379924	0.654	0.238	2.17e-247	ccRCC 1	SPATS2L
1.24e-251	0.306084	0.432	0.112	2.45e-247	ccRCC 1	COQ9
8.98e-250	0.259048	0.381	0.086	1.78e-245	ccRCC 1	CLUAP1
1.34e-249	0.29661	0.436	0.112	2.66e-245	ccRCC 1	AC097534.2
4.46e-249	0.365391	0.814	0.342	8.83e-245	ccRCC 1	RAB13
1.03e-248	0.377841	0.677	0.26	2.03e-244	ccRCC 1	RNF5
4.81e-248	0.424316	0.786	0.349	9.5e-244	ccRCC 1	ADH5
7.11e-248	0.508849	0.923	0.612	1.41e-243	ccRCC 1	VMP1
7.8e-248	0.522758	0.878	0.485	1.54e-243	ccRCC 1	PGAM1
3.55e-246	0.42619	0.312	0.06	7.02e-242	ccRCC 1	RNF186
4.13e-246	0.402199	0.663	0.254	8.17e-242	ccRCC 1	GPI
7.86e-246	0.386598	0.605	0.219	1.55e-241	ccRCC 1	KDSR
9.67e-246	0.375711	0.997	0.977	1.91e-241	ccRCC 1	RPL36
1.92e-245	0.488549	0.777	0.338	3.81e-241	ccRCC 1	C12orf75
2.58e-245	0.261474	0.326	0.065	5.11e-241	ccRCC 1	CRADD
3.28e-245	0.551457	0.969	0.735	6.49e-241	ccRCC 1	MZT2B
5.41e-245	0.455479	0.984	0.82	1.07e-240	ccRCC 1	SKP1
8.22e-245	0.389187	0.825	0.387	1.63e-240	ccRCC 1	BLVRB
2.24e-244	0.290229	0.453	0.124	4.43e-240	ccRCC 1	TRIP6
2.5e-244	0.450743	0.869	0.452	4.95e-240	ccRCC 1	PDCD5
8.06e-244	0.444933	0.845	0.432	1.59e-239	ccRCC 1	KDELR1
8.99e-243	0.306477	0.533	0.169	1.78e-238	ccRCC 1	FAM174A
1.95e-242	0.336038	0.532	0.167	3.86e-238	ccRCC 1	SNHG25
2.13e-242	0.453364	0.968	0.709	4.22e-238	ccRCC 1	TOMM20
7.64e-241	0.334061	0.587	0.203	1.51e-236	ccRCC 1	C5orf15
9.62e-241	0.472011	0.745	0.334	1.9e-236	ccRCC 1	DNAJB9
1.4e-240	0.282129	0.421	0.11	2.77e-236	ccRCC 1	ZC2HC1A
2.14e-240	0.487992	0.966	0.62	4.24e-236	ccRCC 1	YBX3
4.29e-240	0.262881	0.403	0.1	8.49e-236	ccRCC 1	C11orf74
1.35e-239	0.452249	0.969	0.732	2.68e-235	ccRCC 1	SOD1
1.39e-239	0.89134	0.782	0.373	2.75e-235	ccRCC 1	SERPINA1
3.83e-239	0.472339	0.609	0.218	7.57e-235	ccRCC 1	CXXC5
3.73e-238	0.303196	0.294	0.055	7.37e-234	ccRCC 1	PPP1R3C
4.62e-238	0.396612	0.974	0.969	9.13e-234	ccRCC 1	MT-ND1
1.1e-237	0.258239	0.427	0.113	2.18e-233	ccRCC 1	ALDOA
1.85e-237	0.276085	0.471	0.132	3.65e-233	ccRCC 1	WDR54
1.35e-236	0.702972	0.934	0.64	2.66e-232	ccRCC 1	RHOB
1.65e-236	0.325254	0.996	0.968	3.27e-232	ccRCC 1	RPL22
3.29e-236	0.284291	0.461	0.129	6.51e-232	ccRCC 1	LYRM1
3.82e-235	0.452724	0.915	0.547	7.55e-231	ccRCC 1	SMIM26
1.1e-234	0.250277	0.358	0.081	2.18e-230	ccRCC 1	HSD17B8
1.54e-234	0.271333	0.45	0.124	3.05e-230	ccRCC 1	TMEM14A
1.9e-234	0.466893	0.964	0.709	3.76e-230	ccRCC 1	C4orf3
2.96e-234	0.343672	0.609	0.219	5.85e-230	ccRCC 1	EBAG9
7.75e-234	0.262056	0.406	0.104	1.53e-229	ccRCC 1	SLC39A4
9.69e-234	0.45994	0.918	0.586	1.92e-229	ccRCC 1	VDAC2
1.33e-233	0.403908	0.991	0.944	2.63e-229	ccRCC 1	RPS5
2.15e-233	0.331213	0.574	0.196	4.25e-229	ccRCC 1	UQCC3
1.84e-232	0.253601	0.404	0.102	3.64e-228	ccRCC 1	PAWR
4.32e-232	0.995581	0.368	0.095	8.54e-228	ccRCC 1	FABP7
5.18e-232	0.327218	0.999	0.98	1.02e-227	ccRCC 1	RPL8
5.4e-232	0.275522	0.399	0.103	1.07e-227	ccRCC 1	TMEM220
5.67e-232	0.379516	0.694	0.283	1.12e-227	ccRCC 1	MRPS33
1.2e-231	0.450424	0.853	0.437	2.36e-227	ccRCC 1	TMEM14C
1.91e-231	0.433641	0.658	0.263	3.78e-227	ccRCC 1	2020-09-11
8.49e-230	0.344911	0.61	0.223	1.68e-225	ccRCC 1	RAB34
1.67e-227	0.30353	0.533	0.177	3.29e-223	ccRCC 1	AP1S1
4.03e-227	0.598249	0.858	0.491	7.96e-223	ccRCC 1	CHCHD10
7.44e-227	0.331615	0.557	0.193	1.47e-222	ccRCC 1	LYPLAL1
1.04e-226	0.276333	0.46	0.135	2.05e-222	ccRCC 1	HIBCH
2.03e-226	0.254315	0.343	0.077	4.01e-222	ccRCC 1	ALDOC
9.13e-226	0.328508	0.566	0.195	1.8e-221	ccRCC 1	MGLL
1.34e-225	0.358293	1	0.99	2.65e-221	ccRCC 1	RPS14
1.91e-225	0.35206	0.648	0.255	3.78e-221	ccRCC 1	CCS
7.25e-225	0.34634	0.999	0.989	1.43e-220	ccRCC 1	RPS28
1.38e-224	0.306273	0.591	0.208	2.73e-220	ccRCC 1	EEF1E1
4.12e-224	0.423029	0.838	0.419	8.15e-220	ccRCC 1	LMAN1
2.61e-223	0.38339	0.707	0.304	5.16e-219	ccRCC 1	DCTN6
4.54e-223	0.363063	0.656	0.261	8.98e-219	ccRCC 1	EMC2
5.23e-222	0.489458	0.97	0.695	1.03e-217	ccRCC 1	TXN
1.87e-221	0.282086	0.514	0.166	3.69e-217	ccRCC 1	CKS1B
1.96e-221	0.442541	0.77	0.367	3.88e-217	ccRCC 1	FAM162A
2.14e-221	0.316026	0.999	0.986	4.23e-217	ccRCC 1	RPL37A
9.52e-221	0.251547	0.43	0.12	1.88e-216	ccRCC 1	PAICS
1.35e-220	0.307471	0.453	0.134	2.67e-216	ccRCC 1	ING2
2.54e-220	0.371592	0.662	0.27	5.03e-216	ccRCC 1	MRPL27
4.29e-220	0.36054	0.726	0.309	8.48e-216	ccRCC 1	TTC1
8.64e-220	0.417704	0.818	0.388	1.71e-215	ccRCC 1	CD151
6.2e-219	0.297484	0.49	0.155	1.23e-214	ccRCC 1	HMGCL
2.62e-218	0.424659	0.962	0.74	5.19e-214	ccRCC 1	NDUFA1
9.51e-218	0.48694	0.844	0.47	1.88e-213	ccRCC 1	H2AFJ
2.62e-215	0.259236	0.346	0.083	5.17e-211	ccRCC 1	RDH13
5.21e-215	0.417368	0.967	0.723	1.03e-210	ccRCC 1	ATP5MD
6.11e-215	0.263865	0.39	0.102	1.21e-210	ccRCC 1	SSPN
7.73e-215	0.37408	0.751	0.34	1.53e-210	ccRCC 1	TRAPPC2L
3.24e-213	0.65372	0.834	0.519	6.41e-209	ccRCC 1	SOCS3
6.59e-213	0.301613	0.572	0.202	1.3e-208	ccRCC 1	DHRS3
6.64e-213	0.370289	0.979	0.97	1.31e-208	ccRCC 1	MT-ND4
1.27e-212	0.285121	0.554	0.19	2.5e-208	ccRCC 1	TNS1
1.59e-212	0.42681	0.743	0.353	3.15e-208	ccRCC 1	ACADVL
4.42e-212	0.259976	0.432	0.125	8.75e-208	ccRCC 1	INO80C
9.05e-212	0.392222	0.773	0.37	1.79e-207	ccRCC 1	DPY30
1.05e-210	0.347033	0.546	0.197	2.08e-206	ccRCC 1	DERA
2.03e-210	0.339783	0.52	0.179	4.02e-206	ccRCC 1	RCN1
4.12e-209	0.351932	0.726	0.328	8.16e-205	ccRCC 1	VKORC1
1.9e-208	0.418638	0.854	0.475	3.76e-204	ccRCC 1	C19orf70
2.35e-208	0.337022	0.704	0.305	4.64e-204	ccRCC 1	MRPL21
2.89e-208	0.29794	0.558	0.2	5.71e-204	ccRCC 1	MALSU1
1.06e-207	0.282456	0.547	0.19	2.1e-203	ccRCC 1	FRA10AC1
4.69e-207	0.362081	0.666	0.278	9.28e-203	ccRCC 1	CERS2
6.61e-207	0.330094	0.594	0.223	1.31e-202	ccRCC 1	SMIM30
5.96e-206	0.427718	0.891	0.51	1.18e-201	ccRCC 1	HSBP1
7.19e-206	0.37051	0.974	0.96	1.42e-201	ccRCC 1	MT-ND2
3.12e-205	0.413889	0.939	0.626	6.16e-201	ccRCC 1	NDUFB7
9.87e-205	0.517811	0.96	0.613	1.95e-200	ccRCC 1	CEBPD
1.25e-204	0.478538	0.638	0.285	2.47e-200	ccRCC 1	NBN
2.59e-204	0.402755	0.805	0.414	5.11e-200	ccRCC 1	CAMTA1
3.08e-204	0.329225	0.634	0.253	6.1e-200	ccRCC 1	TRADD
1.29e-203	0.36715	0.674	0.289	2.55e-199	ccRCC 1	MMP24OS
1.54e-203	0.287538	0.485	0.16	3.05e-199	ccRCC 1	GALNT11
1.79e-203	0.251645	0.534	0.179	3.55e-199	ccRCC 1	GSTM3
3.1e-203	0.262819	0.433	0.13	6.13e-199	ccRCC 1	STK19
4.66e-203	0.47419	0.974	0.752	9.21e-199	ccRCC 1	ZFAS1
6.44e-203	0.407471	0.863	0.484	1.27e-198	ccRCC 1	RPS19BP1
1.4e-202	0.25419	0.367	0.097	2.77e-198	ccRCC 1	IFIT1
1.62e-202	0.378997	0.79	0.381	3.21e-198	ccRCC 1	FUNDC2
2.01e-202	0.333209	0.535	0.188	3.97e-198	ccRCC 1	ACLY
2.93e-202	0.314873	0.646	0.26	5.8e-198	ccRCC 1	ERGIC1
1.49e-201	0.269518	0.524	0.18	2.95e-197	ccRCC 1	RTL8A
2.56e-201	1.0943	0.365	0.103	5.07e-197	ccRCC 1	CCL2
3.03e-201	0.322249	0.678	0.282	5.99e-197	ccRCC 1	FBXL5
3.14e-201	0.320953	0.598	0.227	6.22e-197	ccRCC 1	CLIC4
5.59e-201	0.419953	0.921	0.606	1.11e-196	ccRCC 1	ATP5F1C
6.18e-201	0.324911	0.393	0.111	1.22e-196	ccRCC 1	MDK
8.97e-201	0.254194	0.481	0.156	1.77e-196	ccRCC 1	PCYOX1
6.34e-200	0.303545	0.607	0.237	1.25e-195	ccRCC 1	MRPS26
2.22e-199	0.347499	0.736	0.332	4.38e-195	ccRCC 1	CYB5R3
2.98e-199	0.256718	0.71	0.291	5.89e-195	ccRCC 1	CAV1
4.07e-199	0.250377	0.428	0.129	8.06e-195	ccRCC 1	QTRT1
1.07e-198	0.277141	0.444	0.14	2.12e-194	ccRCC 1	QDPR
1.32e-198	0.37854	0.738	0.355	2.61e-194	ccRCC 1	TIMM13
1.97e-198	0.305849	0.574	0.215	3.89e-194	ccRCC 1	MRPS18B
2.45e-198	0.411487	0.988	0.82	4.84e-194	ccRCC 1	COX6C
2.85e-198	0.396699	0.277	0.058	5.63e-194	ccRCC 1	LINC01554
5.74e-195	0.334987	0.686	0.297	1.14e-190	ccRCC 1	ARPC1A
9.74e-195	0.300013	0.945	0.57	1.93e-190	ccRCC 1	DSTN
4.04e-194	0.394903	0.795	0.411	8e-190	ccRCC 1	NDUFB9
5.15e-194	0.26355	0.445	0.14	1.02e-189	ccRCC 1	C8orf82
5.42e-194	0.304934	0.597	0.232	1.07e-189	ccRCC 1	TSPAN4
1.69e-191	0.257189	0.484	0.163	3.34e-187	ccRCC 1	ACOT13
7.91e-191	0.384113	0.892	0.548	1.56e-186	ccRCC 1	MRPL20
8.86e-191	0.392303	0.822	0.442	1.75e-186	ccRCC 1	BSG
1.98e-190	0.254305	0.366	0.1	3.92e-186	ccRCC 1	CREB5
3.07e-190	0.306258	0.58	0.226	6.07e-186	ccRCC 1	ODF3B
5.01e-190	0.32296	0.706	0.3	9.9e-186	ccRCC 1	MXRA7
5.18e-190	0.297374	0.568	0.218	1.03e-185	ccRCC 1	BAD
1.55e-187	0.316302	0.566	0.22	3.06e-183	ccRCC 1	SEPHS2
1.59e-187	0.393419	0.909	0.591	3.14e-183	ccRCC 1	NDUFB10
4.04e-186	0.386829	0.93	0.606	7.99e-182	ccRCC 1	RSL24D1
8.88e-186	0.35997	0.75	0.37	1.76e-181	ccRCC 1	HADHB
1.41e-185	0.251648	0.462	0.154	2.78e-181	ccRCC 1	RDH14
2.59e-185	0.251397	0.5	0.175	5.12e-181	ccRCC 1	MTX2
5.32e-185	0.372258	0.873	0.526	1.05e-180	ccRCC 1	AURKAIP1
8.57e-185	0.317303	0.743	0.337	1.7e-180	ccRCC 1	TSTD1
1.87e-184	0.418069	0.847	0.492	3.69e-180	ccRCC 1	P4HB
2.41e-183	0.449941	0.797	0.439	4.76e-179	ccRCC 1	LEPROT
4.31e-183	0.358215	0.672	0.303	8.53e-179	ccRCC 1	TUBA1C
4.67e-183	0.299481	0.513	0.187	9.23e-179	ccRCC 1	PON2
5.93e-182	0.275396	0.519	0.189	1.17e-177	ccRCC 1	ASPH
1.03e-180	0.331797	0.498	0.185	2.04e-176	ccRCC 1	FAM120AOS
1.79e-180	1.06064	0.32	0.086	3.55e-176	ccRCC 1	MMP7
2.19e-180	0.308791	0.581	0.233	4.33e-176	ccRCC 1	SCOC
2.8e-180	0.282323	0.592	0.241	5.53e-176	ccRCC 1	AK2
2.84e-180	0.388236	0.954	0.666	5.62e-176	ccRCC 1	EID1
4.65e-180	0.306991	0.409	0.126	9.19e-176	ccRCC 1	FHL1
2.58e-178	0.350369	0.776	0.394	5.09e-174	ccRCC 1	MRPS36
5.62e-177	0.343713	0.812	0.425	1.11e-172	ccRCC 1	CAMLG
5.7e-177	0.29128	0.48	0.171	1.13e-172	ccRCC 1	TPMT
8.83e-177	0.271249	0.385	0.118	1.75e-172	ccRCC 1	TMCC1
1.49e-176	0.384352	0.902	0.607	2.94e-172	ccRCC 1	UBE2D2
2.43e-176	0.264407	0.558	0.214	4.81e-172	ccRCC 1	NFU1
1.04e-175	0.444873	0.482	0.177	2.07e-171	ccRCC 1	IGFBP5
1.38e-175	0.318314	0.628	0.271	2.72e-171	ccRCC 1	RPL26L1
1.83e-175	0.31583	0.681	0.303	3.62e-171	ccRCC 1	CARHSP1
2.27e-175	0.425828	0.87	0.54	4.49e-171	ccRCC 1	GLRX
2.66e-175	0.413643	0.93	0.647	5.26e-171	ccRCC 1	RTN4
2.61e-174	0.304717	0.513	0.191	5.16e-170	ccRCC 1	HIST1H2AC
2.85e-174	0.47071	0.986	0.823	5.64e-170	ccRCC 1	JUN
6.69e-173	0.261892	0.619	0.259	1.32e-168	ccRCC 1	MRPL32
7.68e-173	0.344223	0.766	0.391	1.52e-168	ccRCC 1	ESD
1.2e-172	0.375304	0.979	0.851	2.36e-168	ccRCC 1	ATP5MC2
1.69e-172	0.3746	0.918	0.612	3.35e-168	ccRCC 1	SSBP1
1.65e-171	0.327229	0.724	0.352	3.26e-167	ccRCC 1	SYPL1
1.88e-171	0.261881	0.499	0.184	3.73e-167	ccRCC 1	MRPL15
3.22e-170	0.256514	0.546	0.211	6.37e-166	ccRCC 1	TATDN1
3.89e-170	0.264009	0.434	0.146	7.68e-166	ccRCC 1	KIF22
1.92e-169	0.277625	0.999	0.987	3.79e-165	ccRCC 1	RPL3
6.58e-169	0.341324	0.827	0.451	1.3e-164	ccRCC 1	CWC15
7.29e-169	0.355731	0.874	0.538	1.44e-164	ccRCC 1	LMAN2
1.05e-168	0.302494	0.671	0.307	2.07e-164	ccRCC 1	DDRGK1
5.58e-168	0.301827	0.65	0.292	1.1e-163	ccRCC 1	NDUFV1
2.27e-167	0.330967	0.763	0.393	4.49e-163	ccRCC 1	PHB
2.53e-167	0.26348	0.999	0.975	5e-163	ccRCC 1	NACA
5.1e-167	0.263199	0.474	0.172	1.01e-162	ccRCC 1	C2orf74
9.39e-167	0.275838	0.566	0.229	1.86e-162	ccRCC 1	MCFD2
3.26e-166	0.336603	0.794	0.428	6.44e-162	ccRCC 1	RNF181
3.84e-166	0.313983	0.621	0.275	7.59e-162	ccRCC 1	TMEM141
5.99e-166	0.318803	0.743	0.372	1.18e-161	ccRCC 1	MORF4L2
4.34e-165	0.29482	0.726	0.351	8.59e-161	ccRCC 1	TMED4
1.24e-164	0.348315	0.817	0.461	2.45e-160	ccRCC 1	LRPAP1
9.51e-164	0.306548	0.675	0.314	1.88e-159	ccRCC 1	FAM200B
1.29e-163	0.301511	0.673	0.311	2.54e-159	ccRCC 1	IMP3
2.3e-163	0.331609	0.754	0.39	4.56e-159	ccRCC 1	MDH1
3.21e-163	0.26483	0.66	0.287	6.35e-159	ccRCC 1	PIN4
4.72e-163	0.354624	0.84	0.486	9.33e-159	ccRCC 1	SNRPE
1.88e-162	0.250217	0.498	0.187	3.71e-158	ccRCC 1	WASL
2.99e-162	0.566435	0.37	0.117	5.92e-158	ccRCC 1	FSTL3
1.76e-161	0.270671	0.398	0.131	3.48e-157	ccRCC 1	RHOBTB3
2.76e-160	0.29932	0.709	0.34	5.47e-156	ccRCC 1	MRPS18C
6.76e-160	0.344646	0.982	0.874	1.34e-155	ccRCC 1	TOMM7
2.32e-158	0.293838	0.676	0.321	4.6e-154	ccRCC 1	NAA20
3.48e-158	0.321388	0.85	0.488	6.88e-154	ccRCC 1	GADD45GIP1
3.98e-158	0.350936	0.969	0.719	7.88e-154	ccRCC 1	PRDX1
6.03e-158	0.28898	0.686	0.324	1.19e-153	ccRCC 1	METTL5
1.41e-156	0.267431	0.768	0.377	2.79e-152	ccRCC 1	ZBTB20
4.31e-156	0.252765	0.564	0.233	8.53e-152	ccRCC 1	TMEM18
4.94e-156	0.286727	0.733	0.363	9.77e-152	ccRCC 1	ACP1
6.58e-155	0.302263	0.69	0.333	1.3e-150	ccRCC 1	NHP2
1.25e-154	0.441024	0.281	0.077	2.47e-150	ccRCC 1	ARG2
5.78e-154	0.294641	0.705	0.345	1.14e-149	ccRCC 1	MRPS34
7.11e-154	0.290207	0.612	0.275	1.41e-149	ccRCC 1	NQO2
7.17e-154	0.360076	0.966	0.811	1.42e-149	ccRCC 1	TMBIM6
3.13e-153	0.253966	0.576	0.245	6.19e-149	ccRCC 1	TSEN34
4.43e-153	0.279174	0.993	0.942	8.75e-149	ccRCC 1	PFDN5
1.53e-152	0.354463	0.931	0.657	3.02e-148	ccRCC 1	SPCS2
2.17e-152	0.276202	0.702	0.338	4.3e-148	ccRCC 1	MRPL43
8.57e-152	0.575436	0.67	0.397	1.7e-147	ccRCC 1	FKBP5
1.28e-151	0.324042	0.939	0.54	2.53e-147	ccRCC 1	IL32
2.47e-151	0.329577	0.857	0.525	4.88e-147	ccRCC 1	CUTA
4.05e-151	0.291896	0.638	0.295	8.01e-147	ccRCC 1	SDHC
1.44e-150	0.342274	0.935	0.673	2.84e-146	ccRCC 1	ARL6IP4
8.92e-150	0.39116	0.855	0.546	1.76e-145	ccRCC 1	PDIA6
2e-149	0.359408	0.938	0.68	3.96e-145	ccRCC 1	ANAPC16
6.95e-149	0.341611	0.822	0.475	1.37e-144	ccRCC 1	ATRAID
9.32e-149	0.315243	0.811	0.461	1.84e-144	ccRCC 1	METTL9
1.76e-148	0.254793	0.576	0.247	3.47e-144	ccRCC 1	CUEDC2
2.31e-148	0.280764	0.672	0.321	4.57e-144	ccRCC 1	LARS
4.58e-148	0.277822	0.571	0.247	9.05e-144	ccRCC 1	SMIM19
6.5e-148	0.292857	0.72	0.358	1.28e-143	ccRCC 1	FLOT1
7.39e-148	0.256169	0.55	0.231	1.46e-143	ccRCC 1	MRPL23
8.24e-148	0.39577	0.924	0.679	1.63e-143	ccRCC 1	ATP5MC3
1.31e-147	0.326287	0.909	0.608	2.59e-143	ccRCC 1	SELENOH
1.58e-147	0.269913	0.61	0.276	3.13e-143	ccRCC 1	WASHC3
1.85e-147	0.281781	0.607	0.275	3.66e-143	ccRCC 1	CISD2
1.19e-146	0.398089	0.954	0.797	2.36e-142	ccRCC 1	CIRBP
2.31e-146	0.251748	0.307	0.091	4.57e-142	ccRCC 1	PTER
4.94e-146	0.263171	0.547	0.232	9.77e-142	ccRCC 1	BOLA3
5.42e-146	0.264284	0.602	0.269	1.07e-141	ccRCC 1	NDUFV3
5.98e-145	0.364002	0.857	0.533	1.18e-140	ccRCC 1	SBDS
7.54e-145	0.382581	0.721	0.384	1.49e-140	ccRCC 1	KLF10
7.9e-145	0.258878	0.64	0.297	1.56e-140	ccRCC 1	MRPL14
2.64e-144	0.404916	0.688	0.358	5.22e-140	ccRCC 1	MAFF
1.44e-143	0.317012	0.764	0.417	2.85e-139	ccRCC 1	COX20
3.23e-143	0.332538	0.937	0.695	6.38e-139	ccRCC 1	ATP5F1D
4.35e-143	0.324314	0.999	0.994	8.6e-139	ccRCC 1	RPL41
5.28e-143	0.529565	0.391	0.141	1.04e-138	ccRCC 1	TCIM
1.18e-142	0.332417	0.903	0.612	2.32e-138	ccRCC 1	ATP5PO
1.25e-142	0.253894	0.549	0.229	2.46e-138	ccRCC 1	CDKN1C
3.38e-141	0.377871	0.835	0.505	6.69e-137	ccRCC 1	PHPT1
6.65e-141	0.319502	0.925	0.611	1.31e-136	ccRCC 1	EIF4B
1.17e-140	0.309784	0.991	0.919	2.32e-136	ccRCC 1	RPL31
1.53e-139	0.283562	0.69	0.344	3.04e-135	ccRCC 1	CYC1
1.56e-139	0.30364	0.692	0.355	3.09e-135	ccRCC 1	PPP1R14B
2.73e-139	0.276413	0.642	0.308	5.4e-135	ccRCC 1	PNKD
4.8e-139	0.277171	0.991	0.939	9.49e-135	ccRCC 1	RPL7
9.63e-139	0.264774	0.687	0.332	1.9e-134	ccRCC 1	OTUD6B-AS1
2.93e-138	0.801333	0.888	0.705	5.79e-134	ccRCC 1	MT2A
9.8e-137	0.294248	0.72	0.378	1.94e-132	ccRCC 1	DECR1
8.87e-136	0.325003	0.762	0.423	1.75e-131	ccRCC 1	IGBP1
1.1e-134	0.286508	0.763	0.417	2.18e-130	ccRCC 1	HSPA9
2.3e-133	0.255845	0.581	0.265	4.55e-129	ccRCC 1	BORCS7
6.16e-133	0.314992	0.893	0.593	1.22e-128	ccRCC 1	SF3B6
7.87e-133	0.306507	0.941	0.623	1.56e-128	ccRCC 1	C12orf57
2.16e-131	0.291136	0.717	0.383	4.28e-127	ccRCC 1	SEC11C
7.64e-131	0.297993	0.855	0.532	1.51e-126	ccRCC 1	CALM3
3.25e-130	0.628886	0.715	0.452	6.43e-126	ccRCC 1	TIPARP
3.66e-130	0.28618	0.884	0.552	7.23e-126	ccRCC 1	MRFAP1
4.28e-130	0.284463	0.736	0.396	8.47e-126	ccRCC 1	TIMM8B
4.43e-130	0.292851	0.869	0.544	8.76e-126	ccRCC 1	CHMP2A
1.86e-129	0.273405	0.764	0.425	3.69e-125	ccRCC 1	NME3
4.32e-129	0.265954	0.723	0.373	8.54e-125	ccRCC 1	MGMT
4.88e-129	0.266485	0.702	0.365	9.66e-125	ccRCC 1	SMIM7
5.15e-129	0.268417	0.807	0.461	1.02e-124	ccRCC 1	STUB1
5.91e-129	0.336397	0.899	0.598	1.17e-124	ccRCC 1	NSA2
4.2e-128	0.290595	0.936	0.677	8.3e-124	ccRCC 1	TRMT112
1.56e-127	0.301038	0.79	0.464	3.09e-123	ccRCC 1	ALKBH7
2.81e-126	0.346247	0.944	0.667	5.56e-122	ccRCC 1	HSPB1
1.05e-125	0.258282	0.711	0.371	2.09e-121	ccRCC 1	TXNDC17
2.48e-125	0.308789	0.827	0.482	4.9e-121	ccRCC 1	CDKN1A
4.92e-125	0.350237	0.824	0.535	9.74e-121	ccRCC 1	DDT
9.68e-125	0.299517	0.989	0.897	1.91e-120	ccRCC 1	PPIA
2.66e-124	0.302519	0.934	0.715	5.26e-120	ccRCC 1	COX6A1
1.06e-123	0.389268	0.946	0.742	2.1e-119	ccRCC 1	HSP90B1
1.23e-123	0.278245	0.969	0.795	2.44e-119	ccRCC 1	COX6B1
4.97e-123	0.282642	0.891	0.578	9.82e-119	ccRCC 1	NDUFA12
4.7e-122	0.250874	0.668	0.343	9.29e-118	ccRCC 1	TMEM256
7.33e-122	0.301476	0.933	0.713	1.45e-117	ccRCC 1	UQCR10
1.81e-119	0.274095	0.626	0.31	3.58e-115	ccRCC 1	MT-ND6
4.08e-119	0.271516	0.644	0.334	8.06e-115	ccRCC 1	AKR1A1
5.22e-119	0.28956	0.649	0.335	1.03e-114	ccRCC 1	CDK2AP2
2.62e-118	0.282833	0.805	0.485	5.18e-114	ccRCC 1	MRPS21
6.13e-118	0.26362	0.754	0.43	1.21e-113	ccRCC 1	C1orf43
2.26e-117	0.382961	0.664	0.36	4.47e-113	ccRCC 1	SNHG7
1.44e-116	0.301596	0.934	0.706	2.84e-112	ccRCC 1	UBE2B
3.7e-116	0.270296	0.965	0.827	7.32e-112	ccRCC 1	SARAF
8.87e-113	0.306186	0.7	0.383	1.75e-108	ccRCC 1	DDIT3
1.07e-112	0.289613	0.857	0.566	2.11e-108	ccRCC 1	COX7A2L
1.48e-111	0.261503	0.812	0.5	2.94e-107	ccRCC 1	ROMO1
4.81e-111	0.261569	0.8	0.47	9.52e-107	ccRCC 1	ELOC
4.77e-110	0.296463	0.934	0.711	9.43e-106	ccRCC 1	ATP5ME
2.42e-109	0.268046	0.86	0.564	4.78e-105	ccRCC 1	FIS1
9.03e-108	0.265532	0.793	0.472	1.79e-103	ccRCC 1	RSL1D1
2.32e-104	0.271016	0.859	0.574	4.6e-100	ccRCC 1	VPS29
2.89e-104	0.250162	0.82	0.497	5.71e-100	ccRCC 1	NUDC
3.65e-103	0.280026	0.886	0.611	7.22e-99	ccRCC 1	ENY2
6.88e-102	0.260525	0.906	0.681	1.36e-97	ccRCC 1	COX8A
3.46e-101	0.251191	0.733	0.425	6.84e-97	ccRCC 1	TMED9
8.52e-100	0.272145	0.931	0.711	1.68e-95	ccRCC 1	NDUFB2
3.58e-99	0.252881	0.75	0.454	7.09e-95	ccRCC 1	NDUFA6
1.59e-98	0.25111	0.92	0.699	3.14e-94	ccRCC 1	TMEM258
2.32e-98	0.250502	0.772	0.465	4.58e-94	ccRCC 1	MYDGF
2.56e-97	0.301111	0.963	0.841	5.07e-93	ccRCC 1	IER2
4.44e-97	0.261177	0.899	0.646	8.77e-93	ccRCC 1	NDUFB4
8.14e-97	0.270543	0.743	0.45	1.61e-92	ccRCC 1	PPA1
6.94e-96	0.509498	0.605	0.349	1.37e-91	ccRCC 1	MT1X
2.1e-91	0.256344	0.929	0.717	4.16e-87	ccRCC 1	HMGN2
2.41e-90	0.320083	0.914	0.695	4.76e-86	ccRCC 1	GPX4
1.42e-89	0.26131	0.908	0.637	2.81e-85	ccRCC 1	VAMP8
1.25e-87	0.311819	0.951	0.817	2.47e-83	ccRCC 1	ZFP36
2.4e-86	0.435892	0.903	0.71	4.74e-82	ccRCC 1	GADD45B
4.8e-85	0.265265	0.584	0.322	9.5e-81	ccRCC 1	AKR1B1
6.64e-85	0.281898	0.993	0.922	1.31e-80	ccRCC 1	RPL23
8.16e-82	0.342606	0.989	0.933	1.61e-77	ccRCC 1	DUSP1
3.72e-76	0.252258	0.934	0.689	7.36e-72	ccRCC 1	ANXA5
2.27e-75	0.318595	0.932	0.819	4.48e-71	ccRCC 1	KLF6
2.13e-63	0.263117	0.919	0.78	4.21e-59	ccRCC 1	UQCRH
2.83e-62	0.317536	0.496	0.291	5.6e-58	ccRCC 1	C11orf96
1.38e-39	0.451636	0.561	0.377	2.73e-35	ccRCC 1	BIRC3
0	3.32945	0.581	0.092	0	Macrophages 1	S100A9
0	3.05023	0.564	0.055	0	Macrophages 1	S100A8
0	2.68702	0.937	0.186	0	Macrophages 1	IL1B
0	2.58117	0.98	0.187	0	Macrophages 1	LYZ
0	2.34668	0.56	0.044	0	Macrophages 1	EREG
0	2.14113	0.63	0.205	0	Macrophages 1	G0S2
0	1.87717	0.993	0.365	0	Macrophages 1	CTSS
0	1.84441	0.682	0.095	0	Macrophages 1	PTGS2
0	1.81088	0.964	0.227	0	Macrophages 1	PLAUR
0	1.71084	0.547	0.05	0	Macrophages 1	FCN1
0	1.66975	0.558	0.167	0	Macrophages 1	VCAN
0	1.62948	0.624	0.134	0	Macrophages 1	CXCL8
0	1.59511	0.819	0.12	0	Macrophages 1	MNDA
0	1.52308	0.851	0.135	0	Macrophages 1	C5AR1
0	1.49369	0.485	0.013	0	Macrophages 1	S100A12
0	1.48454	0.986	0.743	0	Macrophages 1	NFKBIA
0	1.47316	0.827	0.155	0	Macrophages 1	BCL2A1
0	1.46331	0.979	0.58	0	Macrophages 1	SOD2
0	1.46155	0.607	0.191	0	Macrophages 1	CCL3L1
0	1.44143	0.755	0.088	0	Macrophages 1	NLRP3
0	1.41982	0.999	0.823	0	Macrophages 1	SAT1
0	1.40834	0.949	0.259	0	Macrophages 1	FGL2
0	1.40231	0.968	0.506	0	Macrophages 1	NAMPT
0	1.38719	0.998	0.627	0	Macrophages 1	HLA-DRA
0	1.37011	0.815	0.126	0	Macrophages 1	CYBB
0	1.33833	0.649	0.223	0	Macrophages 1	GPR183
0	1.33589	0.998	0.717	0	Macrophages 1	SRGN
0	1.32981	0.661	0.105	0	Macrophages 1	BASP1
0	1.32781	0.654	0.104	0	Macrophages 1	OSM
0	1.32343	0.975	0.525	0	Macrophages 1	IER3
0	1.32274	0.998	0.875	0	Macrophages 1	NEAT1
0	1.29538	0.872	0.297	0	Macrophages 1	CD55
0	1.27676	0.681	0.157	0	Macrophages 1	TNFAIP2
0	1.26973	0.724	0.24	0	Macrophages 1	CCL3
0	1.26661	0.852	0.214	0	Macrophages 1	CD83
0	1.26287	0.604	0.115	0	Macrophages 1	NCF1
0	1.25584	0.894	0.474	0	Macrophages 1	TYMP
0	1.24217	0.945	0.682	0	Macrophages 1	HLA-DPB1
0	1.22755	0.988	0.218	0	Macrophages 1	AIF1
0	1.22577	0.645	0.146	0	Macrophages 1	HBEGF
0	1.19635	0.687	0.183	0	Macrophages 1	PPIF
0	1.1914	0.772	0.086	0	Macrophages 1	CSTA
0	1.18291	0.996	0.327	0	Macrophages 1	TYROBP
0	1.17567	0.91	0.146	0	Macrophages 1	MS4A6A
0	1.1746	0.555	0.079	0	Macrophages 1	MPEG1
0	1.16901	0.883	0.182	0	Macrophages 1	FCGR2A
0	1.1534	0.772	0.14	0	Macrophages 1	CD14
0	1.15089	0.57	0.081	0	Macrophages 1	OLR1
0	1.14066	0.548	0.148	0	Macrophages 1	CXCL2
0	1.12703	0.912	0.381	0	Macrophages 1	RGS2
0	1.12398	0.864	0.38	0	Macrophages 1	TKT
0	1.09465	0.961	0.609	0	Macrophages 1	HLA-DPA1
0	1.08285	0.737	0.084	0	Macrophages 1	FPR1
0	1.08068	0.367	0.032	0	Macrophages 1	IL1RN
0	1.06665	0.903	0.352	0	Macrophages 1	CD44
0	1.06303	0.992	0.782	0	Macrophages 1	PABPC1
0	1.05398	0.924	0.428	0	Macrophages 1	NR4A1
0	1.04173	0.724	0.12	0	Macrophages 1	TNFSF13B
0	1.03951	0.896	0.377	0	Macrophages 1	COTL1
0	1.03886	0.986	0.439	0	Macrophages 1	LAPTM5
0	1.0305	0.925	0.436	0	Macrophages 1	NR4A2
0	1.03034	0.871	0.326	0	Macrophages 1	KLF4
0	1.01393	0.706	0.14	0	Macrophages 1	NR4A3
0	1.00314	0.918	0.171	0	Macrophages 1	LST1
0	0.998213	0.931	0.504	0	Macrophages 1	TNFAIP3
0	0.996643	0.809	0.365	0	Macrophages 1	NFKBIZ
0	0.985363	0.636	0.098	0	Macrophages 1	SLC11A1
0	0.975284	0.634	0.231	0	Macrophages 1	ICAM1
0	0.974903	0.978	0.697	0	Macrophages 1	HLA-DRB1
0	0.973901	0.75	0.213	0	Macrophages 1	PDE4B
0	0.970354	0.855	0.232	0	Macrophages 1	C1orf162
0	0.969459	0.859	0.271	0	Macrophages 1	EVI2B
0	0.968885	0.801	0.179	0	Macrophages 1	CPVL
0	0.967567	0.57	0.072	0	Macrophages 1	NCF2
0	0.950885	0.628	0.128	0	Macrophages 1	ATP2B1-AS1
0	0.943002	0.619	0.069	0	Macrophages 1	CLEC4E
0	0.940332	0.993	0.706	0	Macrophages 1	CD74
0	0.940139	0.593	0.056	0	Macrophages 1	CSF3R
0	0.936818	0.496	0.104	0	Macrophages 1	TNF
0	0.935671	0.924	0.469	0	Macrophages 1	CTSB
0	0.932901	0.695	0.132	0	Macrophages 1	PHACTR1
0	0.930221	0.957	0.268	0	Macrophages 1	FCER1G
0	0.917028	0.741	0.261	0	Macrophages 1	AP1S2
0	0.905961	0.828	0.327	0	Macrophages 1	KDM6B
0	0.903768	0.642	0.217	0	Macrophages 1	MXD1
0	0.899279	0.999	0.983	0	Macrophages 1	FTL
0	0.875387	0.741	0.276	0	Macrophages 1	PTPRE
0	0.867382	0.59	0.085	0	Macrophages 1	JAML
0	0.8668	1	0.989	0	Macrophages 1	FTH1
0	0.864694	0.734	0.244	0	Macrophages 1	OGFRL1
0	0.86384	0.974	0.633	0	Macrophages 1	PSAP
0	0.859161	0.827	0.432	0	Macrophages 1	ATP1B3
0	0.849105	0.704	0.116	0	Macrophages 1	CLEC7A
0	0.84764	0.833	0.348	0	Macrophages 1	FYB1
0	0.844973	0.94	0.5	0	Macrophages 1	ASAH1
0	0.829396	0.715	0.159	0	Macrophages 1	KCTD12
0	0.820342	0.701	0.132	0	Macrophages 1	PLXDC2
0	0.806263	0.927	0.548	0	Macrophages 1	NPC2
0	0.806226	0.842	0.34	0	Macrophages 1	HLA-DMA
0	0.804528	0.687	0.169	0	Macrophages 1	NUP214
0	0.802271	0.774	0.198	0	Macrophages 1	HLA-DMB
0	0.801129	0.409	0.031	0	Macrophages 1	CD300E
0	0.798499	0.729	0.135	0	Macrophages 1	IGSF6
0	0.79753	0.99	0.617	0	Macrophages 1	CST3
0	0.79631	0.706	0.262	0	Macrophages 1	SAMSN1
0	0.790165	0.698	0.264	0	Macrophages 1	MAP3K8
0	0.788572	0.798	0.33	0	Macrophages 1	RILPL2
0	0.787129	0.558	0.102	0	Macrophages 1	CD163
0	0.78638	0.7	0.163	0	Macrophages 1	CD302
0	0.784305	0.636	0.199	0	Macrophages 1	RIPK2
0	0.78422	0.58	0.074	0	Macrophages 1	CLEC12A
0	0.78214	0.443	0.077	0	Macrophages 1	DMXL2
0	0.780586	0.943	0.576	0	Macrophages 1	SDCBP
0	0.778387	0.893	0.385	0	Macrophages 1	GRN
0	0.772175	0.475	0.037	0	Macrophages 1	TREM1
0	0.770636	0.451	0.101	0	Macrophages 1	GK
0	0.767317	0.619	0.171	0	Macrophages 1	ACSL1
0	0.764236	0.299	0.032	0	Macrophages 1	APOBEC3A
0	0.761883	0.813	0.165	0	Macrophages 1	MS4A7
0	0.760597	0.703	0.132	0	Macrophages 1	SPI1
0	0.760266	0.588	0.134	0	Macrophages 1	ADA2
0	0.750704	0.6	0.11	0	Macrophages 1	IFI30
0	0.750629	0.666	0.111	0	Macrophages 1	LY86
0	0.750553	0.799	0.29	0	Macrophages 1	VSIR
0	0.745898	0.596	0.151	0	Macrophages 1	RAB20
0	0.744794	0.835	0.337	0	Macrophages 1	SMAP2
0	0.742827	0.792	0.301	0	Macrophages 1	TNFRSF1B
0	0.739674	0.416	0.061	0	Macrophages 1	SNAI1
0	0.736659	0.76	0.282	0	Macrophages 1	RGS10
0	0.731903	0.712	0.189	0	Macrophages 1	CFD
0	0.724048	0.863	0.381	0	Macrophages 1	METRNL
0	0.717839	0.637	0.168	0	Macrophages 1	NFKBID
0	0.715684	0.798	0.335	0	Macrophages 1	RNF130
0	0.714849	0.403	0.049	0	Macrophages 1	CFP
0	0.710373	0.582	0.128	0	Macrophages 1	FGR
0	0.710093	0.583	0.102	0	Macrophages 1	CD86
0	0.703184	0.553	0.088	0	Macrophages 1	TLR2
0	0.703101	0.269	0.023	0	Macrophages 1	IL1A
0	0.6993	0.567	0.133	0	Macrophages 1	C9orf72
0	0.695192	0.703	0.287	0	Macrophages 1	ALDH2
0	0.690667	0.575	0.123	0	Macrophages 1	ITGAX
0	0.689986	0.98	0.747	0	Macrophages 1	MCL1
0	0.689255	0.813	0.265	0	Macrophages 1	CD68
0	0.68104	0.66	0.185	0	Macrophages 1	LYN
0	0.675527	0.533	0.074	0	Macrophages 1	FCGR1A
0	0.665394	0.617	0.156	0	Macrophages 1	THEMIS2
0	0.663664	0.508	0.113	0	Macrophages 1	SLC43A2
0	0.659489	0.337	0.045	0	Macrophages 1	CDC42EP2
0	0.656086	0.688	0.28	0	Macrophages 1	NINJ1
0	0.654501	0.965	0.703	0	Macrophages 1	SERP1
0	0.651468	0.58	0.135	0	Macrophages 1	SLC7A7
0	0.647564	0.736	0.283	0	Macrophages 1	CTSH
0	0.641588	0.273	0.013	0	Macrophages 1	AQP9
0	0.640977	0.806	0.388	0	Macrophages 1	H2AFY
0	0.63985	0.441	0.073	0	Macrophages 1	LILRB2
0	0.636185	0.713	0.265	0	Macrophages 1	RASGEF1B
0	0.631579	0.625	0.218	0	Macrophages 1	RHOQ
0	0.626791	0.639	0.197	0	Macrophages 1	MFSD1
0	0.626541	0.918	0.372	0	Macrophages 1	HLA-DRB5
0	0.622997	0.444	0.059	0	Macrophages 1	LILRB3
0	0.622531	0.638	0.179	0	Macrophages 1	STX11
0	0.616923	0.484	0.081	0	Macrophages 1	HCK
0	0.615425	0.524	0.102	0	Macrophages 1	RNASE6
0	0.606592	0.905	0.4	0	Macrophages 1	CD37
0	0.606567	0.702	0.277	0	Macrophages 1	CNPY3
0	0.604847	0.488	0.1	0	Macrophages 1	EMILIN2
0	0.603217	0.483	0.111	0	Macrophages 1	DSE
0	0.602866	0.491	0.107	0	Macrophages 1	IRAK3
0	0.599165	0.412	0.073	0	Macrophages 1	CD36
0	0.596213	0.462	0.086	0	Macrophages 1	CSF2RA
0	0.58483	0.399	0.066	0	Macrophages 1	CCRL2
0	0.582736	0.598	0.17	0	Macrophages 1	RAB31
0	0.579741	0.601	0.147	0	Macrophages 1	TBXAS1
0	0.573525	0.403	0.066	0	Macrophages 1	2020-03-01
0	0.568761	0.656	0.22	0	Macrophages 1	ARRB2
0	0.566699	0.369	0.033	0	Macrophages 1	ASGR1
0	0.562305	0.539	0.143	0	Macrophages 1	EVI2A
0	0.560262	0.493	0.089	0	Macrophages 1	PILRA
0	0.557763	0.307	0.026	0	Macrophages 1	MEFV
0	0.547071	0.466	0.108	0	Macrophages 1	DPYD
0	0.542503	0.417	0.07	0	Macrophages 1	KYNU
0	0.539323	0.389	0.07	0	Macrophages 1	ADGRE2
0	0.528886	0.358	0.063	0	Macrophages 1	SELL
0	0.524906	0.535	0.121	0	Macrophages 1	CSF1R
0	0.520532	0.47	0.113	0	Macrophages 1	FAM49A
0	0.503896	0.539	0.136	0	Macrophages 1	AOAH
0	0.446119	0.407	0.076	0	Macrophages 1	ALOX5
0	0.445166	0.385	0.073	0	Macrophages 1	SYK
0	0.422998	0.346	0.05	0	Macrophages 1	CLEC4A
0	0.401126	0.281	0.037	0	Macrophages 1	OSCAR
8.46e-308	0.668661	0.892	0.445	1.67e-303	Macrophages 1	REL
7.3e-307	0.431276	0.371	0.07	1.44e-302	Macrophages 1	LILRB4
4.21e-306	0.521922	0.995	0.908	8.32e-302	Macrophages 1	OAZ1
5.73e-306	0.764802	0.655	0.258	1.13e-301	Macrophages 1	PFKFB3
1.73e-305	0.76055	0.958	0.597	3.43e-301	Macrophages 1	CEBPB
4.47e-304	0.831798	0.886	0.484	8.84e-300	Macrophages 1	GLUL
6.98e-304	1.02706	0.693	0.289	1.38e-299	Macrophages 1	SGK1
7.5e-304	0.723334	0.671	0.252	1.48e-299	Macrophages 1	SERPINB9
4.03e-303	0.430875	0.312	0.048	7.96e-299	Macrophages 1	C19orf38
6.86e-303	0.491136	0.356	0.066	1.36e-298	Macrophages 1	DAPP1
5.7e-300	0.47034	0.337	0.059	1.13e-295	Macrophages 1	SECTM1
4.4e-299	0.891957	0.524	0.159	8.71e-295	Macrophages 1	WARS
7.5e-299	0.427655	0.289	0.041	1.48e-294	Macrophages 1	CCR1
3.28e-295	0.71857	0.816	0.423	6.49e-291	Macrophages 1	FOSL2
1.63e-294	0.497778	0.667	0.224	3.23e-290	Macrophages 1	TIMP2
1.65e-294	0.515849	0.576	0.184	3.26e-290	Macrophages 1	LY96
7.32e-293	0.604958	0.553	0.174	1.45e-288	Macrophages 1	CXCL16
2.25e-290	0.598394	0.79	0.361	4.44e-286	Macrophages 1	CMTM6
1.2e-289	0.482778	0.789	0.34	2.38e-285	Macrophages 1	HLA-DQA1
7.89e-286	0.524326	0.712	0.264	1.56e-281	Macrophages 1	GLIPR1
4.52e-283	0.992546	0.855	0.46	8.95e-279	Macrophages 1	IER5
2.18e-282	0.461766	0.39	0.086	4.31e-278	Macrophages 1	KLHL6
1.09e-281	0.617375	0.708	0.309	2.16e-277	Macrophages 1	MGAT1
6.12e-281	0.592657	0.504	0.161	1.21e-276	Macrophages 1	PLBD1
2.74e-280	0.40647	0.345	0.067	5.41e-276	Macrophages 1	GRK3
1.02e-279	0.601697	0.618	0.244	2.01e-275	Macrophages 1	IFNGR2
2.78e-279	0.901938	0.558	0.201	5.5e-275	Macrophages 1	ARL5B
6.08e-279	0.940479	0.781	0.435	1.2e-274	Macrophages 1	CHMP1B
2.67e-278	1.50097	0.608	0.237	5.28e-274	Macrophages 1	AREG
7.26e-277	0.375165	0.307	0.053	1.44e-272	Macrophages 1	CD33
1.88e-276	0.43659	0.405	0.096	3.72e-272	Macrophages 1	TFEC
3.52e-275	0.551883	0.687	0.29	6.97e-271	Macrophages 1	PPT1
1.31e-274	0.703521	0.802	0.326	2.59e-270	Macrophages 1	PLEK
1.92e-272	0.631678	0.577	0.201	3.81e-268	Macrophages 1	IRS2
2.7e-271	0.556571	0.788	0.339	5.35e-267	Macrophages 1	HCLS1
2.99e-271	0.521903	0.765	0.306	5.91e-267	Macrophages 1	CELF2
2.69e-268	0.509138	0.69	0.299	5.31e-264	Macrophages 1	NCOA4
7.13e-268	0.381258	0.838	0.369	1.41e-263	Macrophages 1	SERPINA1
1.35e-267	0.479549	0.482	0.134	2.66e-263	Macrophages 1	PSTPIP2
3.61e-267	0.433173	0.293	0.05	7.13e-263	Macrophages 1	BST1
8.56e-267	0.455532	0.384	0.086	1.69e-262	Macrophages 1	LRRC25
8.95e-267	0.865762	0.926	0.707	1.77e-262	Macrophages 1	HERPUD1
1.13e-266	0.456642	0.419	0.1	2.24e-262	Macrophages 1	CALHM6
1.33e-266	0.612893	0.625	0.227	2.62e-262	Macrophages 1	LCP2
4.62e-266	0.377538	0.286	0.047	9.13e-262	Macrophages 1	ZNF385A
8.79e-266	0.580425	0.96	0.667	1.74e-261	Macrophages 1	BRI3
1.74e-264	0.726581	0.964	0.759	3.43e-260	Macrophages 1	PPP1R15A
2.35e-262	0.480423	0.379	0.088	4.64e-258	Macrophages 1	JAK2
1.18e-260	0.781816	0.585	0.222	2.32e-256	Macrophages 1	GRASP
1.61e-259	0.61267	0.485	0.157	3.19e-255	Macrophages 1	LRRK2
9.36e-258	0.625566	0.688	0.302	1.85e-253	Macrophages 1	HIF1A
6.97e-256	0.54715	0.432	0.112	1.38e-251	Macrophages 1	POU2F2
4.44e-255	0.538611	0.361	0.077	8.79e-251	Macrophages 1	FCGR2B
4.47e-255	0.59304	0.687	0.307	8.83e-251	Macrophages 1	SNX10
1.33e-252	0.526546	0.595	0.207	2.63e-248	Macrophages 1	IL10RA
5.11e-252	0.420584	0.325	0.065	1.01e-247	Macrophages 1	RGS18
5.73e-252	0.547355	0.618	0.244	1.13e-247	Macrophages 1	GNA13
9.11e-252	0.500863	0.461	0.126	1.8e-247	Macrophages 1	C3AR1
3.97e-251	0.485358	0.557	0.191	7.86e-247	Macrophages 1	SCPEP1
1.11e-250	0.871688	0.569	0.214	2.19e-246	Macrophages 1	NABP1
8.2e-250	0.530719	0.603	0.216	1.62e-245	Macrophages 1	PLEKHO1
4.89e-248	0.386857	0.331	0.068	9.67e-244	Macrophages 1	SCIMP
1.37e-247	0.631632	0.651	0.259	2.71e-243	Macrophages 1	SAMHD1
2.4e-246	0.495393	0.988	0.84	4.75e-242	Macrophages 1	CYBA
1.02e-243	0.523413	0.854	0.475	2.02e-239	Macrophages 1	CTSZ
6.33e-238	0.47906	0.338	0.074	1.25e-233	Macrophages 1	TMEM154
1.71e-236	0.77826	0.876	0.563	3.38e-232	Macrophages 1	ZFAND5
4.87e-236	0.57745	0.793	0.397	9.63e-232	Macrophages 1	MARCKS
3.46e-235	0.492079	0.987	0.865	6.83e-231	Macrophages 1	S100A11
5.49e-235	0.51052	0.852	0.396	1.08e-230	Macrophages 1	ITGB2
2.04e-233	0.423408	0.479	0.145	4.04e-229	Macrophages 1	LGALS9
2.68e-233	0.776444	0.522	0.195	5.31e-229	Macrophages 1	IL18
2.52e-230	1.27965	0.792	0.469	4.97e-226	Macrophages 1	HSPH1
3.88e-230	0.332014	0.253	0.042	7.68e-226	Macrophages 1	FCGR1B
5.89e-230	0.681201	0.992	0.808	1.16e-225	Macrophages 1	FOSB
1.49e-228	0.601748	0.725	0.373	2.96e-224	Macrophages 1	RNF149
1.74e-228	0.471751	0.351	0.083	3.45e-224	Macrophages 1	MX2
2.01e-228	0.346813	0.33	0.073	3.97e-224	Macrophages 1	NCF4
1.2e-226	0.414477	0.355	0.088	2.36e-222	Macrophages 1	SLC15A3
4.09e-224	0.481841	0.436	0.133	8.09e-220	Macrophages 1	JDP2
6.37e-224	0.402915	0.48	0.148	1.26e-219	Macrophages 1	CD4
1.32e-222	0.641007	0.854	0.523	2.61e-218	Macrophages 1	LITAF
1.05e-221	0.433528	0.995	0.96	2.08e-217	Macrophages 1	H3F3A
2.94e-220	0.43962	0.983	0.879	5.81e-216	Macrophages 1	ARPC3
4.98e-220	0.365719	0.402	0.108	9.85e-216	Macrophages 1	LAT2
5.22e-220	0.373137	0.272	0.05	1.03e-215	Macrophages 1	GAPT
7.5e-219	0.41205	0.316	0.072	1.48e-214	Macrophages 1	TLR4
2.41e-217	0.53223	0.682	0.336	4.76e-213	Macrophages 1	PLSCR1
4.51e-217	0.527087	0.501	0.191	8.91e-213	Macrophages 1	GCA
3.97e-215	0.424813	0.411	0.123	7.85e-211	Macrophages 1	LPCAT2
7.09e-215	1.08228	0.447	0.151	1.4e-210	Macrophages 1	HLA-DQA2
8.36e-215	0.473674	0.441	0.135	1.65e-210	Macrophages 1	IRF8
6.04e-214	0.835722	0.404	0.124	1.19e-209	Macrophages 1	C15orf48
6.44e-214	0.696362	0.596	0.277	1.27e-209	Macrophages 1	SLC25A37
4.36e-212	0.30097	0.259	0.047	8.62e-208	Macrophages 1	CD1D
2.86e-211	0.545513	0.896	0.669	5.65e-207	Macrophages 1	TSPO
4.22e-211	0.501326	0.512	0.195	8.34e-207	Macrophages 1	IL13RA1
1.01e-209	0.423653	0.881	0.527	1.99e-205	Macrophages 1	FCGRT
3.69e-209	0.443422	0.433	0.14	7.3e-205	Macrophages 1	SLC31A2
2.42e-208	0.544168	0.663	0.313	4.79e-204	Macrophages 1	USP15
4.28e-208	0.505399	0.469	0.154	8.46e-204	Macrophages 1	PRKCB
2.07e-207	0.44401	0.31	0.068	4.09e-203	Macrophages 1	TREM2
7.41e-207	0.685209	0.851	0.561	1.46e-202	Macrophages 1	LRRFIP1
3.24e-205	0.469053	0.361	0.093	6.41e-201	Macrophages 1	MSR1
7.47e-205	0.602364	0.665	0.334	1.48e-200	Macrophages 1	CHD1
2.67e-204	0.514069	0.349	0.093	5.28e-200	Macrophages 1	B3GNT5
4.29e-202	0.516183	0.549	0.231	8.48e-198	Macrophages 1	ATP6V1B2
7.15e-202	0.410146	0.535	0.19	1.41e-197	Macrophages 1	CD300A
5.08e-201	0.397048	0.344	0.092	1e-196	Macrophages 1	SNN
7.19e-201	0.299819	0.27	0.055	1.42e-196	Macrophages 1	BTK
6.25e-200	0.426608	0.553	0.229	1.24e-195	Macrophages 1	GNAQ
1.42e-199	0.466227	0.718	0.345	2.8e-195	Macrophages 1	PYCARD
6.02e-199	0.38089	0.324	0.079	1.19e-194	Macrophages 1	TM6SF1
1.85e-198	0.541029	0.365	0.095	3.66e-194	Macrophages 1	GPR34
2.1e-197	0.358407	0.314	0.077	4.16e-193	Macrophages 1	PLXNC1
2.22e-197	0.471667	0.587	0.236	4.4e-193	Macrophages 1	MAFB
2.41e-196	0.631759	0.814	0.431	4.77e-192	Macrophages 1	LCP1
1.06e-195	0.461019	0.329	0.081	2.09e-191	Macrophages 1	SLC1A3
3.31e-195	0.478934	0.405	0.129	6.55e-191	Macrophages 1	DENND3
1.45e-194	0.345727	0.318	0.08	2.87e-190	Macrophages 1	NAIP
9.2e-193	0.485757	0.441	0.151	1.82e-188	Macrophages 1	ZC3H12A
1.44e-192	0.341982	0.414	0.121	2.85e-188	Macrophages 1	CD93
7.22e-192	0.350692	0.29	0.067	1.43e-187	Macrophages 1	P2RX7
6.04e-190	0.404	0.307	0.079	1.2e-185	Macrophages 1	PGD
2.19e-189	0.592441	0.704	0.384	4.34e-185	Macrophages 1	GBP2
1.22e-188	0.702493	0.726	0.396	2.42e-184	Macrophages 1	ZNF331
3.95e-187	0.575979	0.507	0.204	7.81e-183	Macrophages 1	GPCPD1
4.3e-187	0.455139	0.539	0.232	8.51e-183	Macrophages 1	GRINA
5.41e-187	0.519921	0.497	0.203	1.07e-182	Macrophages 1	ATP13A3
7.67e-187	0.425148	0.31	0.081	1.52e-182	Macrophages 1	MEGF9
5.42e-186	0.383271	0.339	0.091	1.07e-181	Macrophages 1	SLC7A5
2.22e-185	0.381381	0.314	0.079	4.38e-181	Macrophages 1	PLD4
1.67e-183	0.770653	0.858	0.579	3.31e-179	Macrophages 1	HLA-DQB1
5.79e-183	0.448235	0.623	0.303	1.14e-178	Macrophages 1	TPP1
1.64e-182	0.462959	0.451	0.163	3.24e-178	Macrophages 1	STXBP2
1.26e-181	0.532384	0.554	0.234	2.48e-177	Macrophages 1	ATP2B1
6.48e-181	0.574179	0.744	0.463	1.28e-176	Macrophages 1	TALDO1
4.05e-180	0.500483	0.845	0.543	8.02e-176	Macrophages 1	ACTR2
1.17e-179	0.483799	0.565	0.248	2.31e-175	Macrophages 1	CASP1
2.64e-179	0.677405	0.396	0.117	5.22e-175	Macrophages 1	C1QC
2.78e-179	0.703683	0.463	0.181	5.51e-175	Macrophages 1	LGALS2
3.45e-179	0.468685	0.67	0.328	6.83e-175	Macrophages 1	IFNGR1
3.32e-178	0.456022	0.632	0.307	6.56e-174	Macrophages 1	CAPG
7.07e-178	0.447096	0.983	0.814	1.4e-173	Macrophages 1	ZFP36
1.2e-175	0.72733	0.607	0.295	2.38e-171	Macrophages 1	HMOX1
3.42e-175	0.4957	0.362	0.118	6.76e-171	Macrophages 1	SULT1A1
1.29e-173	0.606222	0.597	0.295	2.55e-169	Macrophages 1	MAP3K2
5.31e-173	0.487608	0.565	0.257	1.05e-168	Macrophages 1	ELL2
1.34e-172	0.311947	0.253	0.056	2.65e-168	Macrophages 1	P2RY13
5.91e-172	0.309044	0.265	0.061	1.17e-167	Macrophages 1	GAS7
8.76e-172	0.532549	0.568	0.266	1.73e-167	Macrophages 1	PPP1R15B
2.64e-170	0.435957	0.853	0.563	5.21e-166	Macrophages 1	ATP6V0B
1.59e-169	0.421518	0.356	0.11	3.14e-165	Macrophages 1	STK38L
1.61e-169	0.489289	0.534	0.235	3.18e-165	Macrophages 1	NFKB1
1.71e-168	0.407117	0.413	0.149	3.39e-164	Macrophages 1	TET2
2.21e-168	0.425959	0.947	0.511	4.36e-164	Macrophages 1	PTPRC
1.4e-167	0.389393	0.474	0.188	2.77e-163	Macrophages 1	SPTLC2
6.57e-167	1.05944	0.565	0.279	1.3e-162	Macrophages 1	CCL4L2
6.8e-167	0.562744	0.798	0.52	1.34e-162	Macrophages 1	SERPINB1
8.11e-167	0.44506	0.408	0.145	1.6e-162	Macrophages 1	TCOF1
3.07e-166	0.333318	0.501	0.187	6.06e-162	Macrophages 1	WAS
7.02e-166	0.324093	0.303	0.083	1.39e-161	Macrophages 1	RASSF2
1.34e-165	0.300645	0.29	0.076	2.66e-161	Macrophages 1	CIITA
5.34e-165	0.35168	0.394	0.134	1.06e-160	Macrophages 1	GNB4
9.87e-165	0.338066	0.361	0.114	1.95e-160	Macrophages 1	RASSF3
1.14e-164	0.392608	0.613	0.28	2.26e-160	Macrophages 1	DOCK8
2.3e-164	0.430581	0.848	0.57	4.56e-160	Macrophages 1	SH3BGRL
2.76e-164	0.362597	0.424	0.151	5.46e-160	Macrophages 1	SH2B3
7.68e-164	0.380764	0.514	0.208	1.52e-159	Macrophages 1	C4orf48
5.31e-163	0.503498	0.977	0.867	1.05e-158	Macrophages 1	PNRC1
1.69e-161	0.406023	0.614	0.317	3.35e-157	Macrophages 1	HSD17B11
1.05e-160	0.351423	0.367	0.123	2.07e-156	Macrophages 1	SHTN1
1.34e-160	0.379674	0.399	0.138	2.65e-156	Macrophages 1	ETV3
3.97e-160	0.37517	0.94	0.714	7.85e-156	Macrophages 1	RHOA
4.78e-160	0.37421	0.801	0.447	9.45e-156	Macrophages 1	FXYD5
8.12e-160	0.363786	0.361	0.12	1.61e-155	Macrophages 1	NOTCH2
1.24e-159	0.417414	0.479	0.204	2.46e-155	Macrophages 1	LACTB
5.04e-159	0.408044	0.907	0.59	9.97e-155	Macrophages 1	GNAI2
7.13e-159	0.473522	0.574	0.283	1.41e-154	Macrophages 1	ATP6V0D1
1.19e-158	0.523229	0.718	0.422	2.35e-154	Macrophages 1	LIMS1
2.62e-158	0.309006	0.316	0.091	5.19e-154	Macrophages 1	RELT
2.9e-158	0.448785	0.894	0.615	5.73e-154	Macrophages 1	CXCR4
6.62e-158	0.322507	0.439	0.153	1.31e-153	Macrophages 1	LAIR1
4.48e-157	0.650871	0.444	0.165	8.86e-153	Macrophages 1	C1QA
2.06e-156	0.450982	0.999	0.932	4.08e-152	Macrophages 1	DUSP1
3.81e-156	0.422943	0.371	0.128	7.53e-152	Macrophages 1	THAP2
4.97e-156	0.498866	0.429	0.176	9.82e-152	Macrophages 1	CPPED1
1.61e-155	0.421869	0.485	0.204	3.18e-151	Macrophages 1	MAP2K3
5.32e-155	0.482498	0.739	0.427	1.05e-150	Macrophages 1	ZEB2
1.28e-153	0.761342	0.492	0.222	2.53e-149	Macrophages 1	DUSP6
1.78e-153	0.539865	0.374	0.136	3.52e-149	Macrophages 1	MID1IP1
1.99e-153	0.436524	0.527	0.238	3.93e-149	Macrophages 1	PLK3
2.72e-153	0.395016	0.648	0.337	5.38e-149	Macrophages 1	QKI
5.35e-153	0.441731	0.906	0.538	1.06e-148	Macrophages 1	S100A4
7.3e-153	0.405657	0.489	0.203	1.44e-148	Macrophages 1	SORL1
2.76e-152	0.397325	0.585	0.289	5.46e-148	Macrophages 1	PICALM
1.02e-151	0.408369	0.509	0.238	2.02e-147	Macrophages 1	RAB32
2.14e-151	0.371596	0.944	0.73	4.23e-147	Macrophages 1	RAC1
9.71e-150	0.417417	0.901	0.7	1.92e-145	Macrophages 1	UBE2D3
1.36e-149	0.655411	0.42	0.153	2.68e-145	Macrophages 1	C1QB
2.35e-149	0.275115	0.258	0.065	4.65e-145	Macrophages 1	HDAC9
4.8e-149	0.384324	0.331	0.108	9.5e-145	Macrophages 1	RNF19B
7.44e-149	0.398813	0.671	0.363	1.47e-144	Macrophages 1	GRB2
3.22e-148	0.257284	0.998	0.994	6.38e-144	Macrophages 1	TPT1
2.25e-147	0.70497	0.439	0.189	4.44e-143	Macrophages 1	ABHD5
1.42e-145	0.326858	0.475	0.185	2.8e-141	Macrophages 1	DOCK2
1.84e-145	0.422071	0.577	0.297	3.63e-141	Macrophages 1	UBE2R2
3.22e-145	0.379413	0.422	0.167	6.36e-141	Macrophages 1	BAZ2B
4.86e-145	0.42555	0.478	0.194	9.61e-141	Macrophages 1	MYO1F
4.88e-145	0.304129	0.344	0.115	9.65e-141	Macrophages 1	PSEN1
7.74e-145	0.276094	0.275	0.076	1.53e-140	Macrophages 1	MCTP1
8.09e-145	0.389562	0.472	0.207	1.6e-140	Macrophages 1	CCDC88A
9.69e-145	0.39005	0.396	0.151	1.92e-140	Macrophages 1	TRIB1
8.51e-144	0.304824	0.386	0.136	1.68e-139	Macrophages 1	RIN3
2.47e-143	0.313589	0.434	0.164	4.89e-139	Macrophages 1	RCSD1
8.99e-143	0.343528	0.322	0.103	1.78e-138	Macrophages 1	SULF2
3.3e-142	0.444246	0.422	0.174	6.53e-138	Macrophages 1	UBE2D1
3.39e-142	0.390996	0.599	0.315	6.7e-138	Macrophages 1	RNF13
3.59e-142	0.453261	0.595	0.322	7.09e-138	Macrophages 1	PABPC4
8.92e-142	0.548758	0.602	0.325	1.76e-137	Macrophages 1	STAT1
1.41e-141	0.290723	0.995	0.953	2.78e-137	Macrophages 1	ATP5F1E
2.37e-141	0.288975	0.267	0.071	4.68e-137	Macrophages 1	SIGLEC10
2.58e-141	0.483264	0.579	0.292	5.1e-137	Macrophages 1	UPP1
1.03e-140	0.363877	0.302	0.095	2.04e-136	Macrophages 1	MFSD14B
1.18e-140	0.53764	0.839	0.6	2.33e-136	Macrophages 1	DNAJB6
1.21e-140	0.476702	0.62	0.346	2.4e-136	Macrophages 1	LAP3
6.93e-139	0.362848	0.312	0.098	1.37e-134	Macrophages 1	GCH1
8.17e-139	0.3791	0.903	0.652	1.61e-134	Macrophages 1	ARPC5
4.69e-138	0.540184	0.518	0.23	9.28e-134	Macrophages 1	ALOX5AP
7.85e-138	0.437917	0.616	0.34	1.55e-133	Macrophages 1	CSRNP1
1.9e-137	0.363967	0.494	0.215	3.75e-133	Macrophages 1	BID
1.12e-136	0.347502	0.364	0.131	2.21e-132	Macrophages 1	PIK3AP1
1.12e-135	0.429011	0.57	0.257	2.22e-131	Macrophages 1	TAGAP
1.91e-135	0.273159	1	0.971	3.77e-131	Macrophages 1	MT-ND3
8.59e-135	0.38186	0.479	0.223	1.7e-130	Macrophages 1	GNS
8.65e-135	0.270745	0.321	0.102	1.71e-130	Macrophages 1	HACD4
1.01e-133	0.395603	0.59	0.317	2e-129	Macrophages 1	SKAP2
3.71e-133	0.336686	0.318	0.111	7.33e-129	Macrophages 1	PYGL
4.89e-133	0.317407	0.825	0.458	9.67e-129	Macrophages 1	DUSP2
1.08e-132	0.432958	0.448	0.203	2.14e-128	Macrophages 1	BACH1
3.12e-132	0.278653	0.334	0.106	6.18e-128	Macrophages 1	MS4A4A
2.51e-131	0.489156	0.564	0.304	4.97e-127	Macrophages 1	ETS2
1.38e-130	0.436617	0.636	0.357	2.72e-126	Macrophages 1	SKIL
2.84e-130	0.267599	0.406	0.151	5.61e-126	Macrophages 1	PARVG
2.27e-129	0.318057	0.281	0.088	4.49e-125	Macrophages 1	IL17RA
2.83e-129	0.343379	0.442	0.191	5.6e-125	Macrophages 1	ARL8B
3.34e-128	0.398012	0.34	0.125	6.61e-124	Macrophages 1	THAP9-AS1
1.08e-127	0.288614	0.339	0.122	2.14e-123	Macrophages 1	PAK1
1.48e-126	0.405691	0.405	0.173	2.94e-122	Macrophages 1	AZI2
6.92e-126	0.293481	0.435	0.173	1.37e-121	Macrophages 1	RASSF5
1.63e-125	0.427168	0.733	0.469	3.22e-121	Macrophages 1	DDX21
2.04e-125	0.304437	0.296	0.098	4.02e-121	Macrophages 1	RP2
2.46e-125	0.399155	0.522	0.266	4.86e-121	Macrophages 1	ATG3
6.08e-125	0.291745	0.316	0.111	1.2e-120	Macrophages 1	MANBA
8.65e-125	0.282533	0.681	0.337	1.71e-120	Macrophages 1	GPSM3
3.58e-124	0.607881	0.342	0.13	7.08e-120	Macrophages 1	LDLR
4.33e-124	0.484661	0.261	0.078	8.56e-120	Macrophages 1	THBD
3.26e-123	1.04243	0.426	0.202	6.45e-119	Macrophages 1	APOC1
4.72e-123	0.356888	0.767	0.402	9.32e-119	Macrophages 1	CD48
9.06e-123	0.311898	0.386	0.154	1.79e-118	Macrophages 1	MYO9B
3.07e-122	0.341189	0.799	0.477	6.07e-118	Macrophages 1	ARPC1B
4.65e-122	0.83645	0.912	0.784	9.2e-118	Macrophages 1	HSPA1A
1.54e-121	0.355898	0.551	0.298	3.04e-117	Macrophages 1	CRTAP
2.58e-121	0.327823	0.368	0.145	5.1e-117	Macrophages 1	PELI1
4.9e-121	0.315405	0.454	0.192	9.69e-117	Macrophages 1	FERMT3
8.88e-121	0.296606	0.279	0.09	1.76e-116	Macrophages 1	NADK
1.39e-120	0.427463	0.728	0.445	2.75e-116	Macrophages 1	CCL4
8.48e-120	0.288101	0.266	0.083	1.68e-115	Macrophages 1	PRKAG2-AS1
3.2e-119	0.290412	0.289	0.098	6.33e-115	Macrophages 1	ZSWIM6
3.88e-119	0.299134	0.316	0.113	7.67e-115	Macrophages 1	ATG16L2
1.84e-118	0.467883	0.418	0.179	3.64e-114	Macrophages 1	INSIG1
3.14e-118	0.293766	0.281	0.094	6.2e-114	Macrophages 1	KIAA0930
7.86e-116	0.36555	0.51	0.26	1.55e-111	Macrophages 1	AZIN1
9.73e-116	0.352783	0.338	0.135	1.92e-111	Macrophages 1	MBOAT7
1.04e-115	0.32182	0.497	0.232	2.06e-111	Macrophages 1	LYST
1.06e-115	0.427118	0.614	0.365	2.11e-111	Macrophages 1	GABARAPL1
1.08e-115	0.335196	0.388	0.16	2.13e-111	Macrophages 1	TUT7
1.12e-115	0.392236	0.668	0.395	2.21e-111	Macrophages 1	KLF10
1.13e-114	0.352281	0.347	0.136	2.24e-110	Macrophages 1	BCL2L11
3.75e-114	0.315374	0.407	0.183	7.42e-110	Macrophages 1	RBM47
1.69e-113	0.307878	0.525	0.242	3.34e-109	Macrophages 1	FMNL1
2.26e-113	0.374798	0.799	0.534	4.48e-109	Macrophages 1	LGALS3
1.96e-112	0.253107	0.387	0.149	3.88e-108	Macrophages 1	CD84
3.24e-112	0.442336	0.564	0.31	6.41e-108	Macrophages 1	VASP
1.51e-111	0.295381	0.365	0.149	2.99e-107	Macrophages 1	SOAT1
1.74e-111	0.291965	0.381	0.162	3.44e-107	Macrophages 1	PRKAG2
2.01e-111	0.392958	0.376	0.164	3.98e-107	Macrophages 1	MAP3K1
7.93e-111	0.292477	0.346	0.139	1.57e-106	Macrophages 1	ETV6
9.17e-111	0.35452	0.423	0.201	1.81e-106	Macrophages 1	NUMB
4.56e-110	0.25234	0.275	0.091	9.02e-106	Macrophages 1	HLA-DOA
2.32e-109	0.393358	0.681	0.426	4.58e-105	Macrophages 1	JMJD1C
5.84e-109	0.278307	0.256	0.084	1.16e-104	Macrophages 1	QPCT
1e-108	0.338241	0.693	0.431	1.98e-104	Macrophages 1	MOB1A
2e-108	0.396962	0.464	0.21	3.95e-104	Macrophages 1	PRDM1
2.79e-108	0.417596	0.854	0.628	5.51e-104	Macrophages 1	CCNL1
4.16e-108	1.08947	0.469	0.258	8.23e-104	Macrophages 1	APOE
4.89e-108	0.815109	0.361	0.157	9.67e-104	Macrophages 1	DNAJA4
1.65e-107	0.258498	0.359	0.141	3.27e-103	Macrophages 1	MTHFD2
1.74e-107	0.457164	0.468	0.238	3.43e-103	Macrophages 1	OTUD1
2.62e-107	0.396844	0.851	0.615	5.18e-103	Macrophages 1	EMP3
5.68e-107	0.256373	0.405	0.165	1.12e-102	Macrophages 1	NCKAP1L
6.39e-107	0.382557	0.968	0.841	1.26e-102	Macrophages 1	IER2
1.27e-106	0.313922	0.353	0.146	2.51e-102	Macrophages 1	ADAM17
3.88e-106	0.325134	0.423	0.195	7.67e-102	Macrophages 1	ZNF267
9.01e-106	0.3311	0.592	0.328	1.78e-101	Macrophages 1	CTNNB1
2.41e-105	0.337238	0.984	0.936	4.77e-101	Macrophages 1	BTG1
4.44e-105	0.301927	0.368	0.16	8.78e-101	Macrophages 1	ADPGK
1.11e-103	0.383596	0.725	0.507	2.2e-99	Macrophages 1	EIF3L
1.26e-103	0.33655	0.713	0.461	2.48e-99	Macrophages 1	PGLS
1.29e-103	0.317134	0.554	0.292	2.55e-99	Macrophages 1	RHOG
1.51e-103	0.44239	0.642	0.402	2.98e-99	Macrophages 1	JPT1
3.64e-103	0.268576	0.412	0.176	7.19e-99	Macrophages 1	GLIPR2
3.66e-103	0.326393	0.302	0.113	7.24e-99	Macrophages 1	ZDHHC20
4.2e-103	0.310993	0.379	0.165	8.3e-99	Macrophages 1	TCIRG1
7.76e-102	0.302994	0.345	0.143	1.53e-97	Macrophages 1	RNF144B
1.04e-101	0.315958	0.367	0.162	2.06e-97	Macrophages 1	FGD4
2.52e-101	0.394733	0.754	0.525	4.99e-97	Macrophages 1	NFE2L2
4.48e-101	0.266333	0.468	0.216	8.86e-97	Macrophages 1	PTPN6
7.19e-100	0.441402	0.445	0.239	1.42e-95	Macrophages 1	CHPT1
8.75e-100	0.439628	0.439	0.224	1.73e-95	Macrophages 1	RYBP
5.44e-99	0.34218	0.833	0.609	1.08e-94	Macrophages 1	SLC25A5
1.12e-98	0.371953	0.576	0.335	2.21e-94	Macrophages 1	NFIL3
4.14e-98	0.509992	0.381	0.168	8.19e-94	Macrophages 1	GBP5
7.95e-98	0.262683	0.347	0.147	1.57e-93	Macrophages 1	UNC93B1
1.45e-97	0.347562	0.773	0.545	2.86e-93	Macrophages 1	WSB1
2.23e-97	0.347234	0.45	0.228	4.41e-93	Macrophages 1	SNAP23
2.5e-97	0.275182	0.3	0.122	4.95e-93	Macrophages 1	SIRPA
2.82e-97	0.834028	0.75	0.576	5.58e-93	Macrophages 1	HSPA1B
8.19e-97	0.288915	0.447	0.226	1.62e-92	Macrophages 1	HEXB
2.51e-96	0.27121	0.996	0.96	4.96e-92	Macrophages 1	ACTB
1.5e-94	0.917529	0.472	0.278	2.98e-90	Macrophages 1	TWISTNB
1.44e-93	0.520493	0.484	0.259	2.85e-89	Macrophages 1	CKS2
3.21e-93	0.355568	0.51	0.282	6.35e-89	Macrophages 1	RANBP2
1.72e-92	0.325966	0.444	0.235	3.4e-88	Macrophages 1	PRCP
1.86e-92	0.268799	0.346	0.153	3.68e-88	Macrophages 1	LRP1
2.73e-92	0.304227	0.39	0.186	5.41e-88	Macrophages 1	USP3
3.85e-92	0.43745	0.353	0.159	7.62e-88	Macrophages 1	EHD1
3.86e-92	0.336329	0.39	0.182	7.63e-88	Macrophages 1	AC007952.4
9.02e-92	0.286051	0.424	0.213	1.78e-87	Macrophages 1	SMCO4
1.37e-91	0.321672	0.461	0.247	2.7e-87	Macrophages 1	DRAM2
2.22e-91	0.255653	0.26	0.093	4.38e-87	Macrophages 1	AGTPBP1
2.74e-91	0.380947	0.468	0.265	5.42e-87	Macrophages 1	LTA4H
8.03e-91	0.300336	0.38	0.166	1.59e-86	Macrophages 1	CPM
1.17e-90	0.297858	0.348	0.158	2.32e-86	Macrophages 1	ACOT9
1.27e-89	0.306061	0.312	0.134	2.51e-85	Macrophages 1	RXRA
1.63e-89	1.12277	0.51	0.33	3.22e-85	Macrophages 1	BAG3
2.32e-89	0.294015	0.321	0.135	4.58e-85	Macrophages 1	MYD88
3.65e-89	0.331388	0.358	0.167	7.21e-85	Macrophages 1	STAT2
1.12e-88	0.414918	0.756	0.551	2.22e-84	Macrophages 1	APLP2
1.26e-88	0.405845	0.614	0.401	2.49e-84	Macrophages 1	SYAP1
1.35e-87	0.391371	0.706	0.508	2.67e-83	Macrophages 1	DAZAP2
4.94e-87	0.36436	0.546	0.33	9.78e-83	Macrophages 1	PNPLA8
1.35e-86	0.300611	0.476	0.264	2.67e-82	Macrophages 1	ETF1
5.07e-86	0.333691	0.299	0.126	1e-81	Macrophages 1	MCOLN1
9.24e-86	0.378465	0.589	0.371	1.83e-81	Macrophages 1	MAT2A
9.29e-86	0.277393	0.514	0.284	1.84e-81	Macrophages 1	PER1
2.06e-85	0.267021	0.436	0.222	4.08e-81	Macrophages 1	ARHGAP26
3.01e-85	0.686066	0.987	0.929	5.95e-81	Macrophages 1	HSP90AA1
5.69e-85	0.270167	0.264	0.101	1.13e-80	Macrophages 1	AVPI1
6.79e-85	0.301402	0.366	0.173	1.34e-80	Macrophages 1	NDEL1
4.24e-84	0.281386	0.694	0.43	8.38e-80	Macrophages 1	TPM4
4.94e-84	0.258436	0.352	0.158	9.76e-80	Macrophages 1	NIN
5.71e-84	0.390311	0.5	0.293	1.13e-79	Macrophages 1	TGIF1
7.01e-84	0.251659	0.367	0.176	1.39e-79	Macrophages 1	CEP170
2.06e-83	0.290085	0.35	0.166	4.07e-79	Macrophages 1	NFKB2
2.29e-83	0.288777	0.366	0.176	4.52e-79	Macrophages 1	DICER1
3.47e-83	0.31576	0.476	0.263	6.86e-79	Macrophages 1	BNIP2
4.9e-83	0.280812	0.478	0.268	9.7e-79	Macrophages 1	FAM120A
5.31e-83	0.317438	0.539	0.308	1.05e-78	Macrophages 1	BAZ1A
1.82e-82	0.532352	0.838	0.7	3.6e-78	Macrophages 1	HSPA5
5.32e-82	0.343955	0.737	0.539	1.05e-77	Macrophages 1	IQGAP1
6.56e-82	0.250606	0.538	0.314	1.3e-77	Macrophages 1	PTEN
8.81e-82	0.280458	0.383	0.195	1.74e-77	Macrophages 1	CHP1
3.42e-81	0.304598	0.374	0.185	6.77e-77	Macrophages 1	FAM45A
5.11e-80	0.300115	0.745	0.521	1.01e-75	Macrophages 1	XBP1
7.93e-80	0.349471	0.475	0.275	1.57e-75	Macrophages 1	ACAP2
8.48e-79	0.3523	0.435	0.237	1.68e-74	Macrophages 1	PHF20L1
1.76e-78	0.260441	0.328	0.154	3.48e-74	Macrophages 1	SLC8A1
4.84e-78	0.351258	0.528	0.315	9.56e-74	Macrophages 1	SMCHD1
1.13e-77	0.282553	0.586	0.365	2.23e-73	Macrophages 1	VPS13C
1.29e-77	0.338251	0.394	0.187	2.54e-73	Macrophages 1	RPS4Y1
1.36e-77	0.292237	0.313	0.145	2.69e-73	Macrophages 1	ATP6V1A
2.35e-77	0.31835	0.459	0.26	4.65e-73	Macrophages 1	C16orf72
3.66e-77	0.288379	0.454	0.259	7.23e-73	Macrophages 1	NAGK
4.07e-77	0.290964	0.893	0.626	8.05e-73	Macrophages 1	CEBPD
4.22e-77	0.289749	0.615	0.397	8.34e-73	Macrophages 1	RAB7A
1.13e-76	0.284479	0.316	0.144	2.24e-72	Macrophages 1	EHBP1L1
1.83e-76	0.264571	0.457	0.248	3.61e-72	Macrophages 1	SP110
5.07e-76	0.259593	0.58	0.359	1e-71	Macrophages 1	CCNH
6.77e-76	0.933967	0.853	0.752	1.34e-71	Macrophages 1	HSPD1
9.96e-76	0.69996	0.67	0.513	1.97e-71	Macrophages 1	SLC2A3
1.01e-75	0.318776	0.371	0.18	1.99e-71	Macrophages 1	SLC20A1
3.3e-75	0.2897	0.341	0.165	6.53e-71	Macrophages 1	IRF7
3.38e-75	0.26004	0.5	0.29	6.67e-71	Macrophages 1	PTBP3
6.03e-75	0.318166	0.462	0.263	1.19e-70	Macrophages 1	PRNP
3.31e-74	0.311222	0.546	0.339	6.55e-70	Macrophages 1	PTP4A1
5.66e-74	0.262077	0.641	0.403	1.12e-69	Macrophages 1	CARD16
3.84e-73	0.340025	0.61	0.418	7.6e-69	Macrophages 1	GNAI3
3.95e-73	0.324249	0.844	0.697	7.81e-69	Macrophages 1	SEC11A
5.02e-73	0.253248	0.332	0.156	9.93e-69	Macrophages 1	MOB3A
1.18e-72	0.256079	0.358	0.165	2.34e-68	Macrophages 1	MYO1G
2.2e-72	0.292	0.992	0.94	4.35e-68	Macrophages 1	ITM2B
7.63e-71	0.256397	0.266	0.116	1.51e-66	Macrophages 1	IL6R
8.94e-71	0.584308	0.496	0.309	1.77e-66	Macrophages 1	GBP1
1.22e-70	0.254204	0.337	0.166	2.41e-66	Macrophages 1	YTHDF3
1.58e-70	0.266424	0.695	0.49	3.12e-66	Macrophages 1	GDI2
9.81e-70	0.69116	0.525	0.387	1.94e-65	Macrophages 1	SAP30
1.61e-69	0.278203	0.313	0.153	3.17e-65	Macrophages 1	NUP58
9.52e-69	0.329554	0.661	0.481	1.88e-64	Macrophages 1	EIF3A
1.89e-67	0.271514	0.76	0.553	3.75e-63	Macrophages 1	CAP1
5.18e-67	0.252644	0.692	0.472	1.02e-62	Macrophages 1	CREM
6.4e-67	0.275211	0.417	0.239	1.26e-62	Macrophages 1	WIPI2
7.21e-67	0.251756	0.746	0.535	1.42e-62	Macrophages 1	AC020916.1
1.11e-66	0.256174	0.753	0.555	2.19e-62	Macrophages 1	ATP6AP2
1.62e-66	0.27357	0.572	0.372	3.2e-62	Macrophages 1	OSBPL8
2.36e-66	0.280799	0.286	0.135	4.66e-62	Macrophages 1	SRGAP1
3.85e-66	0.362493	0.69	0.528	7.61e-62	Macrophages 1	PTP4A2
1.62e-65	0.389066	0.878	0.651	3.19e-61	Macrophages 1	KLF2
2.3e-65	0.251072	0.39	0.216	4.56e-61	Macrophages 1	NUDT16
5.41e-65	0.272723	0.301	0.149	1.07e-60	Macrophages 1	ATP6V0A1
2.63e-64	0.257047	0.496	0.3	5.2e-60	Macrophages 1	B4GALT1
1.38e-63	0.294967	0.987	0.9	2.72e-59	Macrophages 1	FOS
7.31e-63	0.343287	0.398	0.231	1.45e-58	Macrophages 1	ZFYVE16
4.7e-62	0.748912	0.516	0.372	9.3e-58	Macrophages 1	RGS1
5.73e-58	0.739525	0.471	0.31	1.13e-53	Macrophages 1	ZFAND2A
1.21e-57	0.252477	0.384	0.218	2.39e-53	Macrophages 1	ACSL3
1.31e-57	0.575059	0.416	0.235	2.58e-53	Macrophages 1	HSPA6
2.53e-54	0.302506	0.903	0.767	5.01e-50	Macrophages 1	DNAJA1
3.77e-53	0.261774	0.51	0.341	7.45e-49	Macrophages 1	TANK
3.77e-53	0.299753	0.804	0.66	7.46e-49	Macrophages 1	SELENOK
2.72e-52	0.28879	0.29	0.146	5.38e-48	Macrophages 1	FILIP1L
1.54e-51	0.270238	0.53	0.373	3.04e-47	Macrophages 1	RTN3
3.6e-51	0.38534	0.395	0.246	7.11e-47	Macrophages 1	C3
1.43e-48	0.351108	0.799	0.655	2.82e-44	Macrophages 1	SQSTM1
3.43e-48	0.320154	0.862	0.748	6.79e-44	Macrophages 1	HNRNPU
7.62e-47	0.577413	0.824	0.732	1.51e-42	Macrophages 1	DNAJB1
1.68e-45	0.264388	0.319	0.183	3.32e-41	Macrophages 1	LPCAT1
3.3e-45	0.252244	0.401	0.237	6.52e-41	Macrophages 1	CDC42EP3
1.2e-44	0.294545	0.315	0.18	2.37e-40	Macrophages 1	TFRC
1.72e-44	0.301408	0.507	0.357	3.39e-40	Macrophages 1	TNFSF10
1.2e-43	0.277692	0.633	0.487	2.37e-39	Macrophages 1	MYADM
5.12e-43	0.410976	0.848	0.697	1.01e-38	Macrophages 1	ZFP36L1
2.25e-41	0.266743	0.279	0.157	4.45e-37	Macrophages 1	GLA
2.47e-41	0.257168	0.325	0.195	4.89e-37	Macrophages 1	LTC4S
1.17e-39	0.347294	0.587	0.446	2.32e-35	Macrophages 1	EIF4A3
4.41e-37	0.262993	0.362	0.238	8.73e-33	Macrophages 1	ARIH1
1.23e-36	0.268276	0.507	0.369	2.42e-32	Macrophages 1	IFRD1
6.15e-36	0.254325	0.633	0.483	1.22e-31	Macrophages 1	TRA2B
4.07e-21	0.468132	0.317	0.232	8.04e-17	Macrophages 1	SLC5A3
6.78e-20	0.270174	0.89	0.831	1.34e-15	Macrophages 1	HSPE1
1.3e-18	0.318794	0.357	0.277	2.57e-14	Macrophages 1	FKBP4
1.58e-12	0.285498	0.512	0.413	3.13e-08	Macrophages 1	ISG15
3.39e-10	0.305077	0.807	0.78	6.7e-06	Macrophages 1	DBI
0	1.69792	0.587	0.202	0	ccRCC 2	NMB
0	1.27011	0.853	0.396	0	ccRCC 2	EPB41L4A-AS1
0	1.23081	0.772	0.228	0	ccRCC 2	DEFB1
0	1.22999	0.979	0.396	0	ccRCC 2	NDUFA4L2
0	1.22963	0.982	0.475	0	ccRCC 2	VEGFA
0	1.18269	0.94	0.256	0	ccRCC 2	RARRES2
0	1.17028	0.969	0.299	0	ccRCC 2	CD24
0	1.16248	0.847	0.193	0	ccRCC 2	EGLN3
0	1.13162	0.94	0.505	0	ccRCC 2	EGR1
0	1.11388	0.746	0.217	0	ccRCC 2	HILPDA
0	1.09428	0.937	0.28	0	ccRCC 2	NUPR1
0	1.09368	0.988	0.557	0	ccRCC 2	CRYAB
0	1.05914	0.564	0.136	0	ccRCC 2	CP
0	1.04999	0.811	0.323	0	ccRCC 2	CCND1
0	1.03825	0.996	0.752	0	ccRCC 2	LDHA
0	1.01685	0.802	0.226	0	ccRCC 2	TMEM91
0	1.01374	0.971	0.756	0	ccRCC 2	ZFAS1
0	0.996183	0.825	0.212	0	ccRCC 2	NOL3
0	0.983834	0.912	0.313	0	ccRCC 2	BNIP3
0	0.977464	0.98	0.594	0	ccRCC 2	MIF
0	0.944113	0.945	0.341	0	ccRCC 2	TMEM176A
0	0.941299	0.996	0.893	0	ccRCC 2	NPM1
0	0.910476	0.809	0.194	0	ccRCC 2	LINC01320
0	0.909288	0.919	0.401	0	ccRCC 2	NDRG1
0	0.907748	0.737	0.152	0	ccRCC 2	WFDC2
0	0.882106	0.81	0.239	0	ccRCC 2	MGST1
0	0.874361	0.92	0.395	0	ccRCC 2	TPM1
0	0.868841	0.439	0.089	0	ccRCC 2	FABP7
0	0.864821	1	0.936	0	ccRCC 2	VIM
0	0.857003	0.872	0.255	0	ccRCC 2	KRT8
0	0.842074	0.977	0.624	0	ccRCC 2	YBX3
0	0.840952	0.874	0.258	0	ccRCC 2	CLU
0	0.835945	0.921	0.365	0	ccRCC 2	ATP1B1
0	0.82276	0.878	0.314	0	ccRCC 2	S100A13
0	0.8224	0.787	0.19	0	ccRCC 2	TCEA3
0	0.818714	0.532	0.1	0	ccRCC 2	KRT19
0	0.814176	0.985	0.483	0	ccRCC 2	CYB5A
0	0.812715	0.731	0.27	0	ccRCC 2	ADM
0	0.80735	0.996	0.834	0	ccRCC 2	S100A10
0	0.787278	0.994	0.965	0	ccRCC 2	RACK1
0	0.783904	0.998	0.977	0	ccRCC 2	RPL36
0	0.772712	0.978	0.717	0	ccRCC 2	TPI1
0	0.765447	0.645	0.16	0	ccRCC 2	PERP
0	0.760844	0.982	0.946	0	ccRCC 2	RPS5
0	0.759729	0.999	0.933	0	ccRCC 2	GAPDH
0	0.75539	0.897	0.47	0	ccRCC 2	PLA2G16
0	0.74135	0.905	0.388	0	ccRCC 2	SELENOM
0	0.737396	0.734	0.181	0	ccRCC 2	BHMT
0	0.736652	0.992	0.92	0	ccRCC 2	RPLP0
0	0.735458	0.861	0.249	0	ccRCC 2	CXCL14
0	0.735126	0.928	0.415	0	ccRCC 2	TMEM176B
0	0.732501	0.979	0.707	0	ccRCC 2	RPS27L
0	0.728726	0.932	0.623	0	ccRCC 2	SNHG8
0	0.726186	0.809	0.377	0	ccRCC 2	PLP2
0	0.721533	0.682	0.163	0	ccRCC 2	CA9
0	0.717131	0.999	0.986	0	ccRCC 2	RPL37A
0	0.711905	0.572	0.166	0	ccRCC 2	CKB
0	0.705166	0.994	0.984	0	ccRCC 2	RPL9
0	0.68658	0.969	0.706	0	ccRCC 2	ENO1
0	0.68571	0.998	0.981	0	ccRCC 2	RPL8
0	0.685455	0.808	0.274	0	ccRCC 2	PFKP
0	0.681918	0.839	0.254	0	ccRCC 2	KRT18
0	0.680642	0.805	0.393	0	ccRCC 2	METTL26
0	0.678525	0.999	0.994	0	ccRCC 2	RPL41
0	0.671012	0.646	0.218	0	ccRCC 2	SMIM3
0	0.66906	0.702	0.194	0	ccRCC 2	UGT2B7
0	0.665386	0.77	0.282	0	ccRCC 2	CFAP36
0	0.648922	0.839	0.327	0	ccRCC 2	SPINT2
0	0.647675	0.999	0.99	0	ccRCC 2	RPS14
0	0.647621	0.57	0.148	0	ccRCC 2	SLC2A1
0	0.642742	0.997	0.968	0	ccRCC 2	RPL22
0	0.63458	0.802	0.349	0	ccRCC 2	HPCAL1
0	0.617091	0.991	0.94	0	ccRCC 2	RPL7
0	0.598505	0.486	0.115	0	ccRCC 2	PLOD2
0	0.590531	0.993	0.97	0	ccRCC 2	RPL5
0	0.585471	1	0.998	0	ccRCC 2	EEF1A1
0	0.577676	0.988	0.921	0	ccRCC 2	RPL31
0	0.568138	0.998	0.99	0	ccRCC 2	RPS18
0	0.559183	0.481	0.111	0	ccRCC 2	C19orf33
0	0.54277	0.995	0.979	0	ccRCC 2	RPS25
0	0.541448	1	0.993	0	ccRCC 2	RPL13
0	0.538671	0.998	0.989	0	ccRCC 2	RPL11
0	0.535119	0.998	0.983	0	ccRCC 2	RPL18
0	0.526435	0.572	0.161	0	ccRCC 2	DPCD
0	0.5216	0.992	0.986	0	ccRCC 2	RPS8
0	0.52078	0.928	0.386	0	ccRCC 2	ADIRF
0	0.516337	0.626	0.172	0	ccRCC 2	CMBL
0	0.515419	0.991	0.942	0	ccRCC 2	PFDN5
0	0.515116	0.998	0.994	0	ccRCC 2	RPL10
0	0.502884	0.655	0.192	0	ccRCC 2	PDZK1IP1
0	0.495143	0.999	0.987	0	ccRCC 2	RPL3
0	0.487881	0.481	0.12	0	ccRCC 2	AEBP1
0	0.474902	0.998	0.988	0	ccRCC 2	RPS3A
0	0.474748	0.998	0.988	0	ccRCC 2	RPL37
0	0.471473	0.995	0.973	0	ccRCC 2	RPL6
0	0.449863	0.499	0.125	0	ccRCC 2	DMKN
0	0.444657	0.996	0.976	0	ccRCC 2	NACA
0	0.439108	0.999	0.99	0	ccRCC 2	RPL34
0	0.384198	0.324	0.05	0	ccRCC 2	ASS1
7.67e-305	0.507881	0.983	0.919	1.52e-300	ccRCC 2	COX7C
1.04e-301	0.397218	0.998	0.99	2.06e-297	ccRCC 2	RPS24
5.71e-300	0.642785	0.795	0.333	1.13e-295	ccRCC 2	FAM213A
5.9e-300	0.735907	0.608	0.199	1.17e-295	ccRCC 2	MT1F
6.41e-300	0.432206	0.998	0.99	1.27e-295	ccRCC 2	RPS28
5.38e-299	1.16283	0.502	0.145	1.06e-294	ccRCC 2	MT3
5.53e-295	0.930626	0.492	0.137	1.09e-290	ccRCC 2	SPINK13
1.81e-293	0.638561	0.812	0.336	3.58e-289	ccRCC 2	PDLIM1
1.07e-292	0.671458	0.947	0.742	2.12e-288	ccRCC 2	MZT2B
1.85e-290	0.485052	0.529	0.154	3.65e-286	ccRCC 2	ZNF395
4.12e-287	0.739048	0.715	0.261	8.15e-283	ccRCC 2	ANGPTL4
8.54e-287	1.47251	0.586	0.197	1.69e-282	ccRCC 2	RRAD
1.49e-286	0.670838	0.953	0.799	2.94e-282	ccRCC 2	CIRBP
9.56e-283	1.07844	0.783	0.392	1.89e-278	ccRCC 2	NNMT
2.39e-282	0.653763	0.952	0.762	4.72e-278	ccRCC 2	NOP53
4.05e-282	0.489833	0.533	0.155	8e-278	ccRCC 2	BEX2
5.91e-282	0.632495	0.813	0.324	1.17e-277	ccRCC 2	FXYD2
8.76e-281	0.616411	0.964	0.702	1.73e-276	ccRCC 2	SEC61G
2.34e-280	0.488773	0.989	0.963	4.62e-276	ccRCC 2	RPL10A
1.07e-278	0.479279	0.55	0.16	2.12e-274	ccRCC 2	BHMT2
9.33e-277	0.749893	0.598	0.199	1.85e-272	ccRCC 2	DEPP1
6.48e-275	0.424437	0.43	0.106	1.28e-270	ccRCC 2	ENO2
1.44e-271	0.547353	0.97	0.877	2.85e-267	ccRCC 2	TOMM7
4.06e-271	0.40905	0.998	0.988	8.03e-267	ccRCC 2	RPL19
2.96e-270	0.621625	0.837	0.423	5.85e-266	ccRCC 2	MZT2A
8.81e-270	0.57878	0.936	0.557	1.74e-265	ccRCC 2	NDUFC1
1e-269	0.422159	0.995	0.978	1.98e-265	ccRCC 2	RPS13
3.31e-269	0.380064	0.998	0.989	6.54e-265	ccRCC 2	RPS23
9.62e-269	0.59653	0.936	0.628	1.9e-264	ccRCC 2	C12orf57
2.45e-268	0.419892	0.392	0.089	4.85e-264	ccRCC 2	PHLDA3
3.63e-268	0.560567	0.946	0.716	7.18e-264	ccRCC 2	TOMM20
1.22e-265	0.482072	0.514	0.156	2.41e-261	ccRCC 2	ANG
5.82e-265	0.550558	0.828	0.41	1.15e-260	ccRCC 2	POLR2I
1.61e-264	0.551905	0.678	0.271	3.18e-260	ccRCC 2	P4HA1
8.99e-264	0.357482	0.995	0.991	1.78e-259	ccRCC 2	RPS27A
6.97e-261	0.46044	0.54	0.164	1.38e-256	ccRCC 2	FBXO17
1.78e-257	0.543376	0.599	0.201	3.51e-253	ccRCC 2	TMEM37
7.85e-257	0.454609	0.476	0.135	1.55e-252	ccRCC 2	AK4
3.89e-256	0.658808	0.686	0.256	7.7e-252	ccRCC 2	CYR61
4.12e-254	0.695315	0.78	0.347	8.14e-250	ccRCC 2	SPP1
2.37e-252	0.473965	0.673	0.253	4.68e-248	ccRCC 2	IMPA2
4.83e-251	0.629681	0.754	0.393	9.56e-247	ccRCC 2	FUNDC2
2.73e-250	0.438281	0.43	0.112	5.39e-246	ccRCC 2	FSTL3
5.54e-247	0.396168	0.421	0.109	1.09e-242	ccRCC 2	EMX2
8.97e-245	0.421444	0.353	0.079	1.77e-240	ccRCC 2	DNAH11
9.85e-245	0.53409	0.791	0.395	1.95e-240	ccRCC 2	DARS
3.44e-244	0.36487	0.998	0.985	6.8e-240	ccRCC 2	RPS15
3.44e-243	0.589067	0.888	0.542	6.8e-239	ccRCC 2	VDAC1
3.61e-243	0.542189	0.91	0.614	7.13e-239	ccRCC 2	RSL24D1
5.55e-243	0.425177	0.424	0.114	1.1e-238	ccRCC 2	CDK18
4.9e-242	0.56607	0.91	0.556	9.69e-238	ccRCC 2	PKM
3.07e-241	0.495605	0.839	0.362	6.08e-237	ccRCC 2	OCIAD2
8.64e-239	0.611731	0.994	0.973	1.71e-234	ccRCC 2	RPL24
3.3e-236	0.473457	0.744	0.301	6.53e-232	ccRCC 2	COX7A1
4.39e-236	0.517024	0.567	0.201	8.68e-232	ccRCC 2	BHLHE41
9.44e-236	0.525227	0.665	0.284	1.87e-231	ccRCC 2	MXI1
4.98e-235	0.762872	0.741	0.361	9.85e-231	ccRCC 2	DUSP23
3.7e-232	0.450303	0.591	0.224	7.31e-228	ccRCC 2	MYL6B
4.82e-232	0.825093	0.506	0.166	9.54e-228	ccRCC 2	S100A1
1.16e-231	0.913989	0.884	0.616	2.29e-227	ccRCC 2	ATF3
2.34e-231	0.487233	0.959	0.647	4.62e-227	ccRCC 2	PEBP1
3.11e-231	0.562615	0.545	0.184	6.16e-227	ccRCC 2	AQP3
6.2e-230	0.398565	0.389	0.103	1.23e-225	ccRCC 2	P4HA2
7.8e-230	0.463931	0.871	0.464	1.54e-225	ccRCC 2	ANXA4
1.84e-229	0.504225	0.541	0.193	3.63e-225	ccRCC 2	FAM13A
2.76e-229	0.396071	0.549	0.173	5.45e-225	ccRCC 2	PDZK1
1.61e-228	0.570679	0.574	0.21	3.18e-224	ccRCC 2	TFPI
1.93e-228	0.462015	0.457	0.132	3.81e-224	ccRCC 2	BICC1
3.96e-228	0.413731	0.975	0.919	7.84e-224	ccRCC 2	BTF3
5.33e-226	0.441515	0.774	0.345	1.05e-221	ccRCC 2	PGRMC1
1.66e-225	0.529462	0.422	0.12	3.29e-221	ccRCC 2	SERPINE2
1.53e-224	1.24269	0.478	0.17	3.02e-220	ccRCC 2	MT1M
2.03e-223	0.519688	0.969	0.759	4.02e-219	ccRCC 2	NDUFS5
2.17e-223	0.482647	0.98	0.864	4.3e-219	ccRCC 2	HINT1
5.06e-222	0.660264	0.585	0.207	1e-217	ccRCC 2	GSTA1
3.73e-219	0.497429	0.941	0.686	7.37e-215	ccRCC 2	TBCA
1.3e-218	0.59905	0.707	0.358	2.58e-214	ccRCC 2	SNHG7
3.49e-218	0.465934	0.402	0.114	6.89e-214	ccRCC 2	MDK
5.28e-218	0.771973	0.616	0.254	1.04e-213	ccRCC 2	ERRFI1
1.9e-217	0.494999	0.853	0.445	3.76e-213	ccRCC 2	PRDX2
4.43e-217	0.411062	0.554	0.189	8.76e-213	ccRCC 2	ID4
1.98e-216	0.510623	0.868	0.476	3.91e-212	ccRCC 2	CNDP2
6.74e-216	0.317028	0.996	0.986	1.33e-211	ccRCC 2	RPL39
2.44e-215	0.338934	0.279	0.054	4.82e-211	ccRCC 2	ADSSL1
5.94e-215	0.462875	0.461	0.143	1.17e-210	ccRCC 2	COL23A1
4.39e-214	0.443973	0.602	0.211	8.67e-210	ccRCC 2	SLC3A1
9.79e-214	1.67123	0.646	0.342	1.94e-209	ccRCC 2	MT1E
1.58e-213	0.395216	0.541	0.201	3.12e-209	ccRCC 2	BOD1
1.76e-213	0.500726	0.991	0.964	3.48e-209	ccRCC 2	RPL38
9.47e-213	0.497942	0.677	0.287	1.87e-208	ccRCC 2	SERPING1
1.19e-212	0.550914	0.671	0.311	2.36e-208	ccRCC 2	MXRA7
1.84e-211	0.495314	0.866	0.493	3.64e-207	ccRCC 2	BNIP3L
6.04e-211	0.304719	0.289	0.06	1.19e-206	ccRCC 2	LINC00958
2.32e-209	0.39337	0.439	0.138	4.58e-205	ccRCC 2	TUSC1
4.31e-209	0.386711	0.391	0.108	8.52e-205	ccRCC 2	CA12
1.48e-208	0.527856	0.82	0.503	2.93e-204	ccRCC 2	HIST1H4C
7.82e-208	0.557475	0.998	0.98	1.55e-203	ccRCC 2	UBC
1.15e-207	1.20437	0.68	0.341	2.27e-203	ccRCC 2	MT1X
2.51e-207	0.41111	0.633	0.253	4.96e-203	ccRCC 2	SLC25A4
2.94e-207	0.365104	0.378	0.103	5.8e-203	ccRCC 2	HSF4
1.14e-206	0.351384	0.312	0.071	2.26e-202	ccRCC 2	STC2
1.3e-206	0.343754	0.998	0.986	2.57e-202	ccRCC 2	EIF1
2.16e-206	0.498969	0.963	0.962	4.27e-202	ccRCC 2	MT-ND2
3.66e-206	0.478182	0.991	0.948	7.23e-202	ccRCC 2	RPS20
4.97e-206	0.490698	0.78	0.422	9.84e-202	ccRCC 2	NDUFS4
8.6e-206	0.474715	0.981	0.925	1.7e-201	ccRCC 2	RPL23
5.92e-205	0.434801	0.532	0.204	1.17e-200	ccRCC 2	SHMT2
2.44e-203	0.548517	0.924	0.663	4.83e-199	ccRCC 2	PGK1
2.89e-202	0.458125	0.686	0.31	5.72e-198	ccRCC 2	PCBD1
3.51e-202	0.484919	0.788	0.434	6.94e-198	ccRCC 2	CAMLG
3.33e-200	0.403584	0.404	0.121	6.58e-196	ccRCC 2	AC097534.2
2.02e-198	0.473495	0.942	0.64	4e-194	ccRCC 2	MGST3
2.12e-198	1.16048	0.421	0.138	4.2e-194	ccRCC 2	SERPINE1
1.96e-197	0.494523	0.942	0.767	3.87e-193	ccRCC 2	EIF3E
1.67e-196	0.405368	0.548	0.209	3.31e-192	ccRCC 2	HYI
3.31e-196	0.549774	0.508	0.185	6.54e-192	ccRCC 2	TNFRSF12A
4.99e-195	0.420056	0.62	0.254	9.87e-191	ccRCC 2	BDH2
1.21e-194	0.319818	0.362	0.098	2.39e-190	ccRCC 2	AP002884.1
6.13e-191	0.413535	0.564	0.236	1.21e-186	ccRCC 2	RAB34
1.68e-190	0.342643	0.334	0.088	3.32e-186	ccRCC 2	OBSL1
9.07e-189	0.85999	0.397	0.123	1.79e-184	ccRCC 2	GDF15
5.03e-188	0.495853	0.462	0.154	9.95e-184	ccRCC 2	EDN1
5.35e-188	0.474527	0.879	0.606	1.06e-183	ccRCC 2	ST13
1.53e-187	0.456993	0.864	0.559	3.03e-183	ccRCC 2	SMIM26
3.52e-187	0.384863	0.437	0.136	6.96e-183	ccRCC 2	ELF3
1.29e-186	0.467367	0.994	0.979	2.56e-182	ccRCC 2	RPL18A
1.6e-186	0.342448	0.375	0.11	3.16e-182	ccRCC 2	HOXC10
2.88e-185	0.342622	0.412	0.128	5.7e-181	ccRCC 2	SYNPO
3.63e-185	1.36419	0.915	0.703	7.17e-181	ccRCC 2	MT2A
3.89e-185	0.701337	0.744	0.392	7.7e-181	ccRCC 2	GADD45A
8.66e-185	0.419432	0.531	0.201	1.71e-180	ccRCC 2	CITED4
1.31e-184	0.666663	0.907	0.608	2.59e-180	ccRCC 2	PLIN2
2.37e-183	0.919639	0.606	0.278	4.69e-179	ccRCC 2	C11orf96
4.38e-183	0.351269	0.384	0.116	8.66e-179	ccRCC 2	TMEM54
5.24e-183	0.516645	0.287	0.067	1.04e-178	ccRCC 2	RNF186
1.11e-181	0.419318	0.672	0.296	2.2e-177	ccRCC 2	GPX3
2.22e-181	0.289538	0.319	0.083	4.38e-177	ccRCC 2	MIR210HG
3.89e-181	0.39656	0.438	0.144	7.7e-177	ccRCC 2	ENPP3
4.1e-180	0.340267	0.433	0.146	8.1e-176	ccRCC 2	EFEMP2
4.72e-180	0.365061	0.392	0.12	9.34e-176	ccRCC 2	MAL
8.16e-179	0.377317	0.409	0.133	1.61e-174	ccRCC 2	KBTBD11
3.42e-178	0.375022	0.424	0.141	6.77e-174	ccRCC 2	GALNT14
9.07e-178	0.502065	0.551	0.232	1.79e-173	ccRCC 2	CXXC5
1.33e-177	0.924786	0.393	0.129	2.64e-173	ccRCC 2	MT1G
3.06e-177	0.542848	0.799	0.515	6.06e-173	ccRCC 2	PHPT1
4.73e-177	0.371422	0.312	0.081	9.35e-173	ccRCC 2	MXRA8
3.75e-176	0.414322	0.991	0.982	7.42e-172	ccRCC 2	RPL23A
8.72e-176	1.60522	0.292	0.074	1.72e-171	ccRCC 2	SST
3.7e-175	0.287582	0.333	0.092	7.31e-171	ccRCC 2	HOXB6
1.76e-174	0.412913	0.712	0.358	3.48e-170	ccRCC 2	TMEM205
2.32e-174	0.563749	0.956	0.618	4.58e-170	ccRCC 2	CEBPD
2.81e-174	0.374044	0.505	0.194	5.56e-170	ccRCC 2	C11orf1
1.34e-173	0.311147	0.386	0.12	2.65e-169	ccRCC 2	HOOK1
1.75e-170	0.297585	0.334	0.095	3.47e-166	ccRCC 2	ARSE
7.05e-170	0.302635	0.991	0.98	1.39e-165	ccRCC 2	RPS7
7.16e-170	0.434419	0.881	0.606	1.42e-165	ccRCC 2	PRDX6
4.15e-169	0.390016	1	0.986	8.21e-165	ccRCC 2	RPS19
5.03e-169	0.397598	0.417	0.143	9.95e-165	ccRCC 2	EGFR
5.2e-168	0.416932	0.594	0.273	1.03e-163	ccRCC 2	ERGIC1
2.04e-167	0.358343	0.513	0.201	4.03e-163	ccRCC 2	PMM1
1.36e-166	0.345962	0.742	0.359	2.69e-162	ccRCC 2	RAB13
1.41e-165	0.448284	0.909	0.619	2.78e-161	ccRCC 2	PPDPF
7.59e-164	0.347418	0.438	0.161	1.5e-159	ccRCC 2	HSBP1L1
8.86e-164	0.298945	0.327	0.094	1.75e-159	ccRCC 2	CDH2
4.32e-163	0.330883	0.322	0.093	8.55e-159	ccRCC 2	ABCC3
9.38e-163	0.542751	0.935	0.644	1.86e-158	ccRCC 2	RHOB
3.52e-162	0.314479	0.3	0.081	6.96e-158	ccRCC 2	SCD
4.14e-162	0.371846	0.389	0.126	8.19e-158	ccRCC 2	FOLR1
9.32e-162	0.43715	0.86	0.608	1.84e-157	ccRCC 2	NSA2
4.44e-161	0.414623	0.407	0.137	8.79e-157	ccRCC 2	TGM2
5.05e-161	0.308062	0.312	0.088	9.99e-157	ccRCC 2	SEZ6L2
9.27e-161	0.413489	0.619	0.301	1.83e-156	ccRCC 2	HNMT
1.72e-160	0.286869	0.997	0.99	3.4e-156	ccRCC 2	RPL30
2.56e-160	0.283997	0.284	0.074	5.06e-156	ccRCC 2	RNF212
4.63e-160	0.422666	0.947	0.806	9.16e-156	ccRCC 2	CCNI
8.94e-160	0.525544	0.797	0.505	1.77e-155	ccRCC 2	CHCHD10
9.38e-160	0.388101	0.72	0.389	1.85e-155	ccRCC 2	NENF
9.64e-160	0.39508	0.961	0.856	1.91e-155	ccRCC 2	ATP5MC2
1.01e-159	0.286669	0.319	0.091	2.01e-155	ccRCC 2	TOM1L1
1.11e-159	0.42082	0.859	0.599	2.2e-155	ccRCC 2	VDAC2
1.32e-159	0.450021	0.564	0.256	2.6e-155	ccRCC 2	HCFC1R1
1.51e-159	0.352846	0.511	0.208	2.99e-155	ccRCC 2	MGLL
2.03e-156	0.415495	0.87	0.568	4.01e-152	ccRCC 2	MRPL51
7.41e-156	0.418996	0.397	0.136	1.46e-151	ccRCC 2	RERG
6.2e-155	0.411435	0.719	0.361	1.23e-150	ccRCC 2	CYSTM1
8.54e-153	0.278885	0.32	0.094	1.69e-148	ccRCC 2	EVA1A
2.22e-152	0.359904	0.626	0.278	4.38e-148	ccRCC 2	CAV2
2.51e-152	0.432981	0.873	0.623	4.97e-148	ccRCC 2	EIF4B
1.26e-151	0.272904	0.262	0.066	2.48e-147	ccRCC 2	CES4A
1.64e-151	0.431518	0.997	0.899	3.25e-147	ccRCC 2	S100A6
1.61e-150	0.507413	0.905	0.601	3.18e-146	ccRCC 2	RNASET2
3.32e-150	0.524159	0.42	0.153	6.56e-146	ccRCC 2	CLDN4
3.49e-149	0.355321	0.479	0.185	6.9e-145	ccRCC 2	REG1A
3.72e-149	0.327697	0.536	0.226	7.36e-145	ccRCC 2	RBPMS
9.16e-148	0.307992	0.312	0.093	1.81e-143	ccRCC 2	CDCA2
2.53e-147	0.261939	0.286	0.08	5.01e-143	ccRCC 2	EMX2OS
6.62e-147	0.309804	0.303	0.089	1.31e-142	ccRCC 2	DSG2
6.91e-147	0.40793	0.775	0.48	1.37e-142	ccRCC 2	RSL1D1
1.06e-144	0.374888	0.976	0.969	2.09e-140	ccRCC 2	MT-ND1
2.12e-143	0.366101	0.602	0.296	4.19e-139	ccRCC 2	PIGP
2.33e-143	0.333043	0.363	0.123	4.6e-139	ccRCC 2	IRX3
7.64e-143	0.275587	0.336	0.106	1.51e-138	ccRCC 2	LINC02532
1.15e-142	0.271808	0.635	0.28	2.28e-138	ccRCC 2	CNN3
2.36e-142	0.286081	0.363	0.124	4.67e-138	ccRCC 2	EPS8L2
2.81e-142	0.266209	0.297	0.087	5.57e-138	ccRCC 2	ALDOC
3.12e-141	1.24732	0.537	0.281	6.18e-137	ccRCC 2	TGFBI
6.04e-141	0.360301	0.47	0.198	1.2e-136	ccRCC 2	INSIG2
1.06e-140	0.4826	0.799	0.491	2.09e-136	ccRCC 2	CDKN1A
2.08e-140	0.358404	0.557	0.261	4.12e-136	ccRCC 2	CCNG1
6.69e-140	0.379432	0.917	0.628	1.32e-135	ccRCC 2	LAPTM4A
6.8e-140	0.395243	0.692	0.384	1.34e-135	ccRCC 2	FAM162A
9.05e-138	0.444117	0.839	0.64	1.79e-133	ccRCC 2	RPL17
5.64e-137	0.639978	0.317	0.103	1.11e-132	ccRCC 2	MT1A
1.08e-135	0.27467	0.346	0.115	2.13e-131	ccRCC 2	CYP2J2
3.76e-135	0.299005	0.989	0.916	7.44e-131	ccRCC 2	UQCRB
9.18e-134	0.36797	0.753	0.451	1.82e-129	ccRCC 2	KDELR1
1.58e-133	0.338053	0.579	0.284	3.13e-129	ccRCC 2	PMVK
1.65e-133	0.334111	0.573	0.272	3.26e-129	ccRCC 2	PGRMC2
3.32e-133	0.334597	0.581	0.28	6.56e-129	ccRCC 2	ARL3
6.78e-132	0.470073	0.587	0.292	1.34e-127	ccRCC 2	ID1
7.73e-132	0.347289	0.653	0.338	1.53e-127	ccRCC 2	PRDX4
1.68e-131	0.401464	0.416	0.163	3.33e-127	ccRCC 2	WEE1
2.34e-130	0.358975	0.659	0.359	4.63e-126	ccRCC 2	TRAPPC2L
6.67e-130	0.290159	0.298	0.094	1.32e-125	ccRCC 2	SPAG4
4.34e-129	0.432566	0.554	0.25	8.58e-125	ccRCC 2	VCAM1
1.09e-128	0.357598	0.637	0.347	2.16e-124	ccRCC 2	VKORC1
1.3e-128	0.286294	0.368	0.136	2.58e-124	ccRCC 2	SMPDL3A
2.19e-128	0.376324	0.746	0.438	4.33e-124	ccRCC 2	LMAN1
6.71e-128	0.346033	0.634	0.333	1.33e-123	ccRCC 2	MRPL22
9e-128	0.260058	0.996	0.982	1.78e-123	ccRCC 2	FAU
1.71e-127	0.515565	0.499	0.225	3.38e-123	ccRCC 2	MYC
5.5e-127	0.417703	0.603	0.296	1.09e-122	ccRCC 2	HIST1H1C
1.06e-126	0.344051	0.966	0.825	2.1e-122	ccRCC 2	SKP1
2.56e-126	0.297706	0.482	0.212	5.05e-122	ccRCC 2	GCSH
3.71e-126	0.37396	0.568	0.274	7.34e-122	ccRCC 2	CISD1
6.38e-126	0.356189	0.614	0.317	1.26e-121	ccRCC 2	VEGFB
8.71e-126	0.388346	0.642	0.345	1.72e-121	ccRCC 2	SLC16A3
7.96e-125	0.272971	0.354	0.129	1.57e-120	ccRCC 2	MIR4458HG
5.86e-124	0.338315	0.96	0.873	1.16e-119	ccRCC 2	HNRNPA1
8.24e-123	0.355791	0.397	0.156	1.63e-118	ccRCC 2	RND3
2.53e-122	0.337467	0.414	0.171	5.01e-118	ccRCC 2	PMP22
2.64e-122	0.30095	0.313	0.104	5.21e-118	ccRCC 2	CD70
4.01e-122	0.26226	0.289	0.093	7.93e-118	ccRCC 2	SERINC2
9.08e-122	0.270853	0.363	0.134	1.79e-117	ccRCC 2	PPP1R16A
1.23e-121	0.276483	0.446	0.185	2.44e-117	ccRCC 2	TSPAN12
2.91e-121	0.263846	0.307	0.103	5.76e-117	ccRCC 2	PARD6B
1.06e-119	0.364059	0.886	0.647	2.1e-115	ccRCC 2	LDHB
1.66e-119	0.256897	0.448	0.181	3.28e-115	ccRCC 2	RETREG1
1.74e-119	0.326278	0.502	0.242	3.43e-115	ccRCC 2	ODF3B
4.64e-119	0.289512	0.362	0.135	9.18e-115	ccRCC 2	HSPB8
9.69e-119	0.263397	0.419	0.166	1.92e-114	ccRCC 2	ENPEP
1.13e-118	0.342231	0.842	0.57	2.23e-114	ccRCC 2	YWHAE
1.71e-118	0.323012	0.999	0.994	3.37e-114	ccRCC 2	RPS27
2.1e-118	0.312951	0.999	0.989	4.15e-114	ccRCC 2	FTH1
9.21e-118	0.264242	0.277	0.088	1.82e-113	ccRCC 2	MNS1
1.06e-117	0.414877	0.999	0.995	2.09e-113	ccRCC 2	TMSB10
5.61e-117	0.339768	0.866	0.622	1.11e-112	ccRCC 2	PRDX5
6.98e-117	0.317926	0.717	0.409	1.38e-112	ccRCC 2	BLVRB
1.01e-116	0.309817	0.504	0.241	2e-112	ccRCC 2	ZFAND1
1.25e-116	0.37788	0.697	0.437	2.48e-112	ccRCC 2	IGBP1
6.75e-116	0.307508	0.978	0.835	1.33e-111	ccRCC 2	CD63
1.1e-115	0.398836	0.989	0.98	2.17e-111	ccRCC 2	RPL35A
1.71e-115	0.320253	0.362	0.134	3.38e-111	ccRCC 2	KCNJ16
4.8e-115	0.887086	0.285	0.095	9.48e-111	ccRCC 2	MMP7
9.26e-115	0.440953	0.882	0.611	1.83e-110	ccRCC 2	CANX
1.98e-114	0.275261	0.268	0.086	3.92e-110	ccRCC 2	ABLIM3
4.51e-113	0.317622	0.94	0.736	8.91e-109	ccRCC 2	ATP5PF
1.99e-112	0.318902	0.974	0.971	3.93e-108	ccRCC 2	MT-ND4
2.61e-112	0.3009	0.451	0.205	5.16e-108	ccRCC 2	NME4
2.99e-112	0.289595	0.497	0.242	5.91e-108	ccRCC 2	EBPL
4.3e-112	0.387544	0.711	0.429	8.5e-108	ccRCC 2	PTTG1IP
6.45e-112	0.347722	0.85	0.624	1.28e-107	ccRCC 2	ATP5PO
8.73e-112	0.331544	0.773	0.501	1.73e-107	ccRCC 2	SNRPE
3.39e-111	0.29859	0.362	0.139	6.71e-107	ccRCC 2	EPCAM
4.72e-111	0.265809	0.337	0.128	9.34e-107	ccRCC 2	HOXB7
8.45e-111	0.343947	0.994	0.984	1.67e-106	ccRCC 2	RPS2
8.82e-111	0.309512	0.435	0.198	1.74e-106	ccRCC 2	RTL8A
1.05e-110	0.270811	0.358	0.142	2.07e-106	ccRCC 2	IMMP2L
8.66e-110	0.295835	0.525	0.259	1.71e-105	ccRCC 2	WDR13
1.83e-109	0.276569	0.358	0.144	3.61e-105	ccRCC 2	MRNIP
2.52e-109	0.283779	0.304	0.109	4.98e-105	ccRCC 2	SULT1C4
1.04e-108	0.384134	0.324	0.124	2.05e-104	ccRCC 2	SLC39A14
1.98e-108	0.336922	0.567	0.295	3.91e-104	ccRCC 2	TNIP1
2.77e-108	0.265937	0.372	0.154	5.48e-104	ccRCC 2	TMEM9
3.22e-108	0.258731	0.409	0.175	6.37e-104	ccRCC 2	LINC01116
7.75e-108	0.255854	0.281	0.095	1.53e-103	ccRCC 2	PRKAA2
1.11e-107	0.357609	0.879	0.646	2.19e-103	ccRCC 2	ATP5PD
3.47e-107	0.341423	0.753	0.475	6.86e-103	ccRCC 2	PDCD5
1.18e-106	0.322591	0.78	0.489	2.33e-102	ccRCC 2	NDUFA5
1.81e-106	0.342259	0.908	0.783	3.59e-102	ccRCC 2	UQCRH
3.53e-106	0.292546	0.592	0.315	6.97e-102	ccRCC 2	ECI1
9.72e-106	0.308056	0.352	0.138	1.92e-101	ccRCC 2	FHL1
8.88e-105	0.275812	0.405	0.176	1.76e-100	ccRCC 2	CCNB1IP1
1.61e-104	0.250201	0.355	0.144	3.18e-100	ccRCC 2	QTRT1
1.92e-104	0.327288	0.864	0.617	3.8e-100	ccRCC 2	UBE2D2
4.79e-104	0.281241	0.494	0.243	9.47e-100	ccRCC 2	AAMDC
4.59e-103	0.311587	0.964	0.814	9.08e-99	ccRCC 2	GSTP1
1.48e-102	0.28806	0.622	0.34	2.92e-98	ccRCC 2	MSRB2
1.77e-102	0.258536	0.253	0.083	3.5e-98	ccRCC 2	LINC01139
2.4e-102	0.317099	0.67	0.41	4.75e-98	ccRCC 2	ESD
6.76e-102	0.270576	0.477	0.215	1.34e-97	ccRCC 2	CAMK2N1
1.95e-100	0.279522	0.581	0.317	3.86e-96	ccRCC 2	ARPC1A
4.05e-100	0.295831	0.568	0.307	8.02e-96	ccRCC 2	MRPS33
1.07e-99	0.274262	0.465	0.227	2.12e-95	ccRCC 2	TATDN1
4.3e-98	0.286285	0.538	0.284	8.51e-94	ccRCC 2	EMC2
1.95e-97	0.256126	0.28	0.103	3.86e-93	ccRCC 2	SPIRE1
2.19e-97	0.287725	0.568	0.31	4.32e-93	ccRCC 2	MMP24OS
2.7e-97	0.322954	0.994	0.985	5.33e-93	ccRCC 2	RPS4X
1.7e-96	0.306957	0.618	0.347	3.36e-92	ccRCC 2	OTUD6B-AS1
1.76e-96	0.250406	0.284	0.104	3.49e-92	ccRCC 2	OSMR
2.87e-96	0.305196	0.806	0.52	5.68e-92	ccRCC 2	LY6E
2.93e-96	0.266438	0.307	0.119	5.79e-92	ccRCC 2	SSPN
5.36e-96	0.367994	0.853	0.627	1.06e-91	ccRCC 2	VMP1
1.61e-95	0.300953	0.896	0.706	3.18e-91	ccRCC 2	TMEM258
2.27e-95	0.377547	0.419	0.185	4.49e-91	ccRCC 2	SLC6A13
2.58e-95	0.33452	0.536	0.287	5.1e-91	ccRCC 2	SLC25A37
3.6e-95	0.274974	0.489	0.248	7.12e-91	ccRCC 2	TMEM18
1.08e-94	0.262937	0.439	0.211	2.13e-90	ccRCC 2	FRA10AC1
2e-94	0.300716	0.634	0.375	3.95e-90	ccRCC 2	FLOT1
4.03e-94	0.286839	0.593	0.333	7.98e-90	ccRCC 2	MRPL40
7.78e-94	0.29253	0.356	0.15	1.54e-89	ccRCC 2	SDC4
1.05e-93	0.283423	0.607	0.345	2.09e-89	ccRCC 2	COA4
1.11e-93	0.290621	0.633	0.365	2.2e-89	ccRCC 2	CFDP1
1.73e-93	0.298329	0.731	0.47	3.42e-89	ccRCC 2	CWC15
1.19e-92	0.274681	0.51	0.27	2.35e-88	ccRCC 2	MAP3K13
1.58e-92	0.2641	0.701	0.411	3.12e-88	ccRCC 2	CD151
2.4e-92	0.300291	0.804	0.578	4.74e-88	ccRCC 2	COX7A2L
8.01e-92	0.304476	0.769	0.503	1.58e-87	ccRCC 2	RPS19BP1
1.01e-91	0.266571	0.519	0.275	2e-87	ccRCC 2	TRADD
1.02e-91	0.272544	0.874	0.617	2.02e-87	ccRCC 2	LAMTOR5
1.97e-91	0.282004	0.617	0.349	3.9e-87	ccRCC 2	TCEAL4
4.33e-90	0.259844	0.279	0.105	8.57e-86	ccRCC 2	DIXDC1
4.7e-90	0.288986	0.575	0.322	9.29e-86	ccRCC 2	ARL1
8.13e-90	0.25582	0.34	0.143	1.61e-85	ccRCC 2	SLC37A4
1.88e-89	0.31744	0.9	0.689	3.71e-85	ccRCC 2	ANAPC16
3.66e-89	0.28525	0.823	0.563	7.23e-85	ccRCC 2	MRPL20
6e-89	0.281349	0.363	0.161	1.19e-84	ccRCC 2	CRYZ
3.16e-88	0.303538	0.721	0.471	6.25e-84	ccRCC 2	CCDC59
6.33e-88	0.274019	0.938	0.74	1.25e-83	ccRCC 2	SOD1
2.53e-87	0.273086	0.95	0.823	5e-83	ccRCC 2	EEF2
2.85e-87	0.322826	0.282	0.109	5.64e-83	ccRCC 2	TACSTD2
8.56e-87	0.29699	0.797	0.538	1.69e-82	ccRCC 2	FKBP2
1.41e-86	0.306452	0.718	0.479	2.79e-82	ccRCC 2	ALKBH7
2.78e-86	0.313346	0.787	0.537	5.5e-82	ccRCC 2	LGALS3
4.62e-86	0.266481	0.809	0.567	9.14e-82	ccRCC 2	MRFAP1
4.21e-85	0.285631	0.737	0.46	8.33e-81	ccRCC 2	TMEM14C
4.98e-85	0.293045	0.912	0.72	9.85e-81	ccRCC 2	C4orf3
8.56e-85	0.296494	0.857	0.626	1.69e-80	ccRCC 2	SSBP1
2.1e-84	0.29564	0.904	0.712	4.16e-80	ccRCC 2	ATP5IF1
2.5e-84	0.272773	0.317	0.134	4.95e-80	ccRCC 2	CRNDE
2.69e-84	0.288892	0.776	0.545	5.32e-80	ccRCC 2	ATF4
5.87e-83	0.388053	0.992	0.934	1.16e-78	ccRCC 2	DUSP1
2.7e-81	0.253806	0.307	0.131	5.34e-77	ccRCC 2	ZC2HC1A
2.85e-81	0.262829	0.54	0.301	5.64e-77	ccRCC 2	CERS2
1.71e-80	0.261272	0.313	0.136	3.39e-76	ccRCC 2	TLR3
4.38e-80	0.367786	0.977	0.953	8.67e-76	ccRCC 2	RPS21
1.1e-79	0.254177	0.521	0.295	2.18e-75	ccRCC 2	TMEM141
1.38e-79	0.253721	0.559	0.325	2.73e-75	ccRCC 2	COPS2
2.15e-79	0.269796	0.853	0.67	4.26e-75	ccRCC 2	EIF3H
2.25e-79	0.309766	0.743	0.519	4.46e-75	ccRCC 2	SERTAD1
4.06e-79	0.261412	0.346	0.154	8.03e-75	ccRCC 2	EDIL3
6.91e-78	0.259525	0.46	0.246	1.37e-73	ccRCC 2	EBAG9
4.38e-77	0.287497	0.986	0.966	8.67e-73	ccRCC 2	RPS11
1.57e-76	0.250906	0.575	0.337	3.11e-72	ccRCC 2	TTC1
5.81e-76	0.259257	0.641	0.394	1.15e-71	ccRCC 2	DPY30
6.97e-76	0.252108	0.58	0.344	1.38e-71	ccRCC 2	METTL5
9.12e-76	0.263873	0.994	0.982	1.8e-71	ccRCC 2	RPS3
1.7e-75	0.657301	0.335	0.153	3.36e-71	ccRCC 2	TCIM
5.45e-75	0.253908	0.422	0.212	1.08e-70	ccRCC 2	PMEPA1
8.11e-74	0.25511	0.825	0.586	1.6e-69	ccRCC 2	NDUFV2
3e-73	0.25287	0.986	0.973	5.92e-69	ccRCC 2	RPS16
1.19e-72	0.254539	0.836	0.623	2.35e-68	ccRCC 2	SELENOH
1.8e-71	0.343023	0.959	0.829	3.57e-67	ccRCC 2	JUN
1.02e-70	0.287297	0.734	0.517	2.01e-66	ccRCC 2	TAF1D
4.5e-70	0.293534	0.421	0.223	8.89e-66	ccRCC 2	ITGAV
3.09e-69	0.32942	0.993	0.981	6.11e-65	ccRCC 2	RPS6
5.51e-69	0.280868	0.287	0.125	1.09e-64	ccRCC 2	MYOCOS
2.67e-68	0.273142	0.504	0.292	5.27e-64	ccRCC 2	PPP2CB
2.85e-68	0.386759	0.888	0.801	5.63e-64	ccRCC 2	SLC25A6
5.55e-68	0.276711	0.425	0.226	1.1e-63	ccRCC 2	SOX4
7.27e-67	0.298216	0.988	0.973	1.44e-62	ccRCC 2	RPL12
8.88e-66	0.250048	0.805	0.598	1.76e-61	ccRCC 2	C8orf59
2.15e-65	0.478588	0.872	0.718	4.26e-61	ccRCC 2	GADD45B
2.96e-65	0.27812	0.772	0.55	5.85e-61	ccRCC 2	SBDS
5.69e-64	0.263029	0.498	0.296	1.13e-59	ccRCC 2	NQO2
1.41e-63	0.317399	0.359	0.178	2.79e-59	ccRCC 2	CCDC146
3.96e-63	0.375898	0.962	0.904	7.83e-59	ccRCC 2	FOS
5.99e-63	0.272397	0.368	0.195	1.18e-58	ccRCC 2	MYOF
9.59e-63	0.250933	0.548	0.331	1.9e-58	ccRCC 2	COA3
1.23e-62	0.251008	0.308	0.147	2.43e-58	ccRCC 2	RHOBTB3
2.78e-61	0.354106	0.988	0.98	5.5e-57	ccRCC 2	RPL7A
5.78e-60	0.314086	0.99	0.979	1.14e-55	ccRCC 2	RPL26
3.11e-59	0.699215	0.591	0.406	6.14e-55	ccRCC 2	SERPINA1
2.09e-58	0.393095	0.725	0.539	4.14e-54	ccRCC 2	SOCS3
2.12e-56	0.277695	0.251	0.116	4.19e-52	ccRCC 2	IL1R1
2.38e-53	0.289934	0.57	0.359	4.7e-49	ccRCC 2	ANKRD37
3.01e-52	0.396761	0.986	0.97	5.95e-48	ccRCC 2	RPL35
8.46e-47	0.497951	0.707	0.552	1.67e-42	ccRCC 2	DDIT4
3.63e-45	0.270002	0.862	0.733	7.18e-41	ccRCC 2	MT-ND4L
[truncated: 9,073 more rows]

## Sheet: Supplementary Table 5-chRCC
Table S5 Differential expression genes (DEGs) of each cluster in chRCC
p_val	avg_logFC	pct.1	pct.2	p_val_adj	cluster	gene
0	0.53559	0.998	0.863	0	chRCC 1	FXYD2
0	0.358634	1	0.945	0	chRCC 1	NDUFA4
0	0.316514	0.999	0.998	0	chRCC 1	MT-ND3
1.76e-270	0.393625	0.996	0.807	2.91e-266	chRCC 1	IGFBP7
5.04e-257	0.527045	0.939	0.69	8.34e-253	chRCC 1	ATP6V1G3
6.98e-253	0.291438	1	1	1.15e-248	chRCC 1	MT-CO3
7.41e-249	0.271611	0.999	1	1.23e-244	chRCC 1	MT-CYB
7.06e-246	0.3132	0.999	0.95	1.17e-241	chRCC 1	COX6C
8.36e-240	0.465138	0.998	0.837	1.38e-235	chRCC 1	RHCG
2.04e-236	0.472636	0.986	0.761	3.37e-232	chRCC 1	HSD11B2
4.04e-234	0.276965	0.999	0.998	6.68e-230	chRCC 1	MT-ND1
4.01e-222	0.326143	1	0.924	6.63e-218	chRCC 1	COX7B
1.17e-217	0.395392	0.999	0.842	1.93e-213	chRCC 1	PVALB
3.07e-202	0.266251	1	0.962	5.08e-198	chRCC 1	COX7C
4.34e-192	0.371651	0.993	0.821	7.18e-188	chRCC 1	CYB5A
5.37e-190	0.295899	1	0.911	8.88e-186	chRCC 1	CHCHD10
5.78e-183	0.3952	0.994	0.817	9.57e-179	chRCC 1	CKB
3.4e-181	0.382863	1	0.871	5.62e-177	chRCC 1	KRT7
4.7e-174	0.398793	0.942	0.722	7.78e-170	chRCC 1	CA2
1.04e-168	0.270587	0.998	0.923	1.72e-164	chRCC 1	COX6A1
1.35e-163	0.296135	0.996	0.891	2.22e-159	chRCC 1	UQCRQ
1.98e-161	0.258738	0.998	0.929	3.28e-157	chRCC 1	NDUFB2
7.77e-160	0.254414	0.999	0.931	1.29e-155	chRCC 1	UQCR11
8.56e-160	0.368062	0.965	0.774	1.42e-155	chRCC 1	ACAT1
1.32e-158	0.262978	0.998	0.921	2.18e-154	chRCC 1	UQCR10
5.04e-156	0.289905	0.998	0.892	8.34e-152	chRCC 1	COX5A
1.84e-145	0.256674	0.996	0.911	3.04e-141	chRCC 1	ATP5MPL
1.44e-144	0.254843	0.998	0.915	2.39e-140	chRCC 1	COX8A
8.62e-141	0.331549	0.947	0.759	1.43e-136	chRCC 1	MAGED2
1.18e-139	0.30029	0.992	0.803	1.95e-135	chRCC 1	ATP6V0D2
9.9e-139	0.271103	0.999	0.91	1.64e-134	chRCC 1	SLC25A5
1.09e-138	0.354568	0.914	0.708	1.8e-134	chRCC 1	NUCB2
1.56e-135	0.277273	0.999	0.896	2.57e-131	chRCC 1	LDHB
1.79e-135	0.365311	0.69	0.431	2.96e-131	chRCC 1	AZGP1
4.69e-135	0.271401	0.992	0.866	7.76e-131	chRCC 1	VDAC1
1.1e-132	0.254637	1	0.917	1.82e-128	chRCC 1	LGALS3
1.94e-128	0.352283	1	0.942	3.2e-124	chRCC 1	WFDC2
2.09e-124	0.338474	0.798	0.564	3.45e-120	chRCC 1	HOXB-AS3
1.42e-123	0.254932	0.997	0.902	2.36e-119	chRCC 1	ATP5F1B
6.47e-122	0.306736	0.925	0.735	1.07e-117	chRCC 1	RDH11
1.19e-121	0.261705	0.999	0.898	1.97e-117	chRCC 1	BSG
7.49e-121	0.408061	0.973	0.829	1.24e-116	chRCC 1	DEFB1
8.63e-121	0.26473	0.993	0.864	1.43e-116	chRCC 1	NDUFA6
3.16e-120	0.259974	0.992	0.879	5.23e-116	chRCC 1	ATP5F1A
1.73e-118	0.337827	0.767	0.511	2.86e-114	chRCC 1	SLC26A7
1.35e-114	0.29523	0.988	0.793	2.23e-110	chRCC 1	MAL
9.5e-113	0.251716	0.998	0.891	1.57e-108	chRCC 1	DHRS7
3.6e-110	0.291583	0.819	0.61	5.96e-106	chRCC 1	ALDH1A1
2.94e-106	0.557262	0.466	0.244	4.86e-102	chRCC 1	DHRS2
6.71e-106	0.287839	0.977	0.784	1.11e-101	chRCC 1	KRT8
1.08e-105	0.259188	0.996	0.842	1.79e-101	chRCC 1	CYSTM1
2.67e-101	0.250711	0.96	0.803	4.41e-97	chRCC 1	CYC1
6.98e-101	0.250465	0.987	0.856	1.15e-96	chRCC 1	RTN4
1.29e-100	0.265901	0.911	0.713	2.13e-96	chRCC 1	CPQ
6.03e-100	0.252618	0.971	0.799	9.98e-96	chRCC 1	ECI1
7.88e-100	0.259067	0.865	0.681	1.3e-95	chRCC 1	IDH2
7.33e-97	0.257753	0.765	0.549	1.21e-92	chRCC 1	DUSP15
2.26e-92	0.260452	0.997	0.862	3.74e-88	chRCC 1	ATP1B1
2.3e-89	0.270538	0.975	0.781	3.8e-85	chRCC 1	TMEM213
1.79e-87	0.261485	0.638	0.425	2.97e-83	chRCC 1	SMIM5
3.02e-84	0.252473	0.924	0.72	4.99e-80	chRCC 1	SMIM24
3.77e-84	0.253806	0.815	0.612	6.23e-80	chRCC 1	PLLP
1.56e-83	0.271105	0.921	0.733	2.58e-79	chRCC 1	GNG11
3.96e-52	0.378226	0.483	0.323	6.55e-48	chRCC 1	G0S2
2.36e-203	0.449513	0.997	0.937	3.91e-199	chRCC 2	RARRES3
1.69e-108	0.309973	0.859	0.686	2.8e-104	chRCC 2	ZBTB20
1.18e-105	0.359794	0.864	0.673	1.95e-101	chRCC 2	GNPNAT1
3.44e-103	0.276339	0.532	0.274	5.7e-99	chRCC 2	FOS
1.07e-101	0.288513	0.549	0.298	1.78e-97	chRCC 2	PMAIP1
2.59e-99	0.35044	0.885	0.72	4.28e-95	chRCC 2	MS4A7
3.8e-98	0.285812	0.981	0.84	6.28e-94	chRCC 2	LINC01187
4.54e-96	0.299729	0.939	0.851	7.5e-92	chRCC 2	HERPUD1
5.83e-96	0.395821	0.692	0.463	9.65e-92	chRCC 2	RARRES1
2.89e-95	0.292365	0.922	0.765	4.77e-91	chRCC 2	CFTR
4.37e-94	0.289408	0.892	0.74	7.22e-90	chRCC 2	CLNK
4.24e-92	0.268019	0.525	0.286	7.01e-88	chRCC 2	CCDC80
2.58e-89	0.304294	0.756	0.56	4.27e-85	chRCC 2	CTTNBP2
1.97e-86	0.330798	0.854	0.693	3.25e-82	chRCC 2	GADD45G
3.63e-86	0.278583	0.814	0.629	6.01e-82	chRCC 2	PLCG2
7.87e-84	0.265366	0.985	0.857	1.3e-79	chRCC 2	STXBP6
1.88e-80	0.254798	0.988	0.916	3.12e-76	chRCC 2	HSPB1
1.06e-79	0.264795	0.854	0.676	1.76e-75	chRCC 2	CLDN4
9.91e-77	0.252979	0.834	0.672	1.64e-72	chRCC 2	METTL7A
1.68e-71	0.4219	0.926	0.824	2.78e-67	chRCC 2	SLC3A2
2.66e-69	0.253585	0.946	0.835	4.4e-65	chRCC 2	SEC11C
2.97e-65	0.319178	0.541	0.343	4.91e-61	chRCC 2	GDF15
3.54e-56	0.270566	0.897	0.739	5.85e-52	chRCC 2	SPARCL1
6.69e-52	0.39848	0.98	0.888	1.11e-47	chRCC 2	NUPR1
2.64e-37	0.257719	0.547	0.403	4.37e-33	chRCC 2	DDIT3
0	0.752364	0.526	0.029	0	chRCC 3	SPAG4
1.07e-284	0.569697	0.453	0.031	1.77e-280	chRCC 3	MIR210HG
1.02e-174	0.962914	0.456	0.062	1.69e-170	chRCC 3	TNFRSF12A
5.85e-153	1.42755	0.976	0.914	9.68e-149	chRCC 3	LDHA
5.89e-142	1.37063	0.685	0.207	9.73e-138	chRCC 3	SOX4
3.82e-121	0.888828	0.968	0.894	6.32e-117	chRCC 3	PKM
2.99e-110	1.31248	0.838	0.427	4.94e-106	chRCC 3	RARRES2
7.08e-110	0.803025	0.981	0.949	1.17e-105	chRCC 3	TPI1
7.05e-108	0.91371	0.962	0.919	1.17e-103	chRCC 3	PGK1
1.04e-106	1.13446	0.927	0.792	1.71e-102	chRCC 3	ENO1
2.85e-106	0.583099	0.997	0.982	4.72e-102	chRCC 3	GAPDH
1.27e-105	1.05107	0.881	0.68	2.09e-101	chRCC 3	NDRG1
1.94e-91	1.17401	0.809	0.518	3.21e-87	chRCC 3	BNIP3
1.31e-84	1.86085	0.453	0.128	2.17e-80	chRCC 3	MGP
1.17e-76	0.648779	0.253	0.041	1.94e-72	chRCC 3	MDK
4.04e-72	0.650522	0.45	0.137	6.68e-68	chRCC 3	MARCKSL1
4.5e-72	0.445638	0.458	0.138	7.45e-68	chRCC 3	PFKP
9.87e-67	0.480257	0.997	0.985	1.63e-62	chRCC 3	PTMA
1.09e-64	0.357599	0.342	0.084	1.81e-60	chRCC 3	P4HA1
1.29e-64	0.678629	0.305	0.068	2.13e-60	chRCC 3	RRAD
1.95e-63	0.405477	0.453	0.145	3.23e-59	chRCC 3	BNIP3L
1.69e-61	0.283494	0.997	0.995	2.8e-57	chRCC 3	RPL32
4.69e-61	0.432011	0.981	0.98	7.76e-57	chRCC 3	ACTG1
2.3e-54	0.317236	1	0.991	3.81e-50	chRCC 3	RPS8
1.66e-53	0.256315	1	0.994	2.75e-49	chRCC 3	RPL29
2.18e-53	0.759529	0.601	0.308	3.6e-49	chRCC 3	S100A2
2.87e-52	0.558437	0.42	0.143	4.74e-48	chRCC 3	EGR1
5.6e-52	0.266594	1	0.993	9.26e-48	chRCC 3	RPS3
3.47e-51	0.324594	0.997	0.987	5.75e-47	chRCC 3	RPS5
3.67e-51	0.393243	0.28	0.07	6.06e-47	chRCC 3	PCSK1N
8.99e-51	0.295218	0.315	0.08	1.49e-46	chRCC 3	IFITM2
1.65e-50	0.850346	0.854	0.681	2.73e-46	chRCC 3	IFITM3
4.68e-48	0.587887	0.464	0.191	7.74e-44	chRCC 3	TCIM
9.41e-48	0.395987	0.348	0.108	1.56e-43	chRCC 3	IER5L
3.97e-47	0.555954	0.792	0.606	6.57e-43	chRCC 3	GPI
9.86e-45	1.08673	0.62	0.343	1.63e-40	chRCC 3	FOS
2.28e-43	1.00712	0.811	0.628	3.78e-39	chRCC 3	CRYAB
6.44e-43	0.702637	0.571	0.285	1.06e-38	chRCC 3	JUNB
1.45e-42	0.290184	0.995	0.99	2.39e-38	chRCC 3	RPL12
2.3e-42	0.25665	0.997	0.99	3.81e-38	chRCC 3	RPS13
2.64e-41	0.436317	0.914	0.847	4.36e-37	chRCC 3	C4orf3
9.29e-40	0.472558	0.38	0.143	1.54e-35	chRCC 3	DDIT4
2.82e-39	0.655536	0.617	0.357	4.66e-35	chRCC 3	CLDN3
1.25e-37	0.473164	0.919	0.848	2.07e-33	chRCC 3	PPP1R14B
2.43e-36	0.424526	0.919	0.838	4.03e-32	chRCC 3	ZFAS1
5.14e-36	0.341914	0.404	0.168	8.51e-32	chRCC 3	SLC16A3
7.47e-36	0.798508	0.275	0.091	1.24e-31	chRCC 3	TFPI2
8.28e-36	0.817844	0.496	0.242	1.37e-31	chRCC 3	MT2A
9.98e-36	0.403259	0.283	0.091	1.65e-31	chRCC 3	TUBB2B
9.73e-34	0.367372	0.356	0.144	1.61e-29	chRCC 3	ANKRD37
8.16e-33	0.624065	0.827	0.679	1.35e-28	chRCC 3	KLK1
4.74e-32	0.267867	1	0.996	7.84e-28	chRCC 3	RPS19
6.85e-31	0.297661	0.989	0.958	1.13e-26	chRCC 3	NPM1
7.2e-31	0.533313	0.326	0.13	1.19e-26	chRCC 3	APP
1.7e-29	0.303763	0.259	0.09	2.81e-25	chRCC 3	HILPDA
2.21e-29	0.509503	0.256	0.089	3.65e-25	chRCC 3	NMB
4.34e-29	0.322955	0.987	0.976	7.18e-25	chRCC 3	RPLP0
8.04e-29	0.554868	0.361	0.152	1.33e-24	chRCC 3	ANXA1
3.09e-28	0.506009	0.846	0.728	5.11e-24	chRCC 3	CLDN4
3.12e-27	0.679245	0.639	0.453	5.16e-23	chRCC 3	IER2
8.19e-27	0.420737	0.685	0.489	1.36e-22	chRCC 3	H1F0
1.07e-26	0.284811	0.345	0.15	1.76e-22	chRCC 3	PLP2
1.35e-26	0.284808	0.345	0.144	2.24e-22	chRCC 3	FOSB
2.03e-26	0.7006	0.596	0.397	3.35e-22	chRCC 3	GDF15
2.47e-26	0.32129	0.981	0.96	4.08e-22	chRCC 3	GSTP1
1.21e-25	0.40033	0.96	0.948	2e-21	chRCC 3	JUND
4.6e-25	0.259655	0.286	0.114	7.6e-21	chRCC 3	RRAS
7.78e-25	0.329298	0.857	0.779	1.29e-20	chRCC 3	PABPC1
8.34e-25	0.366484	0.685	0.554	1.38e-20	chRCC 3	PRDX4
1.02e-24	0.43195	0.615	0.446	1.69e-20	chRCC 3	ERO1A
1.87e-24	0.33492	0.544	0.356	3.1e-20	chRCC 3	DARS
3.02e-24	0.364485	0.943	0.903	5e-20	chRCC 3	S100A10
1.01e-23	0.367753	0.908	0.847	1.68e-19	chRCC 3	BTG1
1.56e-22	0.256086	0.332	0.152	2.58e-18	chRCC 3	TAX1BP3
2.44e-22	0.409819	0.628	0.448	4.04e-18	chRCC 3	ELF3
3.77e-22	0.257357	0.957	0.937	6.24e-18	chRCC 3	EEF1B2
1.29e-21	0.259578	0.962	0.945	2.14e-17	chRCC 3	RPL36A
8.04e-21	0.271488	0.391	0.211	1.33e-16	chRCC 3	MIDN
1.8e-20	0.469709	0.849	0.775	2.98e-16	chRCC 3	TSC22D1
2.99e-20	0.542583	0.666	0.515	4.95e-16	chRCC 3	ZFP36L1
1.13e-19	0.37065	0.887	0.85	1.86e-15	chRCC 3	PTMS
2.29e-19	0.458679	0.623	0.485	3.79e-15	chRCC 3	CEBPD
2.34e-19	0.325658	0.45	0.281	3.87e-15	chRCC 3	PLOD2
4.05e-19	0.307304	0.725	0.615	6.7e-15	chRCC 3	PGAM1
1.01e-18	0.301037	0.34	0.179	1.67e-14	chRCC 3	SERTAD1
6.07e-18	0.306698	0.447	0.274	1e-13	chRCC 3	VEGFA
9.76e-18	0.500863	0.504	0.337	1.61e-13	chRCC 3	CLU
1.07e-17	0.315313	0.652	0.509	1.76e-13	chRCC 3	DMKN
2.86e-17	0.277698	0.995	0.961	4.74e-13	chRCC 3	S100A6
4.15e-17	0.416243	0.776	0.7	6.87e-13	chRCC 3	GSN
4.63e-17	0.320359	0.458	0.291	7.65e-13	chRCC 3	CITED4
5.14e-17	0.28165	0.474	0.307	8.51e-13	chRCC 3	TAGLN2
8.26e-17	0.317776	0.903	0.855	1.37e-12	chRCC 3	CAMK2N1
1.05e-16	0.342704	0.496	0.336	1.74e-12	chRCC 3	H1FX
1.88e-16	0.287319	0.916	0.883	3.11e-12	chRCC 3	EIF4A2
7.37e-16	0.324482	0.431	0.268	1.22e-11	chRCC 3	PPP1R15A
1.13e-15	0.327825	0.744	0.65	1.87e-11	chRCC 3	TUBA1C
4.79e-15	0.271052	0.636	0.506	7.92e-11	chRCC 3	VKORC1
6.58e-15	0.421256	0.367	0.219	1.09e-10	chRCC 3	PRSS23
7.31e-15	0.445686	0.674	0.578	1.21e-10	chRCC 3	TIMP3
1.19e-14	0.270169	0.79	0.685	1.97e-10	chRCC 3	SNHG7
2.3e-14	0.256554	0.79	0.712	3.8e-10	chRCC 3	RBM3
2.84e-14	0.359939	0.367	0.227	4.7e-10	chRCC 3	TSPAN1
3.26e-14	0.26539	0.504	0.355	5.4e-10	chRCC 3	WSB1
4.71e-14	0.395253	0.69	0.613	7.79e-10	chRCC 3	CD151
4.9e-14	0.368653	0.639	0.542	8.11e-10	chRCC 3	DNAJB1
5.75e-14	0.382739	0.647	0.546	9.51e-10	chRCC 3	BCAM
8.33e-14	0.47781	0.542	0.43	1.38e-09	chRCC 3	UPP1
9.95e-14	0.268545	0.415	0.275	1.65e-09	chRCC 3	TES
2.24e-13	0.308988	0.251	0.126	3.71e-09	chRCC 3	BPIFA2
3.1e-13	0.376732	0.674	0.596	5.13e-09	chRCC 3	CTSH
3.18e-13	0.281228	0.782	0.708	5.27e-09	chRCC 3	BACE2
1.66e-12	0.414056	0.682	0.578	2.75e-08	chRCC 3	LGALS1
2.92e-12	0.25393	0.305	0.175	4.82e-08	chRCC 3	RND3
3.55e-12	0.405784	0.749	0.678	5.86e-08	chRCC 3	FXYD4
3.93e-12	0.305149	0.526	0.41	6.5e-08	chRCC 3	ATF4
1.16e-11	0.271382	0.356	0.23	1.91e-07	chRCC 3	CDKN1C
3.23e-11	0.275796	0.951	0.898	5.33e-07	chRCC 3	KRT18
5.58e-11	0.330051	0.884	0.893	9.23e-07	chRCC 3	FAM162A
1.51e-10	0.259046	0.358	0.237	2.49e-06	chRCC 3	RASSF7
2.31e-10	0.279858	0.396	0.283	3.83e-06	chRCC 3	HCFC1R1
2.83e-10	0.25569	0.698	0.628	4.68e-06	chRCC 3	PGRMC2
3.79e-10	0.36343	0.536	0.431	6.28e-06	chRCC 3	DUSP1
5.7e-10	0.26023	0.633	0.566	9.44e-06	chRCC 3	MAL2
6.61e-10	0.260142	0.539	0.438	1.09e-05	chRCC 3	SDCBP2
1.15e-09	0.356183	0.779	0.757	1.9e-05	chRCC 3	CD24
2.5e-09	0.273782	0.954	0.938	4.13e-05	chRCC 3	HSPB1
4.27e-08	0.291321	0.685	0.641	0.000706402	chRCC 3	ARF4
1.03e-07	0.333137	0.313	0.207	0.00170051	chRCC 3	ADIRF
6.87e-07	0.277582	0.453	0.36	0.0113601	chRCC 3	FOLR1
2.61e-06	0.254527	0.509	0.435	0.0431482	chRCC 3	CWH43
2.95e-06	0.251178	0.396	0.32	0.0488783	chRCC 3	S100A13
8.9e-06	0.309511	0.916	0.903	0.147188	chRCC 3	DEFB1
1.85e-05	0.254448	0.496	0.445	0.305526	chRCC 3	MT-ND6
2.57e-05	0.299535	0.512	0.446	0.425456	chRCC 3	DDIT3
2.84e-05	0.287199	0.561	0.514	0.470542	chRCC 3	ADM
9.4e-05	0.267388	0.493	0.445	1	chRCC 3	CDH16
0.00113066	0.25216	0.404	0.356	1	chRCC 3	ITGB1
0.00210724	0.44858	0.569	0.562	1	chRCC 3	IGFBP5
0.00232325	0.270499	0.687	0.682	1	chRCC 3	TPM1
0	3.89264	0.611	0.013	0	NK-T cells	GNLY
0	3.79207	0.755	0.016	0	NK-T cells	NKG7
0	3.66851	0.769	0.019	0	NK-T cells	CCL5
0	3.20471	0.646	0.011	0	NK-T cells	GZMA
0	2.787	0.628	0.029	0	NK-T cells	IL32
0	2.76303	0.637	0.018	0	NK-T cells	CD52
0	2.43438	0.599	0.008	0	NK-T cells	CST7
0	2.42654	0.706	0.057	0	NK-T cells	HCST
0	2.40927	0.432	0.018	0	NK-T cells	CCL4
0	2.36841	0.458	0.004	0	NK-T cells	GZMH
0	2.34734	0.513	0.006	0	NK-T cells	GZMB
0	2.19775	0.579	0.028	0	NK-T cells	KLRD1
0	2.1888	0.519	0.006	0	NK-T cells	CD247
0	2.18583	0.424	0.005	0	NK-T cells	CD3D
0	2.15853	0.66	0.044	0	NK-T cells	CORO1A
0	2.15181	0.395	0.004	0	NK-T cells	FGFBP2
0	2.1481	0.481	0.009	0	NK-T cells	CD7
0	2.12648	0.735	0.066	0	NK-T cells	PTPRC
0	2.05251	0.539	0.007	0	NK-T cells	CTSW
0	2.02409	0.366	0.005	0	NK-T cells	KLRB1
0	1.99998	0.496	0.005	0	NK-T cells	PRF1
0	1.8727	0.556	0.025	0	NK-T cells	GIMAP7
0	1.84207	0.389	0.004	0	NK-T cells	TRBC1
0	1.84072	0.545	0.028	0	NK-T cells	RAC2
0	1.80778	0.614	0.054	0	NK-T cells	SRGN
0	1.74973	0.435	0.004	0	NK-T cells	TRBC2
0	1.69668	0.536	0.042	0	NK-T cells	CD48
0	1.69346	0.28	0.004	0	NK-T cells	TRDC
0	1.66542	0.398	0.003	0	NK-T cells	CD2
0	1.65557	0.461	0.021	0	NK-T cells	LIMD2
0	1.64137	0.418	0.005	0	NK-T cells	GZMM
0	1.63003	0.352	0.002	0	NK-T cells	CD3G
0	1.62197	0.444	0.02	0	NK-T cells	APOBEC3G
0	1.57954	0.412	0.004	0	NK-T cells	CD3E
0	1.50443	0.303	0.005	0	NK-T cells	IL2RB
0	1.43412	0.305	0.004	0	NK-T cells	HOPX
0	1.41619	0.378	0.006	0	NK-T cells	TBC1D10C
0	1.34161	0.352	0.012	0	NK-T cells	ACAP1
0	1.33914	0.36	0.012	0	NK-T cells	IL2RG
0	1.26831	0.331	0.003	0	NK-T cells	LCK
0	1.13576	0.28	0.002	0	NK-T cells	PYHIN1
7.22e-298	1.14468	0.254	0.003	1.19e-293	NK-T cells	IKZF3
4.94e-292	1.95011	0.651	0.077	8.17e-288	NK-T cells	ARHGDIB
2.35e-288	1.61724	0.501	0.038	3.89e-284	NK-T cells	LCP1
2.05e-287	1.9238	0.781	0.113	3.4e-283	NK-T cells	CYBA
3.08e-282	1.53138	0.329	0.012	5.09e-278	NK-T cells	PLAC8
8.21e-281	1.08392	0.256	0.005	1.36e-276	NK-T cells	TRG-AS1
1.35e-280	1.47026	0.256	0.005	2.23e-276	NK-T cells	SPON2
9.43e-277	1.62067	0.481	0.037	1.56e-272	NK-T cells	LY6E
2.68e-274	1.52392	0.32	0.012	4.43e-270	NK-T cells	CLIC3
3.93e-262	2.04662	0.478	0.04	6.5e-258	NK-T cells	KLF2
6.64e-261	1.46187	0.392	0.023	1.1e-256	NK-T cells	IKZF1
1.71e-249	1.50271	0.415	0.029	2.83e-245	NK-T cells	LSP1
1.54e-241	1.48422	0.484	0.045	2.54e-237	NK-T cells	RPS4Y1
3.2e-240	1.13962	0.268	0.009	5.29e-236	NK-T cells	PTPN7
1.2e-221	1.8869	0.536	0.067	1.99e-217	NK-T cells	EMP3
3.3e-214	1.49858	0.409	0.035	5.45e-210	NK-T cells	PLEK
8.74e-209	1.83409	0.53	0.07	1.45e-204	NK-T cells	IFITM2
3e-207	1.53832	0.401	0.035	4.96e-203	NK-T cells	ARL4C
1.22e-204	1.07569	0.294	0.016	2.02e-200	NK-T cells	TRAF3IP3
1.27e-197	1.20794	0.297	0.017	2.1e-193	NK-T cells	RUNX3
5.49e-188	1.31645	0.421	0.044	9.09e-184	NK-T cells	GMFG
5.81e-188	1.37862	0.435	0.048	9.61e-184	NK-T cells	CD53
6.02e-185	1.47333	0.401	0.041	9.96e-181	NK-T cells	CLEC2B
1.55e-172	1.14678	0.294	0.021	2.57e-168	NK-T cells	DOK2
2.69e-156	1.07304	0.28	0.021	4.46e-152	NK-T cells	PPP1R18
1.13e-154	2.17296	0.308	0.027	1.86e-150	NK-T cells	CCL4L2
6.06e-154	1.48169	0.406	0.052	1e-149	NK-T cells	CD37
3.84e-143	1.95433	0.916	0.862	6.35e-139	NK-T cells	HLA-A
2.45e-138	1.03753	0.259	0.021	4.06e-134	NK-T cells	SLFN5
4.48e-138	1.76987	0.916	0.945	7.41e-134	NK-T cells	HLA-B
3.35e-136	0.973726	0.256	0.021	5.55e-132	NK-T cells	GIMAP1
8.45e-135	1.21797	0.421	0.061	1.4e-130	NK-T cells	VIM
1.68e-133	1.54442	0.47	0.089	2.79e-129	NK-T cells	CD99
1.03e-130	1.1387	0.337	0.041	1.7e-126	NK-T cells	IFI16
2.8e-130	1.81269	0.899	0.909	4.63e-126	NK-T cells	HLA-C
3.38e-129	0.866287	1	1	5.59e-125	NK-T cells	MALAT1
4.26e-126	1.29602	0.349	0.046	7.05e-122	NK-T cells	ITGB2
5.59e-124	1.20828	0.383	0.057	9.24e-120	NK-T cells	FYB1
2.06e-119	1.83969	0.89	0.953	3.4e-115	NK-T cells	TMSB10
9.76e-117	1.09915	0.288	0.033	1.61e-112	NK-T cells	GYPC
1.35e-116	1.18146	0.32	0.042	2.23e-112	NK-T cells	MSN
4.06e-113	1.09977	0.291	0.035	6.72e-109	NK-T cells	GIMAP4
1.96e-112	1.09343	0.303	0.038	3.24e-108	NK-T cells	CARD16
2.55e-112	1.01842	0.971	1	4.22e-108	NK-T cells	B2M
5.99e-111	1.79172	0.79	0.468	9.91e-107	NK-T cells	HLA-E
2.66e-109	2.41935	0.637	0.233	4.41e-105	NK-T cells	S100A4
3.63e-104	1.22026	0.265	0.031	6.01e-100	NK-T cells	FLNA
6.26e-102	1.12353	0.294	0.04	1.04e-97	NK-T cells	ZEB2
1.24e-100	0.957114	0.899	0.998	2.04e-96	NK-T cells	RPS27A
4.18e-100	1.00779	0.925	0.999	6.91e-96	NK-T cells	RPS27
6.34e-99	1.15396	0.948	1	1.05e-94	NK-T cells	TMSB4X
2.16e-98	1.54282	0.47	0.122	3.57e-94	NK-T cells	ID2
5.95e-93	1.11133	0.256	0.033	9.84e-89	NK-T cells	CLEC2D
2.57e-92	0.964054	0.326	0.051	4.26e-88	NK-T cells	LAPTM5
4.69e-90	0.861105	0.896	0.998	7.75e-86	NK-T cells	RPL19
2e-88	1.14027	0.873	0.991	3.31e-84	NK-T cells	PTMA
2.09e-87	1.14572	0.305	0.052	3.46e-83	NK-T cells	GPSM3
3.29e-82	1.40251	0.813	0.876	5.45e-78	NK-T cells	H3F3B
7.74e-78	1.02874	0.259	0.041	1.28e-73	NK-T cells	CCND3
5.58e-77	1.06457	0.844	0.987	9.23e-73	NK-T cells	RPL23A
1.79e-76	2.03307	0.746	0.622	2.96e-72	NK-T cells	SH3BGRL3
1.88e-76	1.69974	0.556	0.238	3.1e-72	NK-T cells	EVL
2.11e-73	1.05406	0.888	0.998	3.5e-69	NK-T cells	ACTB
3.03e-69	0.955367	0.329	0.065	5.01e-65	NK-T cells	TYROBP
3.5e-68	1.2407	0.291	0.055	5.8e-64	NK-T cells	FCER1G
4.53e-67	1.46288	0.444	0.149	7.49e-63	NK-T cells	ANXA1
7.56e-67	1.44389	0.378	0.106	1.25e-62	NK-T cells	IRF1
1.28e-66	1.31476	0.346	0.086	2.12e-62	NK-T cells	ISG15
1.72e-65	1.11491	0.824	0.988	2.84e-61	NK-T cells	ACTG1
2.07e-65	1.4434	0.458	0.168	3.42e-61	NK-T cells	PSMB9
2.83e-64	1.13505	0.326	0.081	4.68e-60	NK-T cells	HLA-F
1.18e-61	1.63692	0.744	0.785	1.95e-57	NK-T cells	PFN1
8.29e-60	0.612013	0.908	0.999	1.37e-55	NK-T cells	RPS18
2.61e-52	0.685425	0.934	0.999	4.32e-48	NK-T cells	RPS19
1.39e-50	1.10356	0.337	0.103	2.29e-46	NK-T cells	CKLF
3.06e-50	1.12336	0.755	0.948	5.05e-46	NK-T cells	MYL12A
5.91e-50	0.561471	0.867	0.996	9.77e-46	NK-T cells	RPS7
2.82e-49	1.53756	0.666	0.599	4.67e-45	NK-T cells	CLIC1
7.84e-47	1.56985	0.424	0.183	1.3e-42	NK-T cells	EFHD2
8.97e-44	1.38153	0.686	0.718	1.48e-39	NK-T cells	ARPC2
7.85e-43	0.831424	0.781	0.968	1.3e-38	NK-T cells	CALM1
3.33e-41	0.573292	0.908	0.999	5.5e-37	NK-T cells	RPS12
4.66e-40	0.712268	0.807	0.986	7.71e-36	NK-T cells	H3F3A
1.72e-38	1.71414	0.715	0.787	2.84e-34	NK-T cells	HSPA1A
2.64e-36	0.428244	0.905	0.999	4.36e-32	NK-T cells	RPS24
1.71e-35	1.02292	0.256	0.081	2.82e-31	NK-T cells	PTPN4
1.17e-34	1.10813	0.686	0.818	1.93e-30	NK-T cells	DDX5
1.73e-34	0.338718	0.939	0.999	2.85e-30	NK-T cells	RPL10
9.95e-33	1.20939	0.349	0.157	1.65e-28	NK-T cells	ITM2A
5.3e-28	0.405139	0.89	0.997	8.77e-24	NK-T cells	RPS29
2.34e-27	0.641407	0.749	0.986	3.87e-23	NK-T cells	CFL1
2.95e-27	1.00391	0.28	0.115	4.89e-23	NK-T cells	ANXA6
8.01e-27	1.88598	0.357	0.188	1.33e-22	NK-T cells	TRGC2
1.12e-26	1.27968	0.375	0.206	1.85e-22	NK-T cells	RNF213
1.16e-26	0.903847	0.262	0.103	1.92e-22	NK-T cells	ABRACL
6.26e-24	0.258503	0.199	0.628	1.03e-19	NK-T cells	RWDD1
7.54e-24	1.67822	0.571	0.55	1.25e-19	NK-T cells	JUN
7.95e-24	0.344028	0.919	0.999	1.31e-19	NK-T cells	RPS15A
1.23e-23	1.62498	0.259	0.107	2.03e-19	NK-T cells	HSPA6
2.94e-23	0.346722	0.199	0.626	4.87e-19	NK-T cells	CMC1
2.53e-22	0.734163	0.72	0.96	4.19e-18	NK-T cells	JUND
4.24e-22	0.288818	0.213	0.638	7.01e-18	NK-T cells	SYNE2
4.64e-22	0.346549	0.934	1	7.67e-18	NK-T cells	RPL28
3.76e-21	0.290704	0.205	0.612	6.21e-17	NK-T cells	CD164
1.86e-20	0.33389	0.893	0.998	3.07e-16	NK-T cells	RPL26
1e-19	0.912505	0.251	0.115	1.66e-15	NK-T cells	ICAM3
1.82e-19	0.255549	0.133	0.447	3.01e-15	NK-T cells	CDK13
9.09e-19	0.318066	0.896	0.999	1.5e-14	NK-T cells	RPL11
1.66e-18	0.347108	0.245	0.678	2.75e-14	NK-T cells	AHNAK
7.28e-18	0.285315	0.118	0.407	1.2e-13	NK-T cells	GATAD1
1.33e-17	0.299108	0.153	0.471	2.2e-13	NK-T cells	THUMPD3-AS1
1.79e-17	0.259127	0.193	0.554	2.96e-13	NK-T cells	CBX3
2.12e-17	0.268912	0.13	0.424	3.5e-13	NK-T cells	RAP2B
2.32e-17	0.284185	0.199	0.565	3.83e-13	NK-T cells	CHMP4A
8.52e-17	1.15593	0.409	0.317	1.41e-12	NK-T cells	STK4
8.63e-17	0.305894	0.957	1	1.43e-12	NK-T cells	RPLP1
1.94e-16	0.293819	0.228	0.615	3.21e-12	NK-T cells	SRSF2
2.43e-16	0.280628	0.207	0.571	4.01e-12	NK-T cells	TGOLN2
3.03e-16	1.03096	0.271	0.148	5.01e-12	NK-T cells	SUN2
3.77e-16	1.10969	0.274	0.148	6.23e-12	NK-T cells	FOSB
5.56e-16	1.34393	0.398	0.295	9.19e-12	NK-T cells	JUNB
6.41e-16	0.308927	0.17	0.489	1.06e-11	NK-T cells	SIGIRR
7.77e-16	0.281608	0.164	0.472	1.29e-11	NK-T cells	RNPS1
1.12e-15	0.300731	0.277	0.703	1.86e-11	NK-T cells	ARF1
1.16e-15	1.06299	0.308	0.189	1.91e-11	NK-T cells	CELF2
1.33e-15	0.264588	0.187	0.518	2.2e-11	NK-T cells	P4HB
2.03e-15	0.288282	0.167	0.474	3.36e-11	NK-T cells	KLF13
2.15e-15	0.36134	0.856	0.999	3.56e-11	NK-T cells	RPS8
2.19e-15	0.317537	0.202	0.545	3.61e-11	NK-T cells	TAF7
2.84e-15	0.329086	0.219	0.582	4.69e-11	NK-T cells	SFPQ
3.35e-15	0.28312	0.138	0.418	5.54e-11	NK-T cells	NASP
3.35e-15	0.279281	0.885	0.999	5.54e-11	NK-T cells	RPS3
3.39e-15	0.308903	0.118	0.377	5.6e-11	NK-T cells	HIST1H4C
5e-15	0.305962	0.176	0.49	8.27e-11	NK-T cells	IK
6.3e-15	0.273824	0.219	0.574	1.04e-10	NK-T cells	TERF2IP
6.92e-15	0.275358	0.256	0.653	1.14e-10	NK-T cells	HNRNPD
1.31e-14	0.317673	0.311	0.773	2.17e-10	NK-T cells	TCF25
1.37e-14	0.302388	0.199	0.53	2.27e-10	NK-T cells	CDC37
1.47e-14	0.313019	0.231	0.593	2.44e-10	NK-T cells	GPBP1
1.61e-14	0.28217	0.164	0.46	2.66e-10	NK-T cells	DNAJB14
1.8e-14	0.26777	0.17	0.467	2.98e-10	NK-T cells	CDV3
1.96e-14	0.269743	0.092	0.32	3.24e-10	NK-T cells	TNRC6A
2.03e-14	0.318275	0.182	0.494	3.36e-10	NK-T cells	KRAS
2.47e-14	0.259211	0.164	0.457	4.09e-10	NK-T cells	HNRNPR
2.74e-14	0.289183	0.265	0.673	4.53e-10	NK-T cells	MAP2K2
2.76e-14	0.270129	0.167	0.462	4.57e-10	NK-T cells	ROCK1
2.77e-14	0.280395	0.107	0.346	4.59e-10	NK-T cells	TFDP2
2.96e-14	0.304072	0.205	0.54	4.9e-10	NK-T cells	ZC3H15
3.12e-14	0.259141	0.107	0.345	5.15e-10	NK-T cells	GPATCH2L
3.32e-14	0.319648	0.184	0.496	5.49e-10	NK-T cells	IDS
4.01e-14	0.263781	0.141	0.41	6.63e-10	NK-T cells	SPSB3
4.52e-14	0.26874	0.112	0.355	7.48e-10	NK-T cells	HERC1
6.52e-14	0.269931	0.222	0.567	1.08e-09	NK-T cells	RPL22L1
7.86e-14	0.295941	0.259	0.648	1.3e-09	NK-T cells	DDX18
1.3e-13	0.318648	0.254	0.631	2.15e-09	NK-T cells	PNN
1.32e-13	0.272	0.112	0.347	2.18e-09	NK-T cells	MECP2
1.39e-13	1.0865	0.55	0.687	2.3e-09	NK-T cells	2020-09-07
1.57e-13	0.273137	0.176	0.473	2.59e-09	NK-T cells	BCL7C
1.66e-13	0.265274	0.112	0.348	2.75e-09	NK-T cells	TERF1
1.96e-13	0.322259	0.156	0.43	3.25e-09	NK-T cells	SNRNP70
2.72e-13	0.280138	0.138	0.392	4.49e-09	NK-T cells	DNAJC1
3.44e-13	0.36086	0.222	0.562	5.7e-09	NK-T cells	BOD1L1
4.1e-13	1.07239	0.314	0.213	6.79e-09	NK-T cells	ATM
4.31e-13	0.276264	0.138	0.392	7.13e-09	NK-T cells	PAK2
4.55e-13	0.28377	0.28	0.685	7.53e-09	NK-T cells	SF3B5
6.53e-13	0.316533	0.167	0.447	1.08e-08	NK-T cells	CIR1
7.23e-13	0.316029	0.277	0.678	1.2e-08	NK-T cells	DAZAP2
8.17e-13	0.348803	0.156	0.42	1.35e-08	NK-T cells	ZC3H13
1.02e-12	0.347631	0.133	0.375	1.68e-08	NK-T cells	WSB1
1.02e-12	0.300663	0.242	0.602	1.69e-08	NK-T cells	SSB
1.15e-12	0.307445	0.17	0.449	1.91e-08	NK-T cells	SRP19
1.27e-12	0.330649	0.285	0.689	2.1e-08	NK-T cells	MPHOSPH8
1.59e-12	0.292536	0.15	0.406	2.63e-08	NK-T cells	SPAG7
1.6e-12	0.338384	0.138	0.386	2.65e-08	NK-T cells	RBL2
2.11e-12	0.313171	0.262	0.636	3.5e-08	NK-T cells	GTF3A
3.57e-12	0.255042	0.095	0.3	5.91e-08	NK-T cells	KIAA2026
3.89e-12	0.585651	0.213	0.529	6.44e-08	NK-T cells	HMGB2
3.91e-12	0.301085	0.161	0.425	6.47e-08	NK-T cells	GLS
4.15e-12	0.401776	0.202	0.502	6.87e-08	NK-T cells	NCOR1
4.19e-12	0.294046	0.118	0.341	6.93e-08	NK-T cells	PHF20L1
6.19e-12	0.37528	0.144	0.389	1.02e-07	NK-T cells	TSPAN14
6.96e-12	0.266693	0.121	0.343	1.15e-07	NK-T cells	ZBTB7A
7.71e-12	0.278458	0.271	0.651	1.28e-07	NK-T cells	PTP4A2
8.68e-12	1.12762	0.47	0.462	1.44e-07	NK-T cells	IER2
9.4e-12	1.00458	0.427	0.389	1.56e-07	NK-T cells	GNAI2
1.04e-11	0.932648	0.256	0.158	1.72e-07	NK-T cells	CDC42SE1
1.09e-11	0.958046	0.28	0.182	1.8e-07	NK-T cells	AKAP13
1.95e-11	0.299764	0.179	0.448	3.23e-07	NK-T cells	EIF5B
2.29e-11	0.295362	0.098	0.294	3.79e-07	NK-T cells	EWSR1
2.58e-11	0.37579	0.184	0.459	4.27e-07	NK-T cells	ZNF292
2.88e-11	0.308842	0.133	0.357	4.76e-07	NK-T cells	GLG1
3.38e-11	0.312442	0.121	0.337	5.59e-07	NK-T cells	PDCD7
3.79e-11	0.447669	0.184	0.458	6.27e-07	NK-T cells	ZRANB2
5.66e-11	0.664863	0.692	0.927	9.36e-07	NK-T cells	TXNIP
6.29e-11	0.347941	0.115	0.32	1.04e-06	NK-T cells	XIAP
6.65e-11	0.42645	0.262	0.618	1.1e-06	NK-T cells	SF1
7.4e-11	0.297371	0.326	0.764	1.22e-06	NK-T cells	PSMB3
8.87e-11	0.313969	0.334	0.779	1.47e-06	NK-T cells	DDX24
1.58e-10	1.07601	0.383	0.339	2.61e-06	NK-T cells	JAK1
1.62e-10	0.333098	0.147	0.373	2.68e-06	NK-T cells	UBE2S
1.67e-10	0.308386	0.138	0.36	2.77e-06	NK-T cells	BCAS2
1.85e-10	0.251595	0.11	0.305	3.07e-06	NK-T cells	RAB11FIP1
1.86e-10	0.273969	0.101	0.291	3.08e-06	NK-T cells	PRKAA1
2.06e-10	0.305646	0.205	0.487	3.41e-06	NK-T cells	TMEM160
2.24e-10	0.3344	0.219	0.513	3.71e-06	NK-T cells	YWHAQ
2.25e-10	0.263836	0.153	0.384	3.71e-06	NK-T cells	VPS36
3.02e-10	0.364175	0.184	0.441	5e-06	NK-T cells	SRSF10
3.25e-10	0.288971	0.176	0.425	5.38e-06	NK-T cells	MAGOH
3.35e-10	0.335927	0.182	0.436	5.55e-06	NK-T cells	POLR2G
3.69e-10	0.446606	0.19	0.452	6.1e-06	NK-T cells	TNRC6B
3.69e-10	0.432631	0.233	0.546	6.11e-06	NK-T cells	ATRX
4.1e-10	0.413693	0.66	0.964	6.78e-06	NK-T cells	ARPC3
4.32e-10	0.317228	0.17	0.412	7.15e-06	NK-T cells	SNRPC
4.83e-10	0.328989	0.141	0.359	7.99e-06	NK-T cells	CELF1
6.28e-10	0.407724	0.277	0.632	1.04e-05	NK-T cells	SERBP1
6.28e-10	0.334469	0.383	0.838	1.04e-05	NK-T cells	TUBA1B
7.12e-10	0.301613	0.176	0.422	1.18e-05	NK-T cells	THRAP3
7.34e-10	0.288482	0.219	0.507	1.21e-05	NK-T cells	HNRNPAB
7.48e-10	0.286279	0.107	0.293	1.24e-05	NK-T cells	CEMIP2
8.26e-10	0.317081	0.196	0.462	1.37e-05	NK-T cells	U2SURP
8.26e-10	0.263001	0.092	0.267	1.37e-05	NK-T cells	CAND1
8.66e-10	0.414065	0.259	0.598	1.43e-05	NK-T cells	PCBP1
8.94e-10	0.292196	0.144	0.361	1.48e-05	NK-T cells	ILK
9.19e-10	0.845	0.602	0.862	1.52e-05	NK-T cells	BTG1
9.47e-10	0.32564	0.135	0.345	1.57e-05	NK-T cells	CYFIP2
1.27e-09	0.301774	0.161	0.392	2.1e-05	NK-T cells	EZR
1.47e-09	0.30729	0.121	0.316	2.43e-05	NK-T cells	C12orf65
1.5e-09	0.279224	0.11	0.294	2.48e-05	NK-T cells	GNB1
1.64e-09	0.310721	0.15	0.367	2.71e-05	NK-T cells	MOB1A
1.64e-09	0.345523	0.17	0.406	2.71e-05	NK-T cells	NT5C
1.68e-09	0.376675	0.205	0.475	2.78e-05	NK-T cells	TBCB
2.52e-09	0.337803	0.202	0.467	4.17e-05	NK-T cells	EIF5A
3.18e-09	0.34863	0.363	0.804	5.26e-05	NK-T cells	PABPC1
3.41e-09	0.302204	0.121	0.31	5.63e-05	NK-T cells	PNKP
3.46e-09	0.839613	0.251	0.169	5.72e-05	NK-T cells	2020-09-01
3.57e-09	0.322057	0.112	0.294	5.9e-05	NK-T cells	WNK1
4.34e-09	0.350839	0.115	0.298	7.18e-05	NK-T cells	NIPBL
5.2e-09	0.30138	0.092	0.256	8.59e-05	NK-T cells	ZNF800
6.4e-09	0.38409	0.184	0.425	0.00010578	NK-T cells	DBNL
6.59e-09	0.349765	0.207	0.468	0.000108986	NK-T cells	COMMD7
7.1e-09	0.499506	0.184	0.426	0.000117391	NK-T cells	CLDND1
7.27e-09	0.365491	0.133	0.328	0.000120205	NK-T cells	CISD3
7.62e-09	0.284847	0.107	0.28	0.00012611	NK-T cells	ATG12
8.4e-09	0.315906	0.11	0.282	0.000138909	NK-T cells	CNOT4
9.32e-09	0.429713	0.245	0.549	0.000154193	NK-T cells	XRCC5
1.09e-08	1.37039	0.499	0.605	0.000180377	NK-T cells	HSPA1B
1.25e-08	0.449476	0.254	0.564	0.000206628	NK-T cells	ACTN4
1.35e-08	0.456971	0.167	0.388	0.000224069	NK-T cells	TRIM56
1.4e-08	0.411582	0.288	0.636	0.000232272	NK-T cells	PRR13
1.58e-08	0.422329	0.262	0.581	0.000261812	NK-T cells	LSM8
1.72e-08	0.35554	0.334	0.754	0.000284099	NK-T cells	C9orf16
1.8e-08	0.392207	0.193	0.433	0.000298203	NK-T cells	ENSA
1.88e-08	0.851967	0.36	0.316	0.000310334	NK-T cells	ARPC1B
2.03e-08	0.343586	0.15	0.349	0.000336583	NK-T cells	RICTOR
2.64e-08	0.426095	0.161	0.372	0.000436667	NK-T cells	ANKRD11
2.81e-08	0.307913	0.11	0.276	0.000465381	NK-T cells	WAC
2.88e-08	0.279754	0.124	0.301	0.000476655	NK-T cells	SRSF1
2.89e-08	0.252847	0.885	0.999	0.000477944	NK-T cells	RPL18A
3.33e-08	0.261002	0.101	0.259	0.000550678	NK-T cells	NEU1
3.53e-08	0.266348	0.127	0.304	0.000584332	NK-T cells	VPS13C
3.69e-08	0.313625	0.098	0.253	0.000609691	NK-T cells	POLR2B
4.01e-08	0.299478	0.173	0.391	0.000662469	NK-T cells	UBE2L6
4.65e-08	0.251342	0.121	0.293	0.000768993	NK-T cells	FAM204A
4.76e-08	0.297923	0.13	0.31	0.000787143	NK-T cells	TWF2
5.01e-08	0.344894	0.144	0.336	0.000828635	NK-T cells	PRKACB
5.42e-08	1.11909	0.501	0.587	0.000896801	NK-T cells	LGALS1
5.64e-08	0.48843	0.187	0.416	0.000932842	NK-T cells	SRPK2
5.69e-08	0.319525	0.121	0.293	0.000941992	NK-T cells	SUPT16H
6.01e-08	0.388235	0.138	0.324	0.00099349	NK-T cells	OFD1
6.13e-08	0.476054	0.651	0.953	0.00101472	NK-T cells	EEF1B2
6.98e-08	1.23906	0.427	0.462	0.00115398	NK-T cells	TRAC
7.59e-08	0.286887	0.115	0.28	0.00125563	NK-T cells	LYRM2
7.67e-08	0.346678	0.141	0.328	0.00126893	NK-T cells	PTBP3
9.37e-08	0.387265	0.228	0.495	0.0015498	NK-T cells	XBP1
1.02e-07	0.388623	0.179	0.397	0.0016804	NK-T cells	HMOX2
1.07e-07	0.46797	0.259	0.56	0.00176519	NK-T cells	TRAPPC1
1.18e-07	0.393446	0.176	0.39	0.00194731	NK-T cells	GGNBP2
1.26e-07	0.362811	0.205	0.444	0.00208697	NK-T cells	AIP
1.35e-07	0.386486	0.147	0.332	0.00223216	NK-T cells	RBM6
1.37e-07	0.983433	0.346	0.314	0.00227287	NK-T cells	TAGLN2
1.6e-07	0.975932	0.323	0.277	0.00264751	NK-T cells	TAPBP
1.65e-07	0.421119	0.233	0.502	0.00273192	NK-T cells	HP1BP3
1.8e-07	0.323314	0.11	0.265	0.00298461	NK-T cells	ZNF655
1.9e-07	0.348491	0.115	0.274	0.00314364	NK-T cells	PTBP1
1.98e-07	0.411155	0.199	0.428	0.00327874	NK-T cells	SF3B1
2.88e-07	0.37673	0.19	0.409	0.00475852	NK-T cells	HNRNPH3
3.48e-07	0.352041	0.135	0.305	0.00576054	NK-T cells	YTHDC1
4.71e-07	0.529456	0.156	0.342	0.00778554	NK-T cells	LMO4
4.75e-07	0.488457	0.265	0.564	0.00785738	NK-T cells	CD47
4.85e-07	0.41431	0.277	0.582	0.0080232	NK-T cells	PPIG
4.92e-07	1.02947	0.432	0.483	0.00814181	NK-T cells	KLF6
5.82e-07	0.542063	0.124	0.282	0.00961866	NK-T cells	STMN1
6.04e-07	0.318146	0.11	0.258	0.00998371	NK-T cells	SMARCA2
6.51e-07	0.265798	0.13	0.291	0.0107611	NK-T cells	METTL23
6.57e-07	0.251499	0.11	0.257	0.0108668	NK-T cells	ZNF131
6.74e-07	0.455063	0.36	0.772	0.0111413	NK-T cells	HMGN2
7.6e-07	0.425244	0.187	0.399	0.0125778	NK-T cells	DGUOK
8.52e-07	0.402615	0.156	0.337	0.0140987	NK-T cells	MEAF6
9.71e-07	0.287496	0.153	0.331	0.0160629	NK-T cells	PPM1G
1.03e-06	0.265348	0.11	0.254	0.0169892	NK-T cells	RPS6KA3
1.04e-06	0.920735	0.363	0.352	0.0172827	NK-T cells	TPM3
1.05e-06	0.426795	0.193	0.406	0.017437	NK-T cells	DNAJC7
1.09e-06	0.458131	0.167	0.358	0.0180881	NK-T cells	TSC22D4
1.14e-06	0.323968	0.127	0.284	0.0188698	NK-T cells	PHF14
1.18e-06	0.368131	0.715	0.986	0.0196009	NK-T cells	RPL38
1.3e-06	0.250542	0.827	0.996	0.0214712	NK-T cells	RPL10A
1.36e-06	0.347133	0.121	0.273	0.0224907	NK-T cells	ZNF644
1.47e-06	0.499701	0.228	0.474	0.0242561	NK-T cells	RSBN1L
1.47e-06	0.492759	0.219	0.456	0.0243068	NK-T cells	DEK
1.55e-06	0.478621	0.207	0.432	0.0256653	NK-T cells	KMT2E
1.7e-06	0.379834	0.329	0.691	0.0281585	NK-T cells	HNRNPF
1.79e-06	0.34653	0.141	0.306	0.0295678	NK-T cells	PCID2
1.89e-06	0.446993	0.277	0.573	0.0313215	NK-T cells	HMGN3
2.13e-06	0.32274	0.135	0.296	0.0352183	NK-T cells	ZBTB8OS
2.23e-06	0.43683	0.21	0.433	0.0368532	NK-T cells	DDX46
2.3e-06	0.372324	0.182	0.379	0.0380428	NK-T cells	FGFR1OP2
2.5e-06	0.483158	0.236	0.485	0.0413805	NK-T cells	YPEL3
2.74e-06	0.265724	0.115	0.258	0.0452541	NK-T cells	PPP1R35
2.79e-06	0.479667	0.202	0.413	0.046203	NK-T cells	TTC14
2.87e-06	0.415313	0.138	0.298	0.0475531	NK-T cells	NFATC3
2.99e-06	0.438138	0.112	0.253	0.0494899	NK-T cells	ASH1L
3.71e-06	0.450886	0.311	0.64	0.061318	NK-T cells	HNRNPC
3.75e-06	0.443535	0.144	0.306	0.0621039	NK-T cells	CHORDC1
3.88e-06	0.456096	0.199	0.406	0.0642124	NK-T cells	ANAPC5
4.14e-06	0.433751	0.173	0.358	0.0685477	NK-T cells	RAB8A
4.21e-06	0.306112	0.118	0.26	0.0697095	NK-T cells	RBBP6
4.22e-06	0.427492	0.207	0.422	0.0698423	NK-T cells	FDPS
4.39e-06	0.326823	0.124	0.27	0.0726556	NK-T cells	HNRNPUL1
5.43e-06	0.496177	0.256	0.517	0.0897777	NK-T cells	SLC9A3R1
6.16e-06	0.357326	0.144	0.303	0.101842	NK-T cells	ORAI1
6.45e-06	0.393125	0.648	0.971	0.106712	NK-T cells	HNRNPA2B1
6.56e-06	0.382729	0.182	0.37	0.10854	NK-T cells	PSMD4
6.62e-06	0.489542	0.159	0.329	0.109516	NK-T cells	NSD1
6.89e-06	0.401502	0.17	0.348	0.113956	NK-T cells	BCLAF1
7.43e-06	0.433517	0.372	0.772	0.12297	NK-T cells	DDX17
7.94e-06	0.324389	0.709	0.986	0.131319	NK-T cells	RPL27
8.24e-06	0.851143	0.282	0.242	0.136364	NK-T cells	BUB3
8.41e-06	0.468543	0.156	0.319	0.139174	NK-T cells	GCC2
1.17e-05	0.485295	0.156	0.316	0.192804	NK-T cells	ATF7IP
1.23e-05	0.987682	0.317	0.292	0.202798	NK-T cells	ZFP36L2
1.29e-05	0.400387	0.135	0.282	0.213234	NK-T cells	WDR82
1.55e-05	0.326865	0.274	0.534	0.256623	NK-T cells	CSTB
1.59e-05	0.510851	0.153	0.308	0.262715	NK-T cells	NFKBIA
1.63e-05	0.404779	0.141	0.29	0.269418	NK-T cells	XRN1
1.66e-05	0.334416	0.127	0.265	0.275248	NK-T cells	MAZ
1.86e-05	0.492568	0.239	0.473	0.308064	NK-T cells	CACYBP
1.9e-05	0.671404	0.542	0.821	0.314508	NK-T cells	AES
1.92e-05	0.298991	0.124	0.26	0.317659	NK-T cells	ANKRD49
2.07e-05	0.402341	0.15	0.301	0.341962	NK-T cells	BRD2
2.38e-05	0.371771	0.144	0.293	0.393332	NK-T cells	LPIN2
2.57e-05	0.368596	0.138	0.281	0.425041	NK-T cells	BZW1
2.6e-05	0.883527	0.271	0.234	0.429297	NK-T cells	PRMT2
2.71e-05	0.845431	0.496	0.688	0.448682	NK-T cells	CDC42
3e-05	0.479131	0.193	0.378	0.496207	NK-T cells	DDX3X
3.22e-05	0.490674	0.239	0.469	0.532313	NK-T cells	TAF1D
3.51e-05	0.369583	0.182	0.356	0.580006	NK-T cells	PPP1R2
3.6e-05	0.457778	0.262	0.517	0.59522	NK-T cells	DNAJC8
3.69e-05	0.38627	0.144	0.289	0.610088	NK-T cells	TES
4.12e-05	0.544581	0.222	0.433	0.681129	NK-T cells	MYH9
4.18e-05	0.539039	0.303	0.597	0.691829	NK-T cells	ANKRD12
4.26e-05	0.396188	0.167	0.328	0.704269	NK-T cells	NR3C1
5.49e-05	0.458219	0.268	0.526	0.908473	NK-T cells	RBM8A
6e-05	0.32328	0.13	0.26	0.993029	NK-T cells	MCRIP1
6.06e-05	0.408034	0.156	0.304	1	NK-T cells	SH3GLB1
6.4e-05	0.905505	0.271	0.24	1	NK-T cells	AAK1
8.23e-05	0.489659	0.213	0.406	1	NK-T cells	HNRNPH1
0.000100158	0.473868	0.265	0.51	1	NK-T cells	IQGAP1
0.00011119	0.292798	0.424	0.884	1	NK-T cells	GUK1
0.000112883	0.986634	0.366	0.398	1	NK-T cells	MBNL1
0.000141411	0.54883	0.159	0.303	1	NK-T cells	KMT2A
0.000143975	0.966401	0.326	0.33	1	NK-T cells	FAM49B
0.000145019	0.474356	0.28	0.537	1	NK-T cells	TMEM50A
0.000163204	0.528361	0.219	0.415	1	NK-T cells	ORMDL1
0.000168854	0.405281	0.15	0.285	1	NK-T cells	TSTA3
0.000172664	0.5204	0.21	0.394	1	NK-T cells	EIF3A
0.000189864	0.373131	0.147	0.278	1	NK-T cells	PHF20
0.000200918	0.950254	0.331	0.342	1	NK-T cells	PPP2R5C
0.000202996	0.804222	0.262	0.235	1	NK-T cells	CFLAR
0.00023112	0.434689	0.156	0.293	1	NK-T cells	EIF4A1
0.000239902	0.257831	0.764	0.994	1	NK-T cells	RPL22
0.000257042	0.520135	0.231	0.431	1	NK-T cells	POLR2J3.1
0.000260925	0.5453	0.285	0.534	1	NK-T cells	ZFP36L1
0.000314794	0.571785	0.239	0.448	1	NK-T cells	NKTR
0.000321188	0.422124	0.303	0.565	1	NK-T cells	CTSC
0.000387842	0.364381	0.692	0.99	1	NK-T cells	NEAT1
0.00039856	0.43645	0.176	0.324	1	NK-T cells	ELF1
0.000420195	0.339142	0.141	0.263	1	NK-T cells	FAM89B
0.000429823	0.848535	0.294	0.287	1	NK-T cells	PRPF38B
0.00043653	0.793568	0.501	0.748	1	NK-T cells	FUS
0.000444938	0.448126	0.19	0.35	1	NK-T cells	PDCD4
0.000450179	0.334193	0.732	0.989	1	NK-T cells	UBC
0.000464046	0.525551	0.228	0.417	1	NK-T cells	CDC42SE2
0.000465349	0.31768	0.418	0.848	1	NK-T cells	PSME2
0.000495582	0.857051	0.259	0.237	1	NK-T cells	GNPTAB
0.000590191	0.507524	0.205	0.373	1	NK-T cells	TAOK3
0.000608093	0.450231	0.216	0.392	1	NK-T cells	SERPINB1
0.000651035	0.448977	0.176	0.32	1	NK-T cells	KDM5A
0.000846546	0.482593	0.213	0.383	1	NK-T cells	BPTF
0.000885384	0.583259	0.346	0.673	1	NK-T cells	HNRNPA3
0.000924349	0.485293	0.378	0.739	1	NK-T cells	SRRM2
0.000978068	0.89368	0.326	0.343	1	NK-T cells	ACTR2
0.00103028	0.874832	0.354	0.4	1	NK-T cells	PSMB8
0.00120731	0.496588	0.357	0.693	1	NK-T cells	HNRNPDL
0.00142246	0.651667	0.274	0.499	1	NK-T cells	MBP
0.00159165	0.503796	0.354	0.683	1	NK-T cells	HMGN1
0.00241077	0.900055	0.352	0.405	1	NK-T cells	CCDC85B
0.00254885	0.373444	0.409	0.795	1	NK-T cells	VAMP8
0.00301747	0.531227	0.167	0.29	1	NK-T cells	LNPEP
0.00305138	0.47934	0.231	0.404	1	NK-T cells	ARF6
0.003201	1.01588	0.352	0.41	1	NK-T cells	ABHD17A
0.00352329	0.531222	0.182	0.313	1	NK-T cells	ADD3
0.00383617	0.604124	0.294	0.535	1	NK-T cells	STK17A
0.00434084	0.704096	0.268	0.479	1	NK-T cells	ADGRG1
0.00459867	0.864504	0.277	0.277	1	NK-T cells	PPP1R15A
0.00460758	0.557578	0.262	0.464	1	NK-T cells	CCDC107
0.0046726	0.501597	0.167	0.285	1	NK-T cells	TNFRSF14
0.00468009	0.538377	0.233	0.406	1	NK-T cells	PPP1R12A
0.00494519	0.524429	0.294	0.526	1	NK-T cells	UCP2
0.00502095	0.545717	0.259	0.455	1	NK-T cells	CYTIP
0.00536129	0.433343	0.429	0.853	1	NK-T cells	TRIR
0.00614023	0.455249	0.378	0.721	1	NK-T cells	DRAP1
0.00661869	0.901578	0.409	0.542	1	NK-T cells	HNRNPU
0.00689925	0.638864	0.213	0.361	1	NK-T cells	TUBB
0.00794082	0.580822	0.412	0.793	1	NK-T cells	N4BP2L2
0.00853083	0.476551	0.176	0.293	1	NK-T cells	RNASEH2B
0.00926539	0.455194	0.161	0.266	1	NK-T cells	TRABD
0.00999221	0.560159	0.265	0.456	1	NK-T cells	MZT2A
0	4.19274	1	0.155	0	TAM	HLA-DPA1
0	3.95609	1	0.14	0	TAM	HLA-DPB1
0	3.83535	0.973	0.163	0	TAM	APOC1
0	3.76492	0.996	0.014	0	TAM	C1QA
0	3.73104	0.996	0.015	0	TAM	C1QB
0	3.45484	1	0.024	0	TAM	HLA-DRB5
0	3.32986	0.996	0.021	0	TAM	HLA-DQA1
0	3.2266	0.996	0.145	0	TAM	HLA-DQB1
0	2.97896	0.992	0.043	0	TAM	TYROBP
0	2.9111	0.992	0.005	0	TAM	C1QC
0	2.64173	0.985	0.114	0	TAM	HLA-DMA
0	2.56021	0.989	0.022	0	TAM	AIF1
0	2.48803	0.996	0.113	0	TAM	CYBA
0	2.4135	0.931	0.041	0	TAM	GPNMB
0	2.39903	0.95	0.017	0	TAM	IGSF6
0	2.38862	0.973	0.105	0	TAM	MARCKS
0	2.35652	0.923	0.008	0	TAM	CD14
0	2.34681	0.977	0.027	0	TAM	LYZ
0	2.31938	0.985	0.01	0	TAM	MS4A6A
0	2.24843	0.966	0.033	0	TAM	FCER1G
0	2.21821	0.981	0.098	0	TAM	CTSS
0	2.16918	0.954	0.006	0	TAM	A2M
0	2.09123	0.916	0.024	0	TAM	FCGR3A
0	2.07063	0.954	0.01	0	TAM	CD68
0	1.99875	0.962	0.031	0	TAM	LAPTM5
0	1.98477	0.966	0.12	0	TAM	RNASET2
0	1.91655	0.92	0.004	0	TAM	TMEM176B
0	1.90698	0.908	0.064	0	TAM	LIPA
0	1.86845	0.962	0.057	0	TAM	HLA-DMB
0	1.8672	0.904	0.047	0	TAM	VIM
0	1.84014	0.935	0.088	0	TAM	MAFB
0	1.80871	0.9	0.053	0	TAM	TYMP
0	1.80076	0.893	0.002	0	TAM	TREM2
0	1.72578	0.946	0.018	0	TAM	FGL2
0	1.67036	0.935	0.016	0	TAM	RGS10
0	1.65469	0.927	0.121	0	TAM	TIMP2
0	1.63044	0.793	0.003	0	TAM	PLA2G7
0	1.6057	0.9	0.003	0	TAM	MSR1
0	1.56703	0.87	0.011	0	TAM	FCGR2A
0	1.54144	0.425	0.014	0	TAM	CCL3L1
0	1.52803	0.835	0.003	0	TAM	C3
0	1.52322	0.847	0.003	0	TAM	MS4A4A
0	1.5205	0.747	0.002	0	TAM	ADAMDEC1
0	1.51205	0.877	0.051	0	TAM	SRGN
0	1.4935	0.916	0.041	0	TAM	FYB1
0	1.48955	0.851	0.005	0	TAM	LY86
0	1.47683	0.847	0.092	0	TAM	AKR1B1
0	1.4731	0.866	0.004	0	TAM	ADAP2
0	1.42904	0.69	0.001	0	TAM	FOLR2
0	1.41319	0.897	0.016	0	TAM	LST1
0	1.38604	0.812	0.048	0	TAM	CPVL
0	1.38435	0.736	0.017	0	TAM	CFD
0	1.38057	0.789	0.004	0	TAM	PLD4
0	1.35567	0.916	0.035	0	TAM	CD53
0	1.35057	0.805	0.005	0	TAM	RNASE6
0	1.33735	0.839	0.007	0	TAM	LY96
0	1.3229	0.759	0.052	0	TAM	TUBA1A
0	1.30885	0.682	0.018	0	TAM	FABP5
0	1.30522	0.774	0.001	0	TAM	GPR34
0	1.29985	0.851	0.054	0	TAM	FXYD5
0	1.28718	0.824	0.04	0	TAM	COTL1
0	1.28297	0.812	0.01	0	TAM	CYBB
0	1.27201	0.835	0.066	0	TAM	PYCARD
0	1.26882	0.82	0.004	0	TAM	C3AR1
0	1.2628	0.789	0.003	0	TAM	LILRB4
0	1.23138	0.808	0.047	0	TAM	CXCL16
0	1.22097	0.732	0.003	0	TAM	TMEM176A
0	1.21723	0.904	0.074	0	TAM	ARHGDIB
0	1.19275	0.839	0.032	0	TAM	ITGB2
0	1.17226	0.659	0.002	0	TAM	SDS
0	1.16948	0.659	0.051	0	TAM	CD83
0	1.16756	0.847	0.037	0	TAM	RPS4Y1
0	1.16344	0.766	0.007	0	TAM	CSF1R
0	1.1595	0.801	0.073	0	TAM	SPI1
0	1.14496	0.759	0.014	0	TAM	HMOX1
0	1.13503	0.808	0.027	0	TAM	IFI16
0	1.12306	0.739	0.002	0	TAM	SLCO2B1
0	1.11529	0.693	0.01	0	TAM	TNFAIP2
0	1.10185	0.732	0.011	0	TAM	MNDA
0	1.09331	0.893	0.068	0	TAM	PTPRC
0	1.09051	0.64	0.001	0	TAM	OTOA
0	1.08751	0.739	0.006	0	TAM	TGFBI
0	1.08696	0.736	0.019	0	TAM	GYPC
0	1.08499	0.659	0.013	0	TAM	OLFML3
0	1.08323	0.805	0.028	0	TAM	SAMHD1
0	1.08169	0.613	0.019	0	TAM	LTC4S
0	1.07933	0.69	0.017	0	TAM	MAF
0	1.05697	0.648	0.028	0	TAM	SGK1
0	1.04874	0.701	0.016	0	TAM	TNFSF13B
0	1.03469	0.705	0.054	0	TAM	GNB4
0	1.01604	0.801	0.042	0	TAM	CD37
0	1.01579	0.674	0.002	0	TAM	AXL
0	0.997973	0.674	0.005	0	TAM	NPL
0	0.997773	0.713	0.009	0	TAM	MPEG1
0	0.995942	0.72	0.019	0	TAM	ADA2
0	0.992871	0.613	0.005	0	TAM	STAB1
0	0.989282	0.728	0.027	0	TAM	ZEB2
0	0.960275	0.609	0.002	0	TAM	FCGR1A
0	0.953319	0.686	0.019	0	TAM	TBXAS1
0	0.951382	0.682	0.047	0	TAM	GM2A
0	0.939224	0.617	0.007	0	TAM	SAMSN1
0	0.922241	0.648	0.008	0	TAM	CD84
0	0.912917	0.67	0.006	0	TAM	CLEC7A
0	0.907205	0.628	0.008	0	TAM	CD4
0	0.90386	0.713	0.034	0	TAM	CLEC2B
0	0.901819	0.67	0.009	0	TAM	LAIR1
0	0.901746	0.751	0.037	0	TAM	GMFG
0	0.897622	0.625	0.003	0	TAM	NRP1
0	0.897575	0.594	0.003	0	TAM	KCNMA1
0	0.892195	0.655	0.009	0	TAM	HAVCR2
0	0.884325	0.628	0.031	0	TAM	PLEK
0	0.884228	0.625	0.004	0	TAM	ADAM28
0	0.880767	0.636	0.006	0	TAM	LPAR6
0	0.873378	0.667	0.002	0	TAM	HLA-DOA
0	0.87312	0.636	0.018	0	TAM	C1orf54
0	0.863713	0.368	0.006	0	TAM	IL4I1
0	0.862367	0.64	0.009	0	TAM	ENTPD1
0	0.859054	0.682	0.018	0	TAM	TNFSF12
0	0.855771	0.621	0.011	0	TAM	LGALS9
0	0.838094	0.506	0.003	0	TAM	PLAU
0	0.837355	0.605	0.015	0	TAM	CCDC88A
0	0.826267	0.667	0.02	0	TAM	EVI2B
0	0.825096	0.533	0.011	0	TAM	EPB41L2
0	0.824461	0.586	0.006	0	TAM	PILRA
0	0.817127	0.594	0.004	0	TAM	CD86
0	0.811498	0.605	0.01	0	TAM	DPYSL2
0	0.809697	0.54	0.005	0	TAM	HGF
0	0.808446	0.739	0.039	0	TAM	GPSM3
0	0.807684	0.617	0.023	0	TAM	GLIPR1
0	0.801357	0.667	0.02	0	TAM	CASP1
0	0.798355	0.605	0.011	0	TAM	MEF2C
0	0.794033	0.452	0.006	0	TAM	RGS1
0	0.793734	0.559	0.001	0	TAM	FPR3
0	0.793098	0.605	0.006	0	TAM	SLC7A7
0	0.792204	0.54	0.008	0	TAM	SLC15A3
0	0.789991	0.559	0.014	0	TAM	PLEKHO1
0	0.786296	0.663	0.03	0	TAM	ARL4C
0	0.7828	0.556	0.001	0	TAM	SERPINF1
0	0.780727	0.701	0.042	0	TAM	CD48
0	0.779831	0.625	0.021	0	TAM	HCLS1
0	0.778027	0.517	0.007	0	TAM	IRF8
0	0.776254	0.628	0.026	0	TAM	GIMAP4
0	0.77431	0.67	0.032	0	TAM	MSN
0	0.774009	0.521	0.003	0	TAM	NRP2
0	0.759979	0.655	0.028	0	TAM	CARD16
0	0.754842	0.556	0.006	0	TAM	TFEC
0	0.751711	0.59	0.017	0	TAM	EPSTI1
0	0.747454	0.594	0.004	0	TAM	NCF4
0	0.725676	0.579	0.013	0	TAM	NCKAP1L
0	0.714538	0.448	0.005	0	TAM	CEBPA
0	0.711284	0.54	0.031	0	TAM	TSPAN4
0	0.711098	0.536	0.01	0	TAM	CALHM6
0	0.70152	0.586	0.02	0	TAM	ABI3
0	0.700565	0.586	0.009	0	TAM	LAT2
0	0.686492	0.49	0.001	0	TAM	PLXDC1
0	0.686232	0.559	0.009	0	TAM	PLXNC1
0	0.677206	0.487	0.002	0	TAM	SIRPA
0	0.67668	0.525	0.004	0	TAM	CD302
0	0.673849	0.51	0.023	0	TAM	NCF2
0	0.667311	0.441	0	0	TAM	AP003481.1
0	0.666381	0.49	0.003	0	TAM	NEK6
0	0.659106	0.513	0.021	0	TAM	NABP1
0	0.65675	0.533	0.019	0	TAM	BID
0	0.652541	0.517	0.009	0	TAM	ITGAX
0	0.647745	0.487	0.002	0	TAM	PLTP
0	0.647577	0.513	0.006	0	TAM	TM6SF1
0	0.647251	0.552	0.012	0	TAM	CYTH4
0	0.646461	0.51	0.015	0	TAM	PTPRE
0	0.643448	0.579	0.027	0	TAM	RGS19
0	0.641545	0.456	0.001	0	TAM	SLC1A3
0	0.638428	0.421	0.014	0	TAM	IFI44L
0	0.637888	0.441	0.008	0	TAM	SLAMF7
0	0.637185	0.521	0.017	0	TAM	APBB1IP
0	0.633458	0.49	0.001	0	TAM	GAL3ST4
0	0.629463	0.479	0.002	0	TAM	PMP22
0	0.620886	0.406	0.005	0	TAM	CD163
0	0.616005	0.544	0.015	0	TAM	FERMT3
0	0.606503	0.525	0.015	0	TAM	TNFRSF1B
0	0.606104	0.479	0.002	0	TAM	TMEM37
0	0.598828	0.406	0.002	0	TAM	C2
0	0.594442	0.483	0.009	0	TAM	NCF1
0	0.594095	0.487	0.008	0	TAM	LRRC25
0	0.592615	0.487	0.006	0	TAM	TCF4
0	0.592046	0.421	0.004	0	TAM	SLC8A1
0	0.591287	0.498	0.011	0	TAM	GPR65
0	0.588575	0.471	0.005	0	TAM	SIGLEC10
0	0.562807	0.494	0.01	0	TAM	ITGA4
0	0.561139	0.483	0.009	0	TAM	PARVG
0	0.556348	0.421	0.002	0	TAM	CSF2RA
0	0.549663	0.46	0.003	0	TAM	FRMD4B
0	0.547038	0.398	0.008	0	TAM	FRMD4A
0	0.542464	0.429	0.005	0	TAM	CLEC4A
0	0.542295	0.418	0.011	0	TAM	CXCR4
0	0.541903	0.437	0.012	0	TAM	SLC46A3
0	0.539374	0.452	0.014	0	TAM	LCP2
0	0.532244	0.395	0.001	0	TAM	MILR1
0	0.531038	0.406	0.002	0	TAM	CLECL1
0	0.529535	0.418	0.009	0	TAM	EVI2A
0	0.525784	0.418	0.002	0	TAM	TLR7
0	0.52075	0.452	0.005	0	TAM	SCN1B
0	0.519479	0.383	0.003	0	TAM	P2RY13
0	0.51876	0.418	0.006	0	TAM	TNFAIP8L2
0	0.516988	0.364	0	0	TAM	HPGDS
0	0.508262	0.429	0.003	0	TAM	VASH1
0	0.505944	0.287	0	0	TAM	CXCL12
0	0.496162	0.441	0.009	0	TAM	PECAM1
0	0.489736	0.345	0.008	0	TAM	TTYH3
0	0.486071	0.406	0.007	0	TAM	CPM
0	0.484805	0.448	0.012	0	TAM	CD300A
0	0.476677	0.379	0.009	0	TAM	C5AR1
0	0.473618	0.337	0.001	0	TAM	LINC01094
0	0.465111	0.337	0.005	0	TAM	CSF3R
0	0.460185	0.41	0.007	0	TAM	DOCK2
0	0.459586	0.356	0.007	0	TAM	CEP170
0	0.458649	0.452	0.013	0	TAM	CMTM3
0	0.457085	0.387	0.003	0	TAM	GAPT
0	0.44391	0.337	0.002	0	TAM	PTAFR
0	0.44107	0.31	0.003	0	TAM	CCR1
0	0.436528	0.452	0.015	0	TAM	WAS
0	0.433799	0.299	0	0	TAM	EBI3
0	0.428114	0.337	0.004	0	TAM	SLC43A3
0	0.424621	0.356	0.004	0	TAM	SCIMP
0	0.424146	0.333	0.003	0	TAM	ADGRE2
0	0.422083	0.333	0.002	0	TAM	ME1
0	0.420826	0.398	0.011	0	TAM	ITM2C
0	0.420329	0.356	0.008	0	TAM	LMO2
0	0.414522	0.337	0.003	0	TAM	DAPK1
0	0.411215	0.337	0.003	0	TAM	TLR1
0	0.388211	0.303	0	0	TAM	CRHBP
0	0.381456	0.276	0.001	0	TAM	CYTL1
0	0.380181	0.322	0.003	0	TAM	CYSLTR1
0	0.377954	0.31	0.002	0	TAM	PXDC1
0	0.377522	0.299	0.005	0	TAM	BTK
0	0.375938	0.314	0.005	0	TAM	PLAGL1
0	0.375737	0.295	0.002	0	TAM	SLC7A8
0	0.37421	0.299	0.002	0	TAM	CD300LF
0	0.369558	0.31	0.001	0	TAM	CHST13
0	0.36348	0.322	0.006	0	TAM	A1BG
0	0.360775	0.272	0.002	0	TAM	TMEM255A
0	0.359765	0.268	0.001	0	TAM	VMO1
0	0.355677	0.314	0.005	0	TAM	HVCN1
0	0.342412	0.264	0.001	0	TAM	LINC01678
0	0.340429	0.287	0.001	0	TAM	ARHGAP22
0	0.339323	0.284	0.001	0	TAM	SLAMF8
0	0.325692	0.253	0.001	0	TAM	LINC01480
0	0.321422	0.272	0.003	0	TAM	HPSE
0	0.309225	0.253	0.001	0	TAM	P2RY6
0	0.301487	0.253	0.001	0	TAM	GNA15
2.27e-304	0.418311	0.368	0.01	3.76e-300	TAM	VSIR
1.34e-302	0.489186	0.402	0.014	2.21e-298	TAM	AOAH
1.82e-299	0.411949	0.36	0.01	3.01e-295	TAM	ARHGAP15
6.88e-296	0.568483	0.517	0.029	1.14e-291	TAM	IFI27L2
1.53e-295	0.565687	0.433	0.019	2.53e-291	TAM	EVA1B
8.68e-294	1.1023	0.801	0.097	1.44e-289	TAM	PLXDC2
1.42e-293	0.379243	0.295	0.005	2.34e-289	TAM	FGD2
2.42e-292	0.635613	0.674	0.051	4e-288	TAM	CORO1A
1.25e-291	0.309191	0.253	0.003	2.07e-287	TAM	CD72
3.77e-291	0.43053	0.337	0.009	6.24e-287	TAM	MAML2
2.9e-289	0.33985	0.268	0.004	4.79e-285	TAM	KCNK6
2.59e-287	1.2565	0.877	0.13	4.29e-283	TAM	PPT1
1.66e-286	0.737997	0.617	0.048	2.74e-282	TAM	LYN
3.04e-285	0.428156	0.33	0.008	5.03e-281	TAM	ST8SIA4
3.5e-285	0.355891	0.295	0.006	5.79e-281	TAM	EMILIN2
5.72e-285	0.483493	0.333	0.009	9.46e-281	TAM	FADS1
4.3e-284	0.470576	0.372	0.013	7.11e-280	TAM	FAM129A
9.73e-280	1.34579	0.774	0.09	1.61e-275	TAM	CKLF
6.82e-279	0.327956	0.287	0.006	1.13e-274	TAM	LILRB2
7.61e-278	0.725447	0.571	0.042	1.26e-273	TAM	MGAT4A
1.41e-277	0.290252	0.261	0.004	2.34e-273	TAM	VAV1
4.66e-276	0.589209	0.444	0.022	7.7e-272	TAM	CIITA
8.52e-276	0.486429	0.368	0.013	1.41e-271	TAM	GBP4
2.8e-273	0.352621	0.28	0.005	4.64e-269	TAM	TMEM106A
3.27e-272	0.505768	0.406	0.018	5.41e-268	TAM	PTGS1
3.54e-272	0.373465	0.276	0.005	5.85e-268	TAM	LILRB1
1.58e-268	0.406126	0.375	0.015	2.62e-264	TAM	TRIM14
2.59e-268	0.299953	0.287	0.006	4.28e-264	TAM	CSTA
1.75e-264	0.359037	0.28	0.006	2.9e-260	TAM	PTGER4
1.53e-262	0.327444	0.322	0.009	2.53e-258	TAM	EIF1AY
3.25e-261	0.721236	0.598	0.052	5.38e-257	TAM	NAIP
2.67e-258	0.460657	0.429	0.021	4.42e-254	TAM	FMNL1
2.72e-257	0.736436	0.617	0.057	4.5e-253	TAM	UNC93B1
2e-256	0.535396	0.398	0.018	3.31e-252	TAM	XAF1
2.69e-255	0.545374	0.41	0.02	4.46e-251	TAM	LRP1
3.79e-255	0.543787	0.464	0.027	6.27e-251	TAM	SAMD9L
3.56e-253	0.656891	0.529	0.04	5.89e-249	TAM	TLR4
7.48e-253	0.362661	0.295	0.008	1.24e-248	TAM	PREX1
4.88e-252	0.364082	0.318	0.01	8.07e-248	TAM	EMB
9.84e-246	1.29153	0.851	0.147	1.63e-241	TAM	DAB2
1.67e-244	0.352817	0.349	0.013	2.76e-240	TAM	SELPLG
2.66e-244	0.499726	0.433	0.025	4.39e-240	TAM	HCK
3.21e-244	0.467005	0.345	0.014	5.3e-240	TAM	PIK3AP1
7.89e-244	0.394521	0.452	0.026	1.31e-239	TAM	IKZF1
8.23e-244	0.324504	0.291	0.008	1.36e-239	TAM	ARID5A
1.86e-242	0.368701	0.291	0.008	3.07e-238	TAM	PLEKHO2
8.53e-240	0.522264	0.368	0.017	1.41e-235	TAM	SERPING1
1.13e-239	4.22626	1	0.296	1.87e-235	TAM	HLA-DRB1
1.26e-239	0.644497	0.54	0.04	2.09e-235	TAM	LY6E
1.96e-239	0.29686	0.31	0.01	3.24e-235	TAM	SNX10
4.37e-239	2.47295	0.992	0.279	7.22e-235	TAM	CTSB
6.95e-237	0.644333	0.483	0.035	1.15e-232	TAM	DOCK4
4.83e-235	0.848742	0.739	0.099	7.99e-231	TAM	CNPY3
5.53e-235	0.422887	0.387	0.019	9.14e-231	TAM	GIMAP1
3.25e-233	0.352269	0.307	0.01	5.38e-229	TAM	CORO1C
6.28e-232	0.425539	0.41	0.022	1.04e-227	TAM	MYO1F
8.37e-232	0.376045	0.299	0.01	1.38e-227	TAM	IL10RA
8.37e-231	0.375948	0.326	0.013	1.38e-226	TAM	IL18BP
3.38e-230	1.14757	0.789	0.129	5.59e-226	TAM	CREG1
4.44e-229	0.307662	0.299	0.01	7.34e-225	TAM	RCSD1
1.85e-228	0.469263	0.414	0.023	3.05e-224	TAM	TPM4
3.18e-227	0.38196	0.307	0.011	5.26e-223	TAM	TMC6
3.07e-226	0.473457	0.36	0.017	5.08e-222	TAM	PAG1
4.54e-224	0.719605	0.59	0.061	7.52e-220	TAM	HOMER3
2.57e-220	4.33494	1	0.345	4.26e-216	TAM	HLA-DRA
2.63e-215	0.483233	0.529	0.043	4.35e-211	TAM	LCP1
1.64e-214	0.433518	0.402	0.024	2.71e-210	TAM	SH3KBP1
7.34e-213	0.389823	0.379	0.021	1.21e-208	TAM	PPP1R18
3.69e-211	0.322911	0.287	0.01	6.1e-207	TAM	EHBP1L1
2.13e-209	0.577697	0.452	0.035	3.53e-205	TAM	SPRED1
1.03e-208	0.345099	0.287	0.011	1.71e-204	TAM	DOK1
5.33e-206	0.551499	0.467	0.039	8.82e-202	TAM	DSE
5.67e-206	2.28905	0.939	0.276	9.39e-202	TAM	SLC40A1
1.3e-203	0.44991	0.372	0.022	2.14e-199	TAM	EIF4EBP1
4.33e-202	0.807539	0.261	0.009	7.16e-198	TAM	C15orf48
4.92e-201	1.17353	0.322	0.015	8.13e-197	TAM	CCL3
9.76e-200	0.328637	0.264	0.009	1.61e-195	TAM	TLR2
8.83e-199	0.317216	0.261	0.009	1.46e-194	TAM	FLI1
1.16e-192	0.701373	0.659	0.087	1.91e-188	TAM	CD99
9.9e-192	0.378348	0.295	0.014	1.64e-187	TAM	TMEM86A
1.44e-189	0.909212	0.697	0.113	2.39e-185	TAM	RB1
1.92e-187	0.547967	0.425	0.034	3.18e-183	TAM	SLC4A7
2.56e-187	0.362157	0.341	0.019	4.24e-183	TAM	RUNX3
7.84e-187	0.518063	0.498	0.049	1.3e-182	TAM	TNFRSF1A
2.27e-186	2.14996	0.981	0.424	3.76e-182	TAM	GRN
2.42e-186	0.669815	0.479	0.046	4e-182	TAM	MX1
1.02e-185	0.579923	0.441	0.038	1.69e-181	TAM	NRIP1
1.29e-185	2.29453	0.387	0.027	2.14e-181	TAM	CCL4L2
2.31e-184	0.448832	0.352	0.022	3.82e-180	TAM	KIAA0930
1.79e-183	0.409369	0.333	0.02	2.96e-179	TAM	SULT1A1
7.33e-183	0.35121	0.356	0.022	1.21e-178	TAM	DOK2
1.38e-182	0.407765	0.383	0.027	2.29e-178	TAM	ZYX
1.15e-181	3.85117	0.992	0.479	1.9e-177	TAM	APOE
1.93e-179	0.5844	0.391	0.03	3.2e-175	TAM	PLAUR
3.81e-178	0.323079	0.287	0.014	6.3e-174	TAM	SLA
1.25e-176	0.280503	0.268	0.012	2.07e-172	TAM	CMTM7
1.59e-176	0.507232	0.448	0.04	2.64e-172	TAM	TGFB1
1.78e-176	0.397113	0.349	0.023	2.94e-172	TAM	RGS12
5.3e-174	0.330712	0.295	0.015	8.77e-170	TAM	SERPINA1
3.93e-173	0.407132	0.345	0.023	6.51e-169	TAM	ACTN1
6.44e-173	1.30663	0.931	0.295	1.07e-168	TAM	ARPC1B
7.24e-172	3.50631	1	0.642	1.2e-167	TAM	CD74
5.29e-170	0.653833	0.625	0.091	8.75e-166	TAM	ABRACL
3.15e-169	0.402426	0.314	0.019	5.2e-165	TAM	GRK3
4.17e-169	0.308198	0.326	0.02	6.9e-165	TAM	BIN2
5.87e-169	0.535026	0.414	0.034	9.71e-165	TAM	LSP1
4.27e-168	1.26857	0.889	0.28	7.07e-164	TAM	AKR1A1
1.18e-165	1.19107	0.586	0.081	1.95e-161	TAM	ISG15
2.73e-164	0.475796	0.383	0.032	4.52e-160	TAM	RENBP
4.67e-164	0.365197	0.318	0.021	7.72e-160	TAM	ETV5
9.6e-164	0.444504	0.372	0.029	1.59e-159	TAM	TNFAIP8
4.62e-163	2.34005	1	0.818	7.64e-159	TAM	PSAP
1.95e-159	1.98455	1	0.993	3.23e-155	TAM	FTL
2.48e-159	1.69196	0.985	0.465	4.11e-155	TAM	HLA-E
7.65e-159	0.449296	0.487	0.055	1.27e-154	TAM	CSK
1.78e-158	1.86204	0.977	0.539	2.95e-154	TAM	ASAH1
2.85e-157	0.307385	0.429	0.039	4.72e-153	TAM	RAC2
4.63e-156	0.358743	0.31	0.02	7.66e-152	TAM	INPP5D
5.18e-156	0.344259	0.287	0.017	8.57e-152	TAM	FMNL3
1.19e-155	0.66631	0.456	0.051	1.97e-151	TAM	IFI30
1.34e-155	1.71498	0.966	0.513	2.21e-151	TAM	FCGRT
8.23e-155	0.256186	0.257	0.013	1.36e-150	TAM	ARHGAP30
7.09e-153	0.675689	0.64	0.111	1.17e-148	TAM	ARRB2
3.1e-152	0.330738	0.264	0.014	5.14e-148	TAM	POU2F2
1.03e-150	1.01458	0.743	0.174	1.7e-146	TAM	NAGK
2.07e-150	1.15832	0.916	0.345	3.43e-146	TAM	RNF130
2.26e-150	0.422462	0.375	0.034	3.74e-146	TAM	ATG4C
5.46e-149	0.396823	0.287	0.019	9.02e-145	TAM	PI4K2A
1.72e-148	0.98063	0.82	0.224	2.85e-144	TAM	KCTD12
1.05e-147	0.485657	0.379	0.036	1.74e-143	TAM	LACC1
5.5e-147	0.538056	0.433	0.049	9.09e-143	TAM	RAB20
1.2e-146	1.76918	0.989	0.81	1.98e-142	TAM	CTSZ
5.39e-146	0.651667	0.521	0.069	8.92e-142	TAM	CEBPB
1.17e-145	1.17477	0.927	0.371	1.94e-141	TAM	GNAI2
1.56e-143	0.337622	0.28	0.018	2.58e-139	TAM	SRD5A3
2.02e-143	0.40038	0.333	0.027	3.34e-139	TAM	ZNF385A
7.42e-142	0.490684	0.433	0.05	1.23e-137	TAM	MYO9B
2.84e-140	0.378732	0.379	0.037	4.7e-136	TAM	HSD17B11
1.18e-139	0.730095	0.667	0.139	1.94e-135	TAM	BMP2K
1.61e-139	0.572943	0.525	0.077	2.67e-135	TAM	PIK3R1
3.02e-139	0.867376	0.72	0.171	5e-135	TAM	IFNGR1
2.06e-138	0.396337	0.352	0.032	3.41e-134	TAM	P2RX4
1.13e-137	0.475611	0.41	0.047	1.87e-133	TAM	SLC38A6
3.57e-137	1.30676	0.996	0.939	5.9e-133	TAM	CST3
4.91e-137	0.352358	0.272	0.017	8.12e-133	TAM	CX3CR1
9.49e-137	0.755054	0.644	0.12	1.57e-132	TAM	ID2
5.02e-136	0.452113	0.368	0.037	8.3e-132	TAM	THEMIS2
7.2e-136	1.45463	1	0.941	1.19e-131	TAM	HLA-B
4.46e-135	1.53536	1	0.948	7.38e-131	TAM	TMSB10
2.62e-134	0.372449	0.345	0.032	4.33e-130	TAM	UBE2E2
3.79e-133	0.560831	0.402	0.045	6.27e-129	TAM	DUSP6
4.52e-133	1.50182	0.992	0.906	7.48e-129	TAM	HLA-C
4.5e-132	1.49214	0.958	0.537	7.45e-128	TAM	CTSC
1.03e-131	1.03298	1	0.998	1.7e-127	TAM	B2M
3.31e-130	0.4238	0.36	0.037	5.48e-126	TAM	NCK1-DT
3.63e-130	1.14022	1	0.997	6.01e-126	TAM	TMSB4X
4.63e-130	1.84129	0.954	0.569	7.66e-126	TAM	LGALS1
4.78e-130	0.928275	0.885	0.321	7.9e-126	TAM	ACTR2
2.6e-129	1.41717	0.992	0.859	4.31e-125	TAM	HLA-A
7.81e-129	0.663015	0.693	0.143	1.29e-124	TAM	ANXA1
1.86e-127	1.46357	0.946	0.506	3.07e-123	TAM	CSTB
3.17e-127	1.22641	0.935	0.502	5.25e-123	TAM	ARPC5
3.08e-125	1.26782	0.95	0.568	5.1e-121	TAM	SDCBP
3.55e-124	1.24038	0.824	0.31	5.86e-120	TAM	RAB32
3.32e-123	0.796149	0.739	0.204	5.49e-119	TAM	RHOG
8.08e-123	0.573183	0.49	0.079	1.34e-118	TAM	MERTK
8.49e-123	0.526601	0.479	0.074	1.41e-118	TAM	SNCA
3.22e-122	0.786873	0.716	0.188	5.33e-118	TAM	SYNGR2
7.07e-120	0.764631	0.709	0.186	1.17e-115	TAM	GRB2
4.98e-119	0.4984	0.46	0.069	8.24e-115	TAM	RAB31
2.3e-118	0.577298	0.544	0.101	3.8e-114	TAM	OTULINL
2.86e-117	0.304765	0.257	0.019	4.73e-113	TAM	PLEKHA2
1.05e-116	1.00484	0.82	0.274	1.74e-112	TAM	ZFP36L2
2.37e-116	0.946509	0.812	0.292	3.92e-112	TAM	TPP1
4.21e-115	0.637129	0.697	0.176	6.97e-111	TAM	EFHD2
1.05e-114	0.481218	0.487	0.08	1.74e-110	TAM	DEGS1
6.81e-114	0.73967	0.67	0.17	1.13e-109	TAM	QKI
7.43e-114	0.444424	0.372	0.045	1.23e-109	TAM	SMURF2
1.19e-113	0.951593	0.992	0.965	1.97e-109	TAM	SAT1
4.28e-112	0.644021	0.605	0.136	7.07e-108	TAM	IFNGR2
1.38e-110	0.381907	0.272	0.024	2.28e-106	TAM	LHFPL2
1.63e-110	0.67549	0.579	0.126	2.7e-106	TAM	RASSF4
3.57e-110	0.683512	0.64	0.161	5.91e-106	TAM	GNPDA1
9.12e-110	1.01622	0.962	0.707	1.51e-105	TAM	ARPC2
2.52e-109	0.435671	0.494	0.083	4.17e-105	TAM	PTPN6
4.84e-109	1.09773	1	0.967	8e-105	TAM	CTSD
1.29e-108	0.602352	0.544	0.11	2.13e-104	TAM	OGFRL1
1.44e-108	0.412668	0.418	0.061	2.39e-104	TAM	NAAA
3.12e-108	0.410873	0.479	0.078	5.16e-104	TAM	HLA-F
6.34e-108	0.913865	0.782	0.281	1.05e-103	TAM	JPT1
1.03e-107	0.352154	0.318	0.034	1.7e-103	TAM	IFI44
1.21e-107	0.699552	0.582	0.13	2e-103	TAM	FCHO2
5.08e-107	0.828442	0.801	0.306	8.4e-103	TAM	MFSD1
9.05e-107	0.266154	0.257	0.021	1.5e-102	TAM	SH2B3
3.72e-106	0.5929	0.536	0.108	6.16e-102	TAM	ATP6V1B2
3.79e-105	0.51795	0.513	0.098	6.28e-101	TAM	FUOM
4.45e-105	0.783269	0.992	0.978	7.36e-101	TAM	ITM2B
1.42e-104	0.326495	0.471	0.074	2.34e-100	TAM	HCST
2e-104	0.593646	0.613	0.144	3.3e-100	TAM	BNIP3L
1.42e-102	0.657357	0.64	0.172	2.35e-98	TAM	CYFIP1
1.47e-102	0.705814	0.996	0.949	2.43e-98	TAM	NPC2
3e-101	0.877585	0.586	0.145	4.96e-97	TAM	SCD
5.16e-101	0.617691	0.548	0.121	8.54e-97	TAM	MCOLN1
1.29e-100	0.486848	0.475	0.087	2.14e-96	TAM	ATP6V0A1
3.97e-99	1.31268	0.969	0.81	6.56e-95	TAM	TUBA1B
4.38e-99	0.893053	0.992	0.959	7.25e-95	TAM	S100A11
4.24e-98	0.440505	0.349	0.047	7.01e-94	TAM	SRGAP3
7.42e-97	1.02571	0.966	0.914	1.23e-92	TAM	PRDX1
4.74e-94	0.278978	0.257	0.025	7.85e-90	TAM	MTHFD2
1.3e-93	0.463606	0.441	0.078	2.15e-89	TAM	CYBC1
1.08e-92	0.681288	0.743	0.249	1.78e-88	TAM	C4orf48
3.53e-92	1.00291	0.904	0.581	5.85e-88	TAM	PLD3
6.28e-92	0.639534	0.674	0.197	1.04e-87	TAM	RNF213
3.1e-91	0.301166	0.448	0.076	5.12e-87	TAM	EMP3
8.2e-90	0.928345	0.943	0.863	1.36e-85	TAM	YBX1
3.04e-89	0.505904	0.452	0.089	5.02e-85	TAM	GAA
4.77e-89	0.73463	0.778	0.313	7.9e-85	TAM	FAM49B
3.21e-88	0.341198	0.303	0.038	5.3e-84	TAM	RALGDS
6.82e-88	0.577087	0.533	0.128	1.13e-83	TAM	SWAP70
8.18e-88	0.307692	0.284	0.034	1.35e-83	TAM	TANC2
1.12e-87	0.904266	0.939	0.771	1.86e-83	TAM	VAMP8
1.38e-86	0.86068	0.766	0.335	2.29e-82	TAM	SCPEP1
3.73e-86	0.414942	0.379	0.063	6.17e-82	TAM	GLMP
4.28e-86	0.558814	0.479	0.106	7.08e-82	TAM	EPHX1
1.53e-85	0.382064	0.31	0.041	2.53e-81	TAM	VAMP5
1.74e-85	0.642782	0.586	0.16	2.88e-81	TAM	FEZ2
2.5e-84	0.301797	0.272	0.032	4.14e-80	TAM	ASRGL1
1.06e-83	0.441056	0.41	0.075	1.76e-79	TAM	BNIP2
1.25e-83	0.288149	0.287	0.036	2.07e-79	TAM	NFATC2
7.5e-83	0.566784	0.54	0.138	1.24e-78	TAM	QPRT
8.3e-83	0.267418	0.257	0.028	1.37e-78	TAM	LBR
9.71e-83	0.523929	0.992	0.993	1.61e-78	TAM	RPL19
3.93e-82	0.389921	0.295	0.039	6.51e-78	TAM	RASGEF1B
1.81e-81	0.565647	0.617	0.183	2.99e-77	TAM	C6orf62
2.18e-81	0.792101	0.954	0.777	3.61e-77	TAM	PFN1
1.02e-80	0.642022	0.402	0.074	1.68e-76	TAM	IER3
1.22e-80	0.868976	0.881	0.53	2.02e-76	TAM	CTSA
1.44e-80	0.38521	0.345	0.055	2.38e-76	TAM	VAT1
2.27e-80	0.701666	0.996	0.992	3.75e-76	TAM	ACTB
1.53e-79	0.322176	0.375	0.066	2.52e-75	TAM	OSTM1
4.91e-79	0.812503	0.92	0.588	8.13e-75	TAM	CTSH
5.02e-79	0.798233	0.785	0.347	8.31e-75	TAM	WSB1
7.85e-79	0.558011	0.989	0.96	1.3e-74	TAM	CD81
1.46e-78	0.827211	0.828	0.439	2.42e-74	TAM	ACTR3
3.33e-78	0.551274	0.467	0.108	5.51e-74	TAM	PEA15
3.74e-78	0.266366	0.253	0.03	6.19e-74	TAM	RNF19B
6.53e-78	0.728056	0.82	0.399	1.08e-73	TAM	CAP1
4.14e-77	0.738744	0.743	0.304	6.85e-73	TAM	VMP1
1.01e-76	0.375516	0.31	0.047	1.67e-72	TAM	SRGAP1
4.24e-75	0.858087	0.962	0.767	7.02e-71	TAM	MS4A7
3.86e-74	0.829808	0.881	0.509	6.39e-70	TAM	ZFP36L1
1.5e-72	0.619959	0.969	0.948	2.48e-68	TAM	ARPC3
7.33e-72	0.314301	0.303	0.047	1.21e-67	TAM	SLC39A10
4.66e-71	0.667446	0.755	0.338	7.71e-67	TAM	TPM3
1.26e-70	0.5689	0.989	0.985	2.08e-66	TAM	PTMA
1.59e-70	0.807467	0.858	0.589	2.63e-66	TAM	CAPZB
3.05e-70	0.663849	0.962	0.87	5.05e-66	TAM	H3F3B
4.67e-70	0.457821	0.414	0.088	7.72e-66	TAM	REL
5.64e-70	0.337448	0.421	0.091	9.32e-66	TAM	IFI35
1.11e-69	0.570527	0.475	0.119	1.83e-65	TAM	TENT5A
2.1e-69	0.485005	0.471	0.119	3.47e-65	TAM	GALNT1
1.09e-68	1.26186	0.923	0.849	1.81e-64	TAM	LGMN
1.3e-68	0.85216	0.893	0.701	2.16e-64	TAM	YWHAH
1.38e-68	0.752012	0.801	0.395	2.29e-64	TAM	RAP2B
2.89e-68	0.46229	0.567	0.167	4.79e-64	TAM	PSMB9
4.23e-68	0.801708	0.831	0.525	7e-64	TAM	M6PR
4.56e-68	0.686711	0.885	0.618	7.54e-64	TAM	SH3BGRL3
7.39e-68	0.362797	0.345	0.065	1.22e-63	TAM	HSD17B14
5.94e-67	0.606857	0.594	0.205	9.83e-63	TAM	PABPC4
1.34e-66	0.608678	0.571	0.185	2.21e-62	TAM	TGFBR1
1.92e-66	0.580742	0.579	0.189	3.17e-62	TAM	SKAP2
2.67e-66	0.498887	0.49	0.134	4.41e-62	TAM	MFSD12
4.54e-66	0.355986	0.349	0.067	7.51e-62	TAM	RNF135
7.32e-66	0.447063	0.989	0.993	1.21e-61	TAM	RPS27A
1.06e-65	0.437894	0.387	0.084	1.75e-61	TAM	MKNK1
2.26e-65	0.600486	0.636	0.233	3.73e-61	TAM	TACC1
4.78e-65	0.317323	0.303	0.051	7.91e-61	TAM	BIN1
8.62e-65	0.94891	0.893	0.716	1.43e-60	TAM	CTSL
1.92e-64	0.383057	0.425	0.101	3.17e-60	TAM	PTPN18
6.83e-64	0.616324	0.625	0.228	1.13e-59	TAM	MGAT1
3.17e-63	0.551378	0.533	0.167	5.25e-59	TAM	SLC16A3
4.38e-63	0.464231	0.406	0.097	7.24e-59	TAM	SOCS6
5.99e-63	0.791332	0.793	0.451	9.91e-59	TAM	GLUL
5.46e-62	0.331215	0.356	0.073	9.03e-58	TAM	BAZ1A
7.32e-62	0.568976	0.46	0.126	1.21e-57	TAM	GPR155
7.83e-62	0.279463	0.299	0.052	1.29e-57	TAM	RPS6KA1
1.69e-61	0.356656	0.31	0.057	2.79e-57	TAM	FABP3
1.81e-61	0.317518	0.299	0.052	2.99e-57	TAM	ZFP36
1.98e-61	0.517552	0.525	0.166	3.27e-57	TAM	AP1S2
2.43e-61	0.706402	0.839	0.594	4.03e-57	TAM	CLIC1
9.11e-61	0.468478	0.467	0.129	1.51e-56	TAM	OAS1
9.16e-61	0.331906	0.318	0.06	1.51e-56	TAM	ATXN1
1.32e-60	0.753337	0.966	0.914	2.18e-56	TAM	CAPG
2.25e-60	0.417858	0.433	0.111	3.73e-56	TAM	NECAP2
1.1e-59	0.633407	0.67	0.297	1.82e-55	TAM	NCOA4
2.04e-59	0.699889	0.724	0.36	3.37e-55	TAM	NINJ1
2.72e-59	0.645685	0.939	0.819	4.49e-55	TAM	LITAF
3.18e-59	0.394921	0.41	0.102	5.26e-55	TAM	RNF149
4.73e-59	0.566877	0.54	0.188	7.83e-55	TAM	GPR137B
5.74e-59	0.417124	0.387	0.092	9.49e-55	TAM	DNMT1
1.01e-58	0.400715	0.379	0.089	1.67e-54	TAM	ACER3
5.19e-58	0.334201	0.372	0.083	8.58e-54	TAM	TRIM22
6.7e-58	0.574463	0.552	0.193	1.11e-53	TAM	ABCA1
1.01e-57	0.275652	0.295	0.054	1.67e-53	TAM	RABGAP1L
1.37e-56	0.576974	0.709	0.35	2.26e-52	TAM	NENF
5.14e-56	0.288965	0.264	0.045	8.5e-52	TAM	DMXL2
7.79e-56	0.406083	0.383	0.093	1.29e-51	TAM	EML4
2.4e-55	0.413528	0.533	0.174	3.97e-51	TAM	AKAP13
4.51e-55	0.378253	0.395	0.1	7.46e-51	TAM	ABI1
4.86e-55	0.283997	0.33	0.069	8.03e-51	TAM	RNF166
4.92e-55	0.394265	0.337	0.075	8.14e-51	TAM	TXNRD1
4.11e-54	0.48392	0.602	0.232	6.79e-50	TAM	SAT2
4.94e-54	0.60302	0.935	0.778	8.17e-50	TAM	PABPC1
5.28e-54	0.510847	0.536	0.194	8.74e-50	TAM	RHOQ
3.9e-53	0.359779	0.303	0.062	6.45e-49	TAM	ITGB5
4.12e-53	0.488953	0.506	0.167	6.82e-49	TAM	MAP3K2
4.4e-53	0.483423	0.563	0.208	7.28e-49	TAM	WASF2
5.36e-53	0.30049	0.314	0.066	8.86e-49	TAM	IKBIP
1.87e-52	0.374135	0.341	0.079	3.1e-48	TAM	SGPL1
2.35e-52	0.501375	0.632	0.266	3.88e-48	TAM	KPNB1
1.65e-51	0.490257	0.479	0.157	2.73e-47	TAM	CADM1
4.31e-51	0.420215	0.425	0.122	7.13e-47	TAM	AP1B1
4.6e-51	0.392771	0.414	0.116	7.61e-47	TAM	NCK1
9.25e-51	0.472864	0.525	0.185	1.53e-46	TAM	STX7
1.03e-50	0.442677	0.962	0.981	1.7e-46	TAM	RPL23A
1.39e-50	0.338493	0.379	0.097	2.31e-46	TAM	SP110
1.82e-50	0.604619	0.693	0.344	3.01e-46	TAM	MOB1A
8.03e-50	0.324937	0.276	0.053	1.33e-45	TAM	SAMD9
9.92e-50	0.392106	0.387	0.105	1.64e-45	TAM	NAGA
1.21e-49	0.53417	0.372	0.095	2e-45	TAM	IER5
1.45e-49	0.358894	0.609	0.24	2.39e-45	TAM	EVL
1.63e-49	0.381615	0.421	0.121	2.69e-45	TAM	SKIL
1.76e-49	0.556548	0.908	0.811	2.91e-45	TAM	ANXA5
2.68e-49	0.388448	0.41	0.116	4.43e-45	TAM	ME2
3.5e-49	0.339942	0.391	0.104	5.79e-45	TAM	LSM2
4.94e-49	0.454642	0.429	0.13	8.17e-45	TAM	CD40
8.1e-49	0.310355	0.322	0.074	1.34e-44	TAM	SMAP2
1.04e-48	0.355342	0.261	0.05	1.71e-44	TAM	AHR
1.41e-48	0.398216	0.49	0.166	2.34e-44	TAM	BLVRA
1.86e-48	0.422177	0.471	0.157	3.08e-44	TAM	SEC14L1
1.91e-48	0.329829	0.36	0.093	3.16e-44	TAM	ACP2
2.05e-48	0.265146	0.287	0.06	3.4e-44	TAM	GBA
2.95e-48	0.424868	0.506	0.177	4.88e-44	TAM	CAPZA1
8.34e-48	0.369842	0.383	0.105	1.38e-43	TAM	AMDHD2
9.95e-48	0.549467	0.885	0.671	1.65e-43	TAM	CDC42
1.34e-47	0.556288	0.713	0.383	2.21e-43	TAM	GDI2
1.58e-47	0.47211	0.559	0.224	2.61e-43	TAM	CFLAR
1.59e-47	0.272295	0.253	0.048	2.63e-43	TAM	GNA13
1.8e-47	0.667186	0.674	0.341	2.98e-43	TAM	TUBB
2.55e-47	0.2544	0.264	0.052	4.21e-43	TAM	RPP25
9.64e-47	0.340871	0.372	0.099	1.59e-42	TAM	CD44
1.01e-46	0.492947	0.582	0.245	1.68e-42	TAM	SDSL
5.34e-46	0.586231	0.556	0.229	8.84e-42	TAM	PARP14
7.6e-46	0.408062	0.981	0.977	1.26e-41	TAM	H3F3A
7.86e-46	0.393896	0.456	0.146	1.3e-41	TAM	BASP1
1.07e-45	0.731692	0.931	0.87	1.77e-41	TAM	DBI
1.22e-45	0.288739	0.314	0.075	2.02e-41	TAM	GPCPD1
1.36e-45	0.492572	0.69	0.36	2.25e-41	TAM	OSTF1
1.45e-45	0.396547	0.452	0.151	2.4e-41	TAM	TFPT
5.94e-45	0.459352	0.506	0.185	9.83e-41	TAM	PRNP
7.86e-45	0.272943	0.287	0.064	1.3e-40	TAM	SLC17A5
1.27e-44	0.293784	0.31	0.075	2.1e-40	TAM	SNN
1.73e-44	0.565359	0.843	0.603	2.85e-40	TAM	HEXA
1.83e-44	0.251964	0.299	0.068	3.03e-40	TAM	LASP1
2.27e-44	0.478779	0.602	0.268	3.76e-40	TAM	TAPBP
3.19e-44	0.375064	0.418	0.13	5.28e-40	TAM	ARL8A
3.39e-44	0.731005	0.594	0.287	5.62e-40	TAM	IFI6
4.28e-44	0.442665	0.46	0.157	7.08e-40	TAM	FMNL2
5.28e-44	0.487464	0.92	0.808	8.73e-40	TAM	DDX5
7.01e-44	0.502894	0.72	0.402	1.16e-39	TAM	RAP1A
8.89e-44	0.312278	0.992	0.996	1.47e-39	TAM	RPS19
1.16e-43	0.505906	0.567	0.228	1.91e-39	TAM	BTG2
1.83e-43	0.52288	0.678	0.353	3.03e-39	TAM	LRRFIP1
4.28e-43	0.409532	0.429	0.142	7.08e-39	TAM	SNX29
5.38e-43	0.269207	0.295	0.069	8.9e-39	TAM	STAT2
7.29e-43	0.259782	0.253	0.053	1.21e-38	TAM	MAP7D1
7.82e-43	0.562928	0.475	0.177	1.29e-38	TAM	STAT1
8.66e-43	0.537266	0.824	0.583	1.43e-38	TAM	LIMS1
1.03e-42	0.423298	0.544	0.22	1.71e-38	TAM	TXNDC12
1.11e-42	0.281372	0.31	0.077	1.84e-38	TAM	GIT2
1.53e-42	0.49896	0.586	0.267	2.54e-38	TAM	TNFRSF14
2.62e-42	0.343566	0.498	0.183	4.33e-38	TAM	CELF2
3.71e-42	0.40361	0.494	0.182	6.14e-38	TAM	ADAR
4.09e-42	0.388655	0.479	0.177	6.76e-38	TAM	CYB5R1
9.66e-42	0.26632	0.28	0.064	1.6e-37	TAM	PPM1K
1.53e-41	0.519502	0.533	0.227	2.53e-37	TAM	ABCC5
4.75e-41	0.532198	0.697	0.372	7.85e-37	TAM	SERPINB1
5.69e-41	0.316494	0.391	0.12	9.41e-37	TAM	TRIM38
7.64e-41	0.367255	0.395	0.124	1.26e-36	TAM	SDCCAG8
1.27e-40	0.58043	0.701	0.415	2.1e-36	TAM	DRAM2
8.49e-40	0.260546	0.295	0.074	1.4e-35	TAM	MSRA
9.61e-40	0.369762	0.395	0.129	1.59e-35	TAM	CYB561A3
9.82e-40	0.343364	0.364	0.108	1.62e-35	TAM	BAZ2B
1.03e-39	0.515394	0.586	0.283	1.7e-35	TAM	CLTC
1.48e-39	0.589117	0.705	0.438	2.45e-35	TAM	HEXB
1.54e-39	0.292499	0.337	0.092	2.55e-35	TAM	GBP2
2.19e-39	0.340797	0.341	0.098	3.62e-35	TAM	ARHGAP4
5.39e-39	0.264562	0.333	0.093	8.91e-35	TAM	PTPN12
5.97e-39	0.346785	0.395	0.13	9.87e-35	TAM	SQOR
8.75e-39	0.374458	0.253	0.056	1.45e-34	TAM	HES1
1.39e-38	0.476692	1	0.992	2.3e-34	TAM	FTH1
1.77e-38	0.470818	0.697	0.41	2.93e-34	TAM	PRRC2C
2.73e-38	0.498909	0.701	0.385	4.52e-34	TAM	MBNL1
4.95e-38	0.334737	0.372	0.114	8.19e-34	TAM	GRK2
5.36e-38	0.464041	0.586	0.282	8.87e-34	TAM	DNPH1
5.68e-38	0.423441	0.946	0.938	9.4e-34	TAM	EEF1B2
1.51e-37	0.380526	0.981	0.98	2.5e-33	TAM	ACTG1
1.53e-37	0.292395	0.36	0.109	2.53e-33	TAM	HOOK3
1.54e-37	0.329279	0.352	0.108	2.55e-33	TAM	RAP2A
1.67e-37	0.391502	0.421	0.152	2.76e-33	TAM	DDAH2
1.72e-37	0.541865	0.789	0.583	2.84e-33	TAM	PDIA6
2.82e-37	0.480502	0.567	0.276	4.66e-33	TAM	EIF4A1
3.57e-37	0.552347	0.858	0.698	5.91e-33	TAM	GSN
5.69e-37	0.296045	0.264	0.064	9.41e-33	TAM	SLC20A1
6.39e-37	0.288127	0.996	0.996	1.06e-32	TAM	TPT1
7.6e-37	0.364048	0.46	0.176	1.26e-32	TAM	PARP1
8.08e-37	0.536841	0.667	0.381	1.34e-32	TAM	2020-03-01
1.22e-36	0.611266	0.709	0.472	2.02e-32	TAM	FUCA1
1.41e-36	0.369469	0.452	0.172	2.33e-32	TAM	BLNK
1.58e-36	0.323867	0.414	0.146	2.62e-32	TAM	ITSN2
1.88e-36	0.41831	0.483	0.2	3.1e-32	TAM	IDH1
3.33e-36	0.328131	0.345	0.105	5.5e-32	TAM	SHTN1
3.87e-36	0.451038	0.766	0.516	6.39e-32	TAM	TMEM50A
6.12e-36	0.332544	0.356	0.112	1.01e-31	TAM	IER5L
6.6e-36	0.260921	0.314	0.088	1.09e-31	TAM	ANKRD44
7.24e-36	0.309309	0.295	0.08	1.2e-31	TAM	DTNBP1
8.26e-36	0.296957	0.31	0.087	1.37e-31	TAM	RBMS1
1.04e-35	0.515365	0.793	0.603	1.71e-31	TAM	SNX6
1.44e-35	0.311807	0.36	0.113	2.38e-31	TAM	SIPA1
1.53e-35	0.526759	0.732	0.489	2.54e-31	TAM	LAMTOR2
1.59e-35	0.355494	0.261	0.065	2.63e-31	TAM	WARS
2.35e-35	0.464665	0.651	0.347	3.89e-31	TAM	ITGB1
5.52e-35	0.360045	0.364	0.12	9.13e-31	TAM	ADAM9
1.04e-34	0.343187	0.368	0.123	1.72e-30	TAM	NRBF2
1.42e-34	0.291304	0.33	0.1	2.34e-30	TAM	ARPIN
2.13e-34	0.295159	0.314	0.094	3.53e-30	TAM	MIF4GD
7.02e-34	0.476512	0.644	0.379	1.16e-29	TAM	GUSB
9.39e-34	0.446829	0.586	0.304	1.55e-29	TAM	2020-09-02
1.14e-33	0.269117	0.349	0.112	1.89e-29	TAM	PAK1
1.23e-33	0.294934	0.299	0.085	2.04e-29	TAM	FKBP15
1.34e-33	0.335846	0.387	0.138	2.21e-29	TAM	DCP2
1.51e-33	0.276082	0.307	0.089	2.51e-29	TAM	TOR3A
2.15e-33	0.386054	0.556	0.26	3.55e-29	TAM	SP100
2.15e-33	0.297337	0.356	0.117	3.56e-29	TAM	C20orf27
3.03e-33	0.308127	0.368	0.127	5.02e-29	TAM	TIGAR
4.35e-33	0.470394	0.816	0.573	7.2e-29	TAM	PCBP1
4.84e-33	0.415956	0.521	0.239	8.01e-29	TAM	SSR1
6.39e-33	0.48459	0.812	0.627	1.06e-28	TAM	TMEM14C
7.75e-33	0.377829	0.49	0.211	1.28e-28	TAM	WASHC4
7.8e-33	0.349806	0.456	0.181	1.29e-28	TAM	MCL1
8.24e-33	0.468329	0.885	0.806	1.36e-28	TAM	SARAF
1.18e-32	0.419507	0.605	0.315	1.95e-28	TAM	TLN1
1.84e-32	0.436362	0.552	0.275	3.04e-28	TAM	GNB1
2.87e-32	0.344151	0.464	0.19	4.75e-28	TAM	GGA1
3.39e-32	0.288709	0.414	0.157	5.6e-28	TAM	CASP4
1.04e-31	0.340161	0.402	0.153	1.72e-27	TAM	SYK
1.34e-31	0.367635	0.391	0.147	2.22e-27	TAM	PHIP
1.5e-31	0.564004	0.72	0.517	2.48e-27	TAM	DNASE2
1.61e-31	0.34417	0.433	0.17	2.66e-27	TAM	STAT3
2.38e-31	0.298218	0.375	0.134	3.94e-27	TAM	SVBP
4.1e-31	0.415366	0.571	0.285	6.78e-27	TAM	VPS13C
5.44e-31	0.285471	0.337	0.113	9e-27	TAM	LTBR
7.09e-31	0.317869	0.467	0.197	1.17e-26	TAM	GNAI3
8.14e-31	0.430129	0.659	0.42	1.35e-26	TAM	RAB5C
8.37e-31	0.387892	0.559	0.277	1.38e-26	TAM	PRPF38B
8.55e-31	0.318784	0.437	0.176	1.41e-26	TAM	PFKL
1.35e-30	0.34152	0.498	0.226	2.23e-26	TAM	PRMT2
1.53e-30	0.320911	0.464	0.196	2.53e-26	TAM	LEPROTL1
1.59e-30	0.47621	0.628	0.37	2.63e-26	TAM	PTTG1IP
2.18e-30	0.40806	0.682	0.419	3.61e-26	TAM	BAX
3.18e-30	0.339147	0.406	0.161	5.25e-26	TAM	RNPEP
5.66e-30	0.563854	0.732	0.483	9.36e-26	TAM	CEBPD
5.75e-30	0.403167	0.498	0.24	9.51e-26	TAM	GNS
1.1e-29	0.457747	0.67	0.419	1.81e-25	TAM	TMEM123
1.27e-29	0.30253	0.333	0.115	2.1e-25	TAM	CEP350
1.95e-29	0.342524	0.425	0.178	3.22e-25	TAM	STX12
2.29e-29	0.267762	0.303	0.094	3.79e-25	TAM	CDK6
2.47e-29	0.25962	0.291	0.09	4.08e-25	TAM	STARD3
3.04e-29	0.310927	0.506	0.231	5.03e-25	TAM	AAK1
3.74e-29	0.317847	0.337	0.111	6.18e-25	TAM	IRF1
6.53e-29	0.35232	0.425	0.177	1.08e-24	TAM	PCM1
6.96e-29	0.421574	0.797	0.577	1.15e-24	TAM	MZT2B
1.11e-28	0.285004	0.383	0.149	1.83e-24	TAM	EDEM2
1.27e-28	0.449794	0.59	0.342	2.1e-24	TAM	PLBD1
1.48e-28	0.32969	0.307	0.1	2.46e-24	TAM	KIAA1551
2.1e-28	0.392781	0.632	0.365	3.47e-24	TAM	ARHGDIA
3.29e-28	0.369481	0.962	0.929	5.45e-24	TAM	RAC1
4.54e-28	0.417931	0.575	0.325	7.51e-24	TAM	AIG1
5.47e-28	0.426772	0.739	0.506	9.05e-24	TAM	UCP2
5.81e-28	0.283023	0.448	0.193	9.6e-24	TAM	STOM
5.93e-28	0.428636	0.828	0.653	9.81e-24	TAM	NAP1L1
7.2e-28	0.42234	0.613	0.366	1.19e-23	TAM	HNMT
1.28e-27	0.416503	0.659	0.399	2.11e-23	TAM	COMT
2.13e-27	0.278636	0.322	0.111	3.52e-23	TAM	CORO7
2.29e-27	0.258742	0.264	0.08	3.78e-23	TAM	BACH1
3.54e-27	0.423991	0.828	0.702	5.86e-23	TAM	DPP7
3.92e-27	0.258828	0.299	0.099	6.49e-23	TAM	FLII
4.93e-27	0.413416	0.498	0.242	8.16e-23	TAM	NEU1
5.72e-27	0.256764	0.326	0.114	9.45e-23	TAM	HELZ
8.01e-27	0.424288	0.789	0.585	1.32e-22	TAM	CD164
8.04e-27	0.37479	0.966	0.931	1.33e-22	TAM	BRI3
1.12e-26	0.356124	0.483	0.231	1.86e-22	TAM	LSM10
1.38e-26	0.28847	0.284	0.09	2.29e-22	TAM	P4HA1
1.42e-26	0.301197	0.307	0.105	2.35e-22	TAM	NUP62
1.54e-26	0.250695	0.257	0.077	2.54e-22	TAM	CCDC112
1.61e-26	0.430976	0.782	0.609	2.66e-22	TAM	SERBP1
1.89e-26	0.284237	0.391	0.159	3.13e-22	TAM	HPS1
1.96e-26	0.330252	0.506	0.251	3.25e-22	TAM	AUP1
2.03e-26	0.394327	0.448	0.206	3.35e-22	TAM	LMBRD1
2.11e-26	0.268893	0.257	0.078	3.49e-22	TAM	TRPS1
2.69e-26	0.313824	0.383	0.154	4.45e-22	TAM	SETX
4.84e-26	0.276902	0.349	0.134	8.01e-22	TAM	NUDT14
4.95e-26	0.255373	0.295	0.098	8.19e-22	TAM	UTRN
6.92e-26	0.305224	0.571	0.312	1.15e-21	TAM	STK4
8.61e-26	0.4251	0.716	0.496	1.42e-21	TAM	SCAMP2
9.83e-26	0.310759	0.398	0.167	1.63e-21	TAM	ADIPOR1
1.45e-25	0.423093	0.594	0.346	2.4e-21	TAM	MEF2A
1.68e-25	0.486633	0.709	0.498	2.79e-21	TAM	LAP3
1.82e-25	0.320692	0.448	0.206	3.01e-21	TAM	LACTB
2.09e-25	0.439733	0.828	0.737	3.45e-21	TAM	AP2S1
2.49e-25	0.351357	0.36	0.148	4.11e-21	TAM	KLHDC8B
2.63e-25	0.441341	0.716	0.54	4.36e-21	TAM	CORO1B
4.34e-25	0.260106	0.364	0.145	7.17e-21	TAM	SUMF2
6.15e-25	0.256363	0.276	0.091	1.02e-20	TAM	TMEM144
6.85e-25	0.314435	0.456	0.214	1.13e-20	TAM	ADPGK
1.32e-24	0.435721	0.743	0.555	2.19e-20	TAM	ARHGAP18
1.66e-24	0.299461	0.379	0.159	2.74e-20	TAM	TMEM173
3.21e-24	0.337625	0.391	0.167	5.3e-20	TAM	SLC39A1
4.4e-24	0.267406	0.33	0.126	7.27e-20	TAM	2020-03-07
4.64e-24	0.365308	0.64	0.408	7.67e-20	TAM	UFC1
5.23e-24	0.283411	0.383	0.163	8.65e-20	TAM	OSGEP
6.65e-24	0.378805	0.617	0.371	1.1e-19	TAM	APPL1
6.8e-24	0.43001	0.333	0.134	1.12e-19	TAM	CHCHD6
7.12e-24	0.365976	0.498	0.264	1.18e-19	TAM	GABARAP
7.14e-24	0.377161	0.521	0.277	1.18e-19	TAM	LPIN2
1.33e-23	0.349861	0.559	0.29	2.19e-19	TAM	JUNB
3.11e-23	0.306897	0.502	0.26	5.15e-19	TAM	CTDNEP1
3.23e-23	0.387385	0.839	0.733	5.35e-19	TAM	SNX3
4.48e-23	0.384	0.49	0.26	7.41e-19	TAM	ARL5A
5.78e-23	0.358871	0.425	0.201	9.55e-19	TAM	IRF2BP2
7.7e-23	0.277839	0.276	0.097	1.27e-18	TAM	SLC11A2
7.99e-23	0.37019	0.739	0.577	1.32e-18	TAM	SERPINB6
9.26e-23	0.358566	0.762	0.59	1.53e-18	TAM	H2AFY
9.48e-23	0.414806	0.686	0.495	1.57e-18	TAM	P4HB
1.22e-22	0.347996	0.441	0.215	2.01e-18	TAM	MAT2A
3.48e-22	0.273102	0.337	0.139	5.76e-18	TAM	NSL1
3.51e-22	0.322134	0.609	0.371	5.8e-18	TAM	PAK2
4.01e-22	0.366929	0.521	0.293	6.64e-18	TAM	TWF2
4.4e-22	0.390396	0.613	0.406	7.29e-18	TAM	DBNL
4.59e-22	0.28569	0.272	0.096	7.59e-18	TAM	CREB3L2
4.85e-22	0.36769	0.682	0.48	8.03e-18	TAM	CMTM6
5.29e-22	0.375565	0.805	0.643	8.75e-18	TAM	PNISR
8.92e-22	0.392788	0.812	0.752	1.48e-17	TAM	LAMP2
1.42e-21	0.343795	0.797	0.662	2.35e-17	TAM	HMGN1
2.71e-21	0.332601	0.375	0.17	4.49e-17	TAM	HPS3
6.18e-21	0.373859	0.452	0.232	1.02e-16	TAM	SGK3
3.2e-20	0.281058	0.406	0.195	5.29e-16	TAM	PTEN
5.07e-20	0.280109	0.425	0.213	8.38e-16	TAM	ACAP2
6.46e-20	0.554306	0.663	0.487	1.07e-15	TAM	ACP5
8.59e-20	0.272907	0.548	0.334	1.42e-15	TAM	JAK1
1.13e-19	0.380185	0.521	0.299	1.87e-15	TAM	DST
1.98e-19	0.274398	0.326	0.14	3.27e-15	TAM	TENT2
2.39e-19	0.31225	0.828	0.662	3.96e-15	TAM	SON
2.54e-19	0.36072	0.747	0.609	4.21e-15	TAM	SMS
2.7e-19	0.307435	0.801	0.682	4.46e-15	TAM	SSR2
3.51e-19	0.342401	0.732	0.562	5.81e-15	TAM	NCL
4.05e-19	0.287068	0.387	0.187	6.69e-15	TAM	DOCK10
5.34e-19	0.284385	0.418	0.215	8.84e-15	TAM	GGA2
6.51e-19	0.32729	0.659	0.449	1.08e-14	TAM	CHD9
6.76e-19	0.324757	0.72	0.538	1.12e-14	TAM	PNRC1
7.32e-19	0.250813	0.429	0.223	1.21e-14	TAM	PHF3
7.48e-19	0.279849	0.437	0.231	1.24e-14	TAM	GNPTAB
7.61e-19	0.325876	0.774	0.653	1.26e-14	TAM	HNRNPA3
1.13e-18	0.316029	0.724	0.547	1.86e-14	TAM	TGOLN2
1.67e-18	0.329429	0.682	0.491	2.76e-14	TAM	IQGAP1
2.17e-18	0.252968	0.352	0.161	3.59e-14	TAM	ELOVL1
2.18e-18	0.372907	0.402	0.198	3.6e-14	TAM	RHOB
2.24e-18	0.345065	0.483	0.278	3.7e-14	TAM	WNK1
2.36e-18	0.28681	0.379	0.185	3.91e-14	TAM	STX4
2.94e-18	0.274471	0.398	0.203	4.86e-14	TAM	GCA
3.24e-18	0.289235	0.314	0.138	5.36e-14	TAM	PLA2G15
4.85e-18	0.27993	0.433	0.227	8.03e-14	TAM	IFNAR1
6.21e-18	0.260816	0.375	0.185	1.03e-13	TAM	SMC3
6.57e-18	0.271695	0.448	0.239	1.09e-13	TAM	CRTAP
8.18e-18	0.257689	0.456	0.246	1.35e-13	TAM	MCRIP1
9.67e-18	0.297651	0.598	0.399	1.6e-13	TAM	SUPT4H1
1.01e-17	0.306816	0.651	0.445	1.67e-13	TAM	CDV3
1.06e-17	0.334151	0.567	0.38	1.75e-13	TAM	NANS
1.17e-17	0.306876	0.766	0.619	1.94e-13	TAM	HNRNPC
1.47e-17	0.363927	0.812	0.735	2.43e-13	TAM	GSTO1
1.51e-17	0.254287	0.387	0.192	2.51e-13	TAM	TGFBR2
2.23e-17	0.294693	0.475	0.273	3.68e-13	TAM	DOCK8
2.44e-17	0.278304	0.582	0.378	4.04e-13	TAM	EIF3A
3.4e-17	0.341674	0.517	0.312	5.62e-13	TAM	NR3C1
3.81e-17	0.387756	0.709	0.559	6.3e-13	TAM	SRSF7
4.74e-17	0.40404	0.402	0.217	7.85e-13	TAM	UGCG
7.39e-17	0.3298	0.613	0.414	1.22e-12	TAM	POLR2J3.1
7.61e-17	0.292548	0.467	0.267	1.26e-12	TAM	BZW1
1.13e-16	0.290165	0.556	0.358	1.87e-12	TAM	TAOK3
1.18e-16	0.302428	0.736	0.574	1.95e-12	TAM	CSDE1
1.44e-16	0.282545	0.513	0.307	2.38e-12	TAM	WIPF1
1.96e-16	0.279909	0.437	0.242	3.25e-12	TAM	VOPP1
3.02e-16	0.321542	0.494	0.31	4.99e-12	TAM	ELF1
4.26e-16	0.299243	0.372	0.188	7.04e-12	TAM	ZFYVE16
4.57e-16	0.345923	0.54	0.358	7.56e-12	TAM	RAB10
5.4e-16	0.310496	0.513	0.331	8.93e-12	TAM	APH1A
1.15e-15	0.297234	0.36	0.185	1.91e-11	TAM	GLA
1.26e-15	0.299095	0.421	0.236	2.08e-11	TAM	TSPAN33
1.97e-15	0.267163	0.506	0.32	3.26e-11	TAM	BTF3L4
2.61e-15	0.274147	0.448	0.268	4.32e-11	TAM	SMIM30
2.69e-15	0.310395	0.414	0.236	4.45e-11	TAM	EIF2AK2
2.84e-15	0.281499	0.364	0.191	4.7e-11	TAM	NUFIP2
2.85e-15	0.295213	0.544	0.371	4.71e-11	TAM	PRPF40A
2.99e-15	0.333475	0.494	0.319	4.95e-11	TAM	PDXK
3.09e-15	0.268719	0.793	0.682	5.11e-11	TAM	ZNF706
4.43e-15	0.35876	0.602	0.424	7.33e-11	TAM	LUC7L3
4.76e-15	0.254951	0.318	0.154	7.87e-11	TAM	ZNF331
5.3e-15	0.253987	0.579	0.391	8.76e-11	TAM	PSMB8
5.62e-15	0.288737	0.513	0.337	9.3e-11	TAM	UQCC2
7.63e-15	0.250572	0.778	0.676	1.26e-10	TAM	2020-09-07
8.08e-15	0.269265	0.448	0.266	1.34e-10	TAM	PHF20
8.55e-15	0.285643	0.916	0.897	1.41e-10	TAM	SUMO2
1.41e-14	0.389088	0.31	0.149	2.33e-10	TAM	IFIT3
1.85e-14	0.34232	0.693	0.53	3.05e-10	TAM	HNRNPU
2.41e-14	0.278065	0.441	0.264	3.98e-10	TAM	SNAP23
4.12e-14	0.26672	0.586	0.385	6.81e-10	TAM	ZNF106
6.7e-14	0.3257	0.705	0.562	1.11e-09	TAM	PPIG
9.72e-14	0.305252	0.471	0.306	1.61e-09	TAM	GCC2
1.05e-13	0.266073	0.517	0.333	1.74e-09	TAM	BCLAF1
1.42e-13	0.261252	0.467	0.291	2.35e-09	TAM	SH3GLB1
1.59e-13	0.250453	0.36	0.2	2.63e-09	TAM	NAGLU
1.64e-13	0.286764	0.644	0.493	2.71e-09	TAM	PRDX3
2.1e-13	0.322066	0.268	0.125	3.48e-09	TAM	OTUD1
2.32e-13	0.285774	0.674	0.551	3.84e-09	TAM	KIF5B
2.32e-13	0.251293	0.621	0.445	3.84e-09	TAM	SRSF11
2.59e-13	0.26711	0.659	0.53	4.28e-09	TAM	XRCC5
2.72e-13	0.252237	0.272	0.128	4.49e-09	TAM	DRAM1
2.79e-13	0.264466	0.559	0.399	4.61e-09	TAM	ORMDL1
6.32e-13	0.287457	0.598	0.456	1.04e-08	TAM	KDELR2
8.21e-13	0.272475	0.494	0.336	1.36e-08	TAM	SERINC1
9.44e-13	0.271631	0.421	0.253	1.56e-08	TAM	CREBL2
1.47e-12	0.324432	0.582	0.44	2.43e-08	TAM	DEK
1.63e-12	0.293742	0.759	0.663	2.69e-08	TAM	SSR3
6.27e-12	0.268545	0.582	0.435	1.04e-07	TAM	VPS35
8e-12	0.297075	0.533	0.365	1.32e-07	TAM	ZFHX3
1.01e-11	0.251234	0.421	0.261	1.67e-07	TAM	ARID4B
1.15e-11	0.258297	0.421	0.273	1.9e-07	TAM	TMX1
1.17e-11	0.280678	0.663	0.535	1.94e-07	TAM	ARPC4
1.25e-11	0.329978	0.617	0.497	2.08e-07	TAM	SCARB2
1.3e-11	0.27219	0.651	0.522	2.15e-07	TAM	CCT3
3.2e-11	0.261053	0.575	0.429	5.29e-07	TAM	SUMO3
3.33e-11	0.332289	0.816	0.75	5.52e-07	TAM	HMGN2
6.09e-11	0.316549	0.617	0.489	1.01e-06	TAM	NFE2L2
8.72e-11	0.346766	0.797	0.743	1.44e-06	TAM	TALDO1
1.92e-10	0.320949	0.655	0.556	3.17e-06	TAM	LGALS3BP
2.69e-10	0.348727	0.651	0.564	4.45e-06	TAM	ATP1B3
3.05e-10	0.312496	0.602	0.476	5.05e-06	TAM	KLF6
3.1e-10	0.289132	0.487	0.356	5.13e-06	TAM	PITHD1
3.29e-10	0.363727	0.295	0.166	5.44e-06	TAM	ALOX5AP
3.94e-10	0.260795	0.72	0.641	6.51e-06	TAM	RNF13
4.87e-10	0.270829	0.67	0.562	8.06e-06	TAM	H2AFV
8.9e-10	0.284221	0.448	0.323	1.47e-05	TAM	FUCA2
1.43e-09	0.258606	0.513	0.375	2.37e-05	TAM	MPP1
1.84e-09	0.296861	0.544	0.427	3.04e-05	TAM	ATP2B1
5.57e-09	0.251349	0.464	0.335	9.21e-05	TAM	TM2D2
1.01e-08	0.284057	0.444	0.322	0.000166892	TAM	SOAT1
2.55e-08	0.352629	0.429	0.296	0.000422167	TAM	NFKBIA
6.97e-08	0.616369	0.51	0.434	0.00115261	TAM	SOD2
7.23e-08	0.254978	0.322	0.205	0.00119537	TAM	PBRM1
7.67e-08	0.266695	0.644	0.547	0.0012686	TAM	JUN
3.69e-06	0.257553	0.59	0.521	0.0610357	TAM	SDF2L1
0	3.6248	0.541	0.008	0	Monocytes	S100A9
0	2.76786	0.436	0.003	0	Monocytes	S100A8
0	2.27761	0.534	0.002	0	Monocytes	FCN1
0	1.58176	0.286	0.001	0	Monocytes	VCAN
0	1.16097	0.331	0.004	0	Monocytes	SMIM25
0	0.93518	0.308	0.001	0	Monocytes	CFP
6.62e-302	1.61572	0.519	0.016	1.1e-297	Monocytes	SERPINA1
5.11e-268	1.26476	0.429	0.011	8.46e-264	Monocytes	C1orf162
4.22e-255	1.08316	0.376	0.009	6.98e-251	Monocytes	FGR
2.67e-240	1.15552	0.353	0.008	4.42e-236	Monocytes	JAML
3.88e-228	3.50965	0.707	0.049	6.41e-224	Monocytes	LYZ
5.9e-221	1.14079	0.429	0.015	9.77e-217	Monocytes	POU2F2
8.54e-212	2.34346	0.602	0.037	1.41e-207	Monocytes	LST1
6.4e-209	2.29973	0.662	0.046	1.06e-204	Monocytes	AIF1
4.28e-205	1.59554	0.526	0.028	7.09e-201	Monocytes	MNDA
1.41e-197	0.83535	0.256	0.005	2.33e-193	Monocytes	LGALS2
2.51e-180	1.28801	0.459	0.024	4.15e-176	Monocytes	TIMP1
1e-173	2.15566	0.654	0.057	1.66e-169	Monocytes	COTL1
7.95e-171	0.949495	0.398	0.018	1.31e-166	Monocytes	LRRC25
1.39e-163	1.63331	0.609	0.05	2.3e-159	Monocytes	LCP1
1.54e-163	1.83026	0.707	0.066	2.55e-159	Monocytes	TYROBP
2.45e-158	0.701327	0.263	0.007	4.05e-154	Monocytes	NUSAP1
1.06e-152	0.930676	0.301	0.011	1.75e-148	Monocytes	CSTA
5.51e-152	1.92536	0.684	0.072	9.12e-148	Monocytes	TYMP
5.91e-144	1.57935	0.526	0.042	9.77e-140	Monocytes	FGL2
2.87e-138	0.33257	0.256	0.008	4.75e-134	Monocytes	LMNB1
7.15e-138	2.13835	0.639	0.067	1.18e-133	Monocytes	VIM
1.53e-130	1.23123	0.444	0.033	2.53e-126	Monocytes	NCF2
1.69e-130	1.00291	0.564	0.049	2.8e-126	Monocytes	HLA-DRB5
8.37e-128	1.06833	0.331	0.018	1.38e-123	Monocytes	VSIR
5.33e-126	1.27333	0.496	0.043	8.82e-122	Monocytes	CARD16
3.53e-125	1.03548	0.406	0.028	5.83e-121	Monocytes	MPEG1
5.4e-121	1.0207	0.293	0.014	8.93e-117	Monocytes	BCL2A1
1.16e-120	1.50649	0.444	0.036	1.92e-116	Monocytes	CFD
1.43e-120	1.66341	0.564	0.057	2.37e-116	Monocytes	FCER1G
4.36e-120	0.902175	0.263	0.011	7.21e-116	Monocytes	LILRB2
7.79e-120	1.6361	0.639	0.079	1.29e-115	Monocytes	EMP3
7.15e-118	0.878279	0.278	0.013	1.18e-113	Monocytes	SLC11A1
2.72e-115	1.32986	0.481	0.044	4.5e-111	Monocytes	ZEB2
3.1e-114	1.14254	0.436	0.036	5.12e-110	Monocytes	EVI2B
3.8e-111	0.842523	0.301	0.017	6.29e-107	Monocytes	PCLAF
1.1e-106	0.440578	0.278	0.015	1.82e-102	Monocytes	CENPU
1.17e-106	1.57995	0.586	0.071	1.93e-102	Monocytes	SRGN
8.82e-106	2.45654	0.707	0.119	1.46e-101	Monocytes	CTSS
2.09e-103	1.30385	0.361	0.027	3.45e-99	Monocytes	RGS2
1.46e-102	0.625641	0.278	0.015	2.42e-98	Monocytes	LMO2
8.68e-101	1.13862	0.519	0.056	1.44e-96	Monocytes	LAPTM5
9.03e-100	1.06018	0.421	0.037	1.49e-95	Monocytes	CD68
1.03e-99	1.29442	0.496	0.054	1.71e-95	Monocytes	GMFG
8.77e-99	1.15005	0.511	0.057	1.45e-94	Monocytes	CD48
1.2e-97	1.06548	0.436	0.04	1.98e-93	Monocytes	CD52
4e-97	1.09475	0.429	0.04	6.62e-93	Monocytes	LSP1
5.92e-97	0.862775	0.368	0.03	9.79e-93	Monocytes	MYO1F
7.33e-97	1.13888	0.353	0.028	1.21e-92	Monocytes	TNFRSF1B
3.14e-95	0.7414	0.263	0.015	5.19e-91	Monocytes	MYO1G
1.27e-93	0.456014	0.263	0.015	2.11e-89	Monocytes	MND1
4.42e-93	0.765469	0.271	0.016	7.32e-89	Monocytes	SNX10
1.16e-91	1.27378	0.451	0.049	1.91e-87	Monocytes	SAMHD1
7.51e-88	1.12436	0.466	0.053	1.24e-83	Monocytes	ITGB2
1.79e-86	0.465065	0.293	0.021	2.97e-82	Monocytes	MCUB
4.76e-86	1.19443	0.511	0.065	7.88e-82	Monocytes	CORO1A
5.98e-86	0.937642	0.301	0.022	9.89e-82	Monocytes	PLAC8
1.13e-85	0.560412	0.286	0.02	1.88e-81	Monocytes	TYMS
5.23e-84	1.47819	0.579	0.089	8.65e-80	Monocytes	PTPRC
1.69e-81	0.993997	0.376	0.038	2.8e-77	Monocytes	GLIPR1
3.94e-81	0.919762	0.353	0.033	6.51e-77	Monocytes	CYBB
1.28e-78	0.801719	0.346	0.034	2.12e-74	Monocytes	HCK
4.64e-78	1.17148	0.429	0.051	7.67e-74	Monocytes	LY6E
1.29e-77	0.855507	0.406	0.044	2.14e-73	Monocytes	IGSF6
1.75e-77	1.03195	0.271	0.02	2.89e-73	Monocytes	PECAM1
1.58e-76	1.05977	0.466	0.062	2.61e-72	Monocytes	CD37
1.24e-75	0.781328	0.331	0.031	2.04e-71	Monocytes	CCDC88A
4.29e-74	1.61357	0.669	0.135	7.09e-70	Monocytes	CYBA
9.16e-74	1.09466	0.474	0.065	1.51e-69	Monocytes	FYB1
4.36e-73	1.35104	0.496	0.078	7.22e-69	Monocytes	CEBPB
1e-72	0.982901	0.316	0.03	1.66e-68	Monocytes	CSF1R
5.96e-72	0.621245	0.278	0.023	9.86e-68	Monocytes	SLC7A7
8.51e-69	0.80979	0.579	0.106	1.41e-64	Monocytes	CKLF
5.1e-65	0.737428	0.293	0.029	8.44e-61	Monocytes	PLEKHO1
1.4e-64	1.08058	0.406	0.054	2.32e-60	Monocytes	KLF2
1.19e-63	0.910805	0.429	0.06	1.97e-59	Monocytes	CD53
1.47e-63	1.06094	0.421	0.062	2.44e-59	Monocytes	LYN
1.78e-62	0.715657	0.301	0.031	2.95e-58	Monocytes	FMNL1
2.99e-62	0.938594	0.331	0.039	4.95e-58	Monocytes	ADA2
9.57e-62	2.34029	0.759	0.243	1.58e-57	Monocytes	S100A4
2.82e-61	1.62379	0.511	0.097	4.66e-57	Monocytes	IER5
3.44e-61	0.856625	0.376	0.049	5.69e-57	Monocytes	MSN
4.7e-61	1.12587	0.692	0.176	7.77e-57	Monocytes	HLA-DPA1
4.75e-61	0.695887	0.256	0.023	7.85e-57	Monocytes	ITGAX
8.44e-61	0.871757	0.316	0.036	1.4e-56	Monocytes	TNFSF13B
1.12e-60	0.793171	0.271	0.026	1.86e-56	Monocytes	CLEC7A
2.52e-59	0.747441	0.323	0.038	4.17e-55	Monocytes	HCLS1
9.09e-59	1.18082	0.669	0.166	1.5e-54	Monocytes	HLA-DQB1
1.95e-58	0.621533	0.286	0.03	3.22e-54	Monocytes	EIF4EBP1
2.01e-58	1.15477	0.368	0.052	3.33e-54	Monocytes	DUSP6
6.07e-57	0.756051	0.316	0.038	1e-52	Monocytes	CASP1
5.96e-56	0.610634	0.308	0.037	9.85e-52	Monocytes	MYADM
5.98e-56	0.88863	0.376	0.051	9.9e-52	Monocytes	HLA-DQA1
2.62e-55	0.63374	0.271	0.028	4.33e-51	Monocytes	LGALS9
4.33e-55	1.21861	0.466	0.085	7.17e-51	Monocytes	IFITM2
4.54e-55	0.787023	0.331	0.042	7.5e-51	Monocytes	GIMAP4
7.64e-55	0.78572	0.353	0.047	1.26e-50	Monocytes	PLEK
4.81e-54	1.30356	0.361	0.051	7.96e-50	Monocytes	FCGR3A
1.07e-53	0.767262	0.308	0.037	1.77e-49	Monocytes	LIMD2
3.35e-53	1.15596	0.496	0.097	5.53e-49	Monocytes	ARHGDIB
4.17e-53	0.888925	0.323	0.04	6.89e-49	Monocytes	MS4A6A
4.2e-53	0.702257	0.308	0.038	6.96e-49	Monocytes	FLNA
4.46e-53	0.737423	0.256	0.027	7.37e-49	Monocytes	WAS
4.78e-53	1.71682	1	0.949	7.91e-49	Monocytes	TMSB10
1.67e-52	0.603472	0.271	0.029	2.77e-48	Monocytes	DOK2
2.76e-52	1.20481	0.85	0.359	4.56e-48	Monocytes	HLA-DRA
5.53e-52	0.730106	0.353	0.05	9.15e-48	Monocytes	IFI16
7.61e-52	1.2414	0.466	0.092	1.26e-47	Monocytes	ISG15
1.72e-50	0.963688	0.624	0.162	2.84e-46	Monocytes	HLA-DPB1
1.17e-49	0.422371	0.263	0.03	1.94e-45	Monocytes	CENPW
4.55e-47	0.53443	0.271	0.033	7.53e-43	Monocytes	BID
2.38e-46	1.0154	0.436	0.087	3.94e-42	Monocytes	PYCARD
2.51e-46	0.74542	0.256	0.03	4.15e-42	Monocytes	TNFAIP2
2.99e-45	0.71192	0.286	0.038	4.94e-41	Monocytes	FCGR2A
4.61e-44	0.891103	0.256	0.032	7.63e-40	Monocytes	NFKBIZ
7.37e-44	0.967765	0.977	0.986	1.22e-39	Monocytes	PTMA
7.51e-44	1.05676	0.459	0.102	1.24e-39	Monocytes	CD44
7.92e-44	0.981064	0.767	0.313	1.31e-39	Monocytes	HLA-DRB1
8.77e-44	0.621472	0.338	0.053	1.45e-39	Monocytes	CLEC2B
8.45e-43	1.07631	0.429	0.093	1.4e-38	Monocytes	SPI1
8.8e-43	1.07622	0.992	0.992	1.46e-38	Monocytes	ACTB
3.68e-42	0.662926	0.316	0.048	6.09e-38	Monocytes	RAC2
9.5e-41	0.736105	0.256	0.034	1.57e-36	Monocytes	NABP1
1.74e-40	0.801493	0.338	0.059	2.87e-36	Monocytes	GPSM3
1.96e-40	1.2869	0.932	0.649	3.25e-36	Monocytes	CD74
2.71e-40	0.83289	0.97	0.978	4.49e-36	Monocytes	H3F3A
1.73e-39	1.15458	0.519	0.144	2.86e-35	Monocytes	RNASET2
1.82e-39	1.40802	0.519	0.147	3.02e-35	Monocytes	FOSB
3.63e-39	0.776243	0.346	0.061	6e-35	Monocytes	RPS4Y1
5.56e-39	0.929833	0.609	0.187	9.2e-35	Monocytes	EFHD2
3.93e-38	0.917069	0.316	0.056	6.5e-34	Monocytes	ZFP36
4.2e-38	0.87195	0.263	0.037	6.94e-34	Monocytes	CD14
6.07e-38	0.702699	0.256	0.037	1e-33	Monocytes	HMOX1
1.39e-37	0.839611	0.406	0.092	2.29e-33	Monocytes	PTPN6
7.11e-37	0.912659	0.496	0.13	1.18e-32	Monocytes	MARCKS
1.8e-36	0.857176	0.316	0.058	2.99e-32	Monocytes	SH3BP2
3.5e-35	1.0796	0.444	0.113	5.79e-31	Monocytes	MAFB
6.26e-35	0.544978	0.256	0.038	1.04e-30	Monocytes	FABP5
8.34e-35	0.719073	0.368	0.078	1.38e-30	Monocytes	FXYD5
1.77e-33	0.950226	0.917	0.781	2.93e-29	Monocytes	PFN1
2.47e-33	1.56712	0.617	0.248	4.09e-29	Monocytes	MT2A
2.49e-33	0.334715	0.263	0.043	4.12e-29	Monocytes	CENPN
5.25e-33	0.52521	0.278	0.046	8.69e-29	Monocytes	GIMAP7
1.76e-32	0.577424	0.376	0.083	2.91e-28	Monocytes	HCST
2.18e-32	0.743045	0.489	0.153	3.61e-28	Monocytes	PLP2
8.26e-31	0.965787	0.338	0.078	1.37e-26	Monocytes	LYST
4.62e-30	1.03515	0.977	0.941	7.64e-26	Monocytes	CST3
7.23e-30	0.69291	0.474	0.139	1.2e-25	Monocytes	HLA-DMA
1.36e-29	0.813955	0.421	0.117	2.25e-25	Monocytes	CNPY3
2.11e-29	0.681431	0.286	0.059	3.5e-25	Monocytes	CENPM
4.1e-28	0.479697	0.338	0.08	6.77e-24	Monocytes	CARHSP1
5.6e-28	1.29004	0.857	0.578	9.26e-24	Monocytes	LGALS1
1.14e-27	1.04081	0.481	0.157	1.88e-23	Monocytes	ANXA1
2.61e-27	0.767126	0.301	0.067	4.31e-23	Monocytes	WARS
2.84e-27	1.59886	0.865	0.624	4.7e-23	Monocytes	SH3BGRL3
6.34e-27	0.664986	0.323	0.078	1.05e-22	Monocytes	SMAP2
1.33e-26	0.729427	0.421	0.125	2.19e-22	Monocytes	ARRB2
1.65e-26	0.914247	0.699	0.346	2.73e-22	Monocytes	TPM3
2.43e-26	0.752092	0.992	0.997	4.01e-22	Monocytes	TMSB4X
3.57e-26	0.527889	0.985	0.992	5.91e-22	Monocytes	FTH1
4.04e-26	0.810866	0.308	0.071	6.68e-22	Monocytes	CPVL
1.02e-25	0.776176	0.985	0.942	1.69e-21	Monocytes	HLA-B
1.6e-25	0.511069	0.301	0.069	2.64e-21	Monocytes	NAAA
1.74e-25	0.276991	0.256	0.051	2.87e-21	Monocytes	GINS2
3.95e-25	1.09904	0.722	0.385	6.53e-21	Monocytes	GNAI2
5.33e-25	0.62246	0.338	0.085	8.82e-21	Monocytes	HLA-DMB
2.7e-24	0.596621	0.504	0.176	4.47e-20	Monocytes	PSMB9
2.72e-24	1.20331	0.947	0.822	4.5e-20	Monocytes	PSAP
2.75e-24	0.883775	0.669	0.336	4.55e-20	Monocytes	ACTR2
2.91e-24	0.902801	0.917	0.781	4.81e-20	Monocytes	PABPC1
4.79e-24	0.740071	0.278	0.064	7.92e-20	Monocytes	KLF4
1.5e-23	1.25716	1	0.976	2.49e-19	Monocytes	NEAT1
1.61e-23	0.921537	0.639	0.312	2.66e-19	Monocytes	ARPC1B
4.48e-23	0.934069	0.805	0.512	7.41e-19	Monocytes	ARPC5
6.3e-23	1.11017	0.684	0.358	1.04e-18	Monocytes	LRRFIP1
6.68e-23	0.380914	1	0.998	1.1e-18	Monocytes	B2M
1.4e-22	0.869823	0.391	0.127	2.31e-18	Monocytes	TENT5A
2.23e-22	1.2411	0.481	0.2	3.7e-18	Monocytes	RHOB
2.82e-22	0.672661	0.82	0.739	4.67e-18	Monocytes	AP2S1
3.96e-22	0.874451	0.789	0.657	6.54e-18	Monocytes	NAP1L1
8.01e-22	0.771584	0.353	0.108	1.32e-17	Monocytes	RNF149
1.29e-21	0.623783	0.346	0.103	2.14e-17	Monocytes	SP110
5.02e-21	0.844499	0.466	0.174	8.3e-17	Monocytes	AP1S2
9.7e-21	0.849383	0.902	0.873	1.6e-16	Monocytes	H3F3B
1.05e-20	0.693862	0.406	0.145	1.74e-16	Monocytes	VASP
1.09e-20	0.667595	0.256	0.062	1.81e-16	Monocytes	IFI30
1.1e-20	0.641632	0.353	0.108	1.81e-16	Monocytes	TCIRG1
1.21e-20	0.730657	0.947	0.863	2e-16	Monocytes	HLA-A
2.94e-20	0.854104	0.361	0.115	4.86e-16	Monocytes	IRF1
3.32e-20	0.87786	0.714	0.439	5.49e-16	Monocytes	GRN
1.1e-19	0.703919	0.602	0.299	1.81e-15	Monocytes	CTSB
1.37e-19	0.257544	0.286	0.073	2.26e-15	Monocytes	GNB4
2.36e-19	0.51149	0.316	0.092	3.91e-15	Monocytes	ANKRD44
5.47e-19	0.382284	0.301	0.088	9.05e-15	Monocytes	MAD2L1
5.48e-19	1.3216	0.789	0.596	9.06e-15	Monocytes	HSPA1B
6.16e-19	0.699041	0.789	0.599	1.02e-14	Monocytes	CLIC1
1.03e-18	0.426862	0.286	0.08	1.71e-14	Monocytes	RAB31
1.17e-18	0.645089	0.278	0.078	1.94e-14	Monocytes	MAP3K1
1.3e-18	0.682372	0.594	0.31	2.16e-14	Monocytes	TAGLN2
2.35e-18	0.639434	0.263	0.069	3.88e-14	Monocytes	CD83
2.82e-18	0.551422	0.338	0.108	4.67e-14	Monocytes	PTPN18
3.98e-18	0.725697	0.308	0.096	6.58e-14	Monocytes	REL
4.37e-18	0.791664	0.714	0.594	7.23e-14	Monocytes	H2AFY
4.89e-18	0.849339	0.902	0.906	8.09e-14	Monocytes	S100A10
1.18e-17	1.57863	0.88	0.782	1.95e-13	Monocytes	HSPA1A
1.23e-17	1.10921	0.278	0.083	2.04e-13	Monocytes	IER3
1.8e-17	0.506422	0.286	0.086	2.97e-13	Monocytes	NUP214
2.86e-17	0.523126	0.955	0.908	4.74e-13	Monocytes	HLA-C
7.26e-17	1.24599	0.323	0.11	1.2e-12	Monocytes	HSPA6
8.67e-17	0.651765	0.338	0.12	1.43e-12	Monocytes	ATP6V1B2
1.4e-16	0.865957	0.857	0.714	2.32e-12	Monocytes	ARPC2
1.61e-16	0.75398	0.436	0.19	2.66e-12	Monocytes	NAGK
1.86e-16	0.665133	0.737	0.479	3.08e-12	Monocytes	HLA-E
2.62e-16	0.779672	1	0.962	4.33e-12	Monocytes	S100A6
3.45e-16	0.668573	0.444	0.2	5.71e-12	Monocytes	MIS18BP1
4.48e-16	1.51295	0.639	0.433	7.42e-12	Monocytes	DUSP1
4.82e-16	0.544052	0.917	0.95	7.98e-12	Monocytes	ARPC3
5.73e-16	0.90528	0.669	0.41	9.47e-12	Monocytes	CAP1
8.34e-16	0.931475	0.556	0.35	1.38e-11	Monocytes	TUBB
1.01e-15	0.549767	0.308	0.101	1.68e-11	Monocytes	UTRN
2.56e-15	0.407922	0.97	0.98	4.24e-11	Monocytes	RPL23A
3.3e-15	0.52267	0.316	0.107	5.46e-11	Monocytes	ABRACL
4.26e-15	0.910517	0.414	0.187	7.04e-11	Monocytes	MCL1
4.37e-15	0.288506	0.263	0.08	7.23e-11	Monocytes	RPL39L
1.17e-14	0.340241	0.271	0.087	1.93e-10	Monocytes	MCM7
1.61e-14	0.571535	0.316	0.117	2.66e-10	Monocytes	CDKN2D
4.24e-14	0.942708	0.534	0.296	7.02e-10	Monocytes	JUNB
5.44e-14	0.70064	0.256	0.084	9e-10	Monocytes	BACH1
6.16e-14	0.944555	0.549	0.316	1.02e-09	Monocytes	VMP1
9.09e-14	0.555469	0.376	0.152	1.5e-09	Monocytes	PHIP
1.2e-13	0.320992	0.286	0.101	1.98e-09	Monocytes	SAC3D1
1.59e-13	0.838599	0.782	0.625	2.62e-09	Monocytes	TKT
1.79e-13	0.641809	0.368	0.153	2.97e-09	Monocytes	PPT1
2.91e-13	0.489861	0.308	0.119	4.81e-09	Monocytes	GCHFR
3.2e-13	0.607274	0.316	0.12	5.29e-09	Monocytes	GRK2
3.43e-13	0.644982	0.406	0.183	5.68e-09	Monocytes	AKAP13
3.62e-13	0.393042	0.271	0.09	5.99e-09	Monocytes	TRIM22
4.88e-13	0.62635	0.85	0.866	8.07e-09	Monocytes	YBX1
9.74e-13	0.368103	0.985	0.982	1.61e-08	Monocytes	OAZ1
1.64e-12	0.853727	1	0.993	2.72e-08	Monocytes	FTL
2.63e-12	0.545342	0.316	0.126	4.35e-08	Monocytes	TRIM38
3.84e-12	0.963815	0.654	0.459	6.35e-08	Monocytes	IER2
4.87e-12	0.356024	1	0.996	8.06e-08	Monocytes	RPL28
9.46e-12	0.396677	0.323	0.127	1.57e-07	Monocytes	RLIM
1.06e-11	0.569542	0.361	0.171	1.76e-07	Monocytes	RRM1
1.53e-11	0.703135	0.429	0.219	2.53e-07	Monocytes	RHOG
1.55e-11	0.647043	0.459	0.242	2.57e-07	Monocytes	KCTD12
1.62e-11	0.316156	0.293	0.109	2.68e-07	Monocytes	NUP62
1.67e-11	0.398798	0.985	0.996	2.77e-07	Monocytes	RPS19
2.08e-11	0.515111	0.398	0.184	3.45e-07	Monocytes	QKI
3.06e-11	0.679745	0.541	0.332	5.06e-07	Monocytes	TRA2B
3.55e-11	0.256189	0.308	0.126	5.88e-07	Monocytes	DTYMK
4.05e-11	0.53551	0.293	0.12	6.7e-07	Monocytes	RRAS
4.39e-11	0.342379	0.308	0.129	7.27e-07	Monocytes	DCK
8.63e-11	0.553346	0.353	0.162	1.43e-06	Monocytes	RHOC
9.92e-11	0.377122	0.353	0.164	1.64e-06	Monocytes	KIF22
1.01e-10	0.553191	0.271	0.107	1.67e-06	Monocytes	UBE2J1
1.03e-10	0.714078	0.624	0.45	1.7e-06	Monocytes	ACTR3
1.3e-10	0.597644	0.398	0.201	2.16e-06	Monocytes	GRB2
1.53e-10	1.26021	0.534	0.354	2.54e-06	Monocytes	FOS
1.75e-10	0.370878	0.286	0.114	2.89e-06	Monocytes	ARL4A
2.2e-10	0.705092	0.496	0.29	3.64e-06	Monocytes	ZFP36L2
2.4e-10	0.862996	0.639	0.478	3.98e-06	Monocytes	KLF6
2.96e-10	0.290575	0.88	0.957	4.89e-06	Monocytes	HNRNPA2B1
4.33e-10	0.541073	0.271	0.107	7.16e-06	Monocytes	BAG3
5.24e-10	0.478065	0.293	0.122	8.67e-06	Monocytes	OGFRL1
5.49e-10	0.937019	0.534	0.36	9.08e-06	Monocytes	WSB1
5.85e-10	0.290358	0.925	0.975	9.67e-06	Monocytes	CFL1
7.25e-10	0.451062	0.338	0.17	1.2e-05	Monocytes	SMC2
8.25e-10	0.317409	0.346	0.164	1.36e-05	Monocytes	CKS1B
8.26e-10	1.27884	0.669	0.519	1.37e-05	Monocytes	CSTB
1.06e-09	0.881252	0.707	0.753	1.76e-05	Monocytes	HMGN2
1.18e-09	0.593388	0.406	0.211	1.96e-05	Monocytes	RNF213
1.59e-09	0.620604	0.301	0.133	2.63e-05	Monocytes	TSC22D3
1.67e-09	0.599898	0.256	0.106	2.76e-05	Monocytes	CLK1
2.59e-09	0.354041	0.323	0.147	4.28e-05	Monocytes	TIMP2
2.91e-09	0.351176	0.985	0.995	4.81e-05	Monocytes	RPS24
2.93e-09	0.491067	0.278	0.117	4.85e-05	Monocytes	PAK1
3.54e-09	0.41716	0.737	0.656	5.85e-05	Monocytes	HNRNPA3
5.31e-09	0.717259	0.361	0.192	8.78e-05	Monocytes	CELF2
6.38e-09	0.504367	0.383	0.21	0.000105451	Monocytes	FAM111A
6.52e-09	0.361662	0.797	0.899	0.000107821	Monocytes	SUMO2
7.22e-09	0.56237	0.406	0.214	0.000119411	Monocytes	ATM
7.95e-09	0.614139	0.556	0.392	0.000131511	Monocytes	GDI2
7.96e-09	0.453606	0.361	0.184	0.000131611	Monocytes	STAT1
8.01e-09	0.517337	0.376	0.2	0.000132432	Monocytes	SKAP2
8.2e-09	0.674135	0.669	0.552	0.000135716	Monocytes	ASAH1
1e-08	0.589118	0.955	0.96	0.000165605	Monocytes	S100A11
1.29e-08	0.458177	0.496	0.34	0.000212969	Monocytes	SMCO4
1.51e-08	0.470732	0.361	0.186	0.000250585	Monocytes	CAPZA1
1.54e-08	0.276599	0.308	0.135	0.00025413	Monocytes	INAFM1
1.6e-08	0.51359	0.466	0.276	0.000264368	Monocytes	TAPBP
1.74e-08	1.4321	0.722	0.817	0.000287545	Monocytes	TUBA1B
2.07e-08	0.345431	0.97	0.994	0.000341593	Monocytes	RPL19
2.24e-08	0.68849	0.323	0.158	0.000369941	Monocytes	BNIP3L
3.14e-08	0.504528	0.564	0.395	0.00051894	Monocytes	PSMB8
4.44e-08	0.680598	0.639	0.484	0.000735169	Monocytes	CMTM6
5.25e-08	0.412387	0.459	0.296	0.000868215	Monocytes	JPT1
6.08e-08	0.619316	0.541	0.394	0.00100526	Monocytes	MBNL1
6.29e-08	0.552328	0.534	0.443	0.00104122	Monocytes	DEK
6.81e-08	0.998915	0.767	0.688	0.00112601	Monocytes	IFITM3
7.81e-08	0.53008	0.414	0.238	0.00129252	Monocytes	PARP14
8.3e-08	0.273197	0.271	0.119	0.00137323	Monocytes	SP3
8.42e-08	0.529093	0.519	0.335	0.00139214	Monocytes	MBD2
9.57e-08	0.336405	0.263	0.116	0.00158235	Monocytes	TCOF1
1.09e-07	0.514907	0.353	0.19	0.00179708	Monocytes	ADAR
1.09e-07	0.407271	0.323	0.159	0.00179799	Monocytes	SYK
1.27e-07	0.284387	0.323	0.16	0.00209865	Monocytes	CSE1L
1.52e-07	0.555097	0.632	0.495	0.00251807	Monocytes	IQGAP1
1.7e-07	0.359849	0.947	0.981	0.00281823	Monocytes	ACTG1
1.87e-07	0.75217	0.481	0.334	0.00309152	Monocytes	STXBP2
2.06e-07	0.756192	0.406	0.261	0.00341259	Monocytes	LTA4H
3.36e-07	0.440725	0.301	0.154	0.00555996	Monocytes	BASP1
3.57e-07	0.363387	0.368	0.216	0.00589828	Monocytes	TMPO
3.87e-07	0.676012	0.579	0.565	0.00640565	Monocytes	H2AFV
3.93e-07	0.373036	0.346	0.18	0.00649783	Monocytes	XPO1
4.25e-07	0.493352	0.263	0.128	0.00703521	Monocytes	CNN2
5.53e-07	0.338177	0.887	0.954	0.00915532	Monocytes	CALM2
5.58e-07	0.330386	0.271	0.136	0.00922457	Monocytes	H2AFX
5.99e-07	0.391801	0.301	0.15	0.00990198	Monocytes	MARCKSL1
9.16e-07	0.679964	0.346	0.219	0.015159	Monocytes	SMC4
1.03e-06	0.563541	0.376	0.218	0.0169855	Monocytes	ACAP2
1.05e-06	0.369653	0.301	0.152	0.0173243	Monocytes	SMCHD1
1.3e-06	0.303279	0.361	0.208	0.0215099	Monocytes	HMGA1
1.37e-06	0.444076	0.707	0.596	0.0227208	Monocytes	CAPZB
1.62e-06	1.02772	0.549	0.435	0.0268079	Monocytes	SOD2
1.85e-06	0.540577	0.346	0.195	0.0305251	Monocytes	JMJD1C
1.89e-06	0.530915	0.812	0.812	0.0312908	Monocytes	DDX5
2.08e-06	0.452767	0.489	0.326	0.0344007	Monocytes	FAM49B
2.13e-06	0.402263	0.256	0.126	0.0352388	Monocytes	RXRA
2.17e-06	0.464094	0.316	0.173	0.0358836	Monocytes	USP15
2.24e-06	1.24216	0.383	0.273	0.0369713	Monocytes	STMN1
2.51e-06	0.273342	0.308	0.158	0.0414752	Monocytes	NQO2
2.68e-06	0.619733	0.429	0.274	0.0443235	Monocytes	PPP1R15A
3.02e-06	0.496335	0.286	0.153	0.0498819	Monocytes	FAM118A
3.02e-06	0.633883	0.85	0.967	0.0499301	Monocytes	HMGB1
3.16e-06	0.45388	0.421	0.277	0.0522645	Monocytes	KPNB1
3.55e-06	0.467844	0.316	0.177	0.0586445	Monocytes	MAP3K2
4.36e-06	0.697876	0.271	0.15	0.0720425	Monocytes	IFNGR2
4.5e-06	0.610649	0.301	0.175	0.074498	Monocytes	BLVRA
5.09e-06	0.914499	0.654	0.549	0.0842681	Monocytes	JUN
5.19e-06	0.421379	0.654	0.55	0.0857894	Monocytes	CTSC
5.47e-06	0.940598	0.624	0.546	0.0905225	Monocytes	DNAJB1
5.78e-06	0.664017	0.331	0.204	0.0956676	Monocytes	SYNGR2
5.94e-06	0.38047	0.481	0.342	0.0982309	Monocytes	H1FX
6.64e-06	0.307387	0.383	0.24	0.109889	Monocytes	HSPB11
6.74e-06	0.406472	0.368	0.22	0.111441	Monocytes	EIF4A3
7.06e-06	0.841403	0.459	0.36	0.116794	Monocytes	UBE2S
7.55e-06	0.322718	0.368	0.216	0.124853	Monocytes	PABPC4
8.43e-06	0.404647	0.782	0.815	0.139388	Monocytes	ANXA5
8.46e-06	0.620176	0.692	0.631	0.140017	Monocytes	PTP4A2
9.05e-06	0.351404	0.316	0.178	0.149744	Monocytes	SLC16A3
9.52e-06	0.259555	0.391	0.242	0.157424	Monocytes	BUB3
1.04e-05	0.357787	0.398	0.277	0.172099	Monocytes	CENPX
1.25e-05	0.509376	0.669	0.58	0.207181	Monocytes	PCBP1
1.32e-05	0.545913	0.481	0.363	0.217561	Monocytes	RNF130
1.91e-05	0.440483	0.684	0.593	0.315577	Monocytes	SCAF11
1.92e-05	0.380421	0.586	0.456	0.317614	Monocytes	ATG3
1.94e-05	0.508481	0.504	0.354	0.321082	Monocytes	MOB1A
1.98e-05	0.636617	0.624	0.543	0.32674	Monocytes	PNRC1
2.21e-05	0.615152	0.346	0.219	0.36626	Monocytes	WASHC4
2.27e-05	0.436294	0.564	0.451	0.375637	Monocytes	CDV3
2.29e-05	0.450646	0.383	0.233	0.378563	Monocytes	CFLAR
2.57e-05	0.331977	0.774	0.898	0.424803	Monocytes	RHOA
3.04e-05	0.539659	0.323	0.195	0.502896	Monocytes	PLXNB2
3.19e-05	0.349858	0.82	0.868	0.527461	Monocytes	SERP1
3.65e-05	0.635341	0.624	0.534	0.603443	Monocytes	HNRNPU
3.66e-05	0.334487	0.707	0.829	0.605693	Monocytes	PSME2
3.95e-05	0.578726	0.459	0.326	0.653647	Monocytes	CD55
4.56e-05	0.489061	0.421	0.291	0.754664	Monocytes	ZNF207
6.05e-05	0.447435	0.406	0.283	1	Monocytes	GNB1
6.17e-05	0.255251	0.263	0.143	1	Monocytes	SFT2D2
6.29e-05	0.46498	0.489	0.372	1	Monocytes	ARHGDIA
7.46e-05	0.415314	0.361	0.238	1	Monocytes	LSM10
7.81e-05	0.435749	0.278	0.164	1	Monocytes	CASP4
8.29e-05	0.450157	0.376	0.261	1	Monocytes	2020-09-09
8.64e-05	0.341732	0.361	0.221	1	Monocytes	MAT2A
[truncated: 204 more rows]

## Sheet: Supplementary Table 6
Table S6 Differential expression genes (DEGs) of each cluster in human kidney
p_val	avg_logFC	pct.1	pct.2	p_val_adj	cluster	gene
0	1.04349	0.733	0.329	0	Proximal convoluted tubule cells	FABP1
0	1.03825	0.996	0.903	0	Proximal convoluted tubule cells	GPX3
0	0.925464	0.513	0.225	0	Proximal convoluted tubule cells	PRODH2
0	0.894056	0.36	0.096	0	Proximal convoluted tubule cells	FAM151A
0	0.870957	0.389	0.127	0	Proximal convoluted tubule cells	SLC22A8
0	0.797483	0.421	0.169	0	Proximal convoluted tubule cells	PRAP1
0	0.778855	0.733	0.462	0	Proximal convoluted tubule cells	UGT2B7
0	0.778854	0.448	0.205	0	Proximal convoluted tubule cells	ALB
0	0.771617	0.554	0.311	0	Proximal convoluted tubule cells	DPEP1
0	0.766635	0.817	0.501	0	Proximal convoluted tubule cells	PCSK1N
0	0.753123	0.427	0.184	0	Proximal convoluted tubule cells	SLC7A7
0	0.747999	0.552	0.282	0	Proximal convoluted tubule cells	IGFBP7
0	0.722617	0.281	0.092	0	Proximal convoluted tubule cells	LGMN
0	0.713998	0.971	0.811	0	Proximal convoluted tubule cells	APOE
0	0.689083	0.416	0.193	0	Proximal convoluted tubule cells	PAH
0	0.663425	0.874	0.711	0	Proximal convoluted tubule cells	MT-ND1
0	0.656272	0.924	0.778	0	Proximal convoluted tubule cells	MT-ATP6
0	0.635566	0.815	0.586	0	Proximal convoluted tubule cells	SMIM24
0	0.615176	0.961	0.85	0	Proximal convoluted tubule cells	MT-CO3
0	0.59342	0.902	0.733	0	Proximal convoluted tubule cells	MT-ND3
0	0.563407	0.958	0.849	0	Proximal convoluted tubule cells	MT-CO1
0	0.557959	0.697	0.489	0	Proximal convoluted tubule cells	SELENOP
0	0.54564	0.932	0.805	0	Proximal convoluted tubule cells	MT-ND4
0	0.530761	0.909	0.768	0	Proximal convoluted tubule cells	MT-CYB
0	0.516587	0.914	0.774	0	Proximal convoluted tubule cells	MT-ND2
0	0.514125	0.924	0.742	0	Proximal convoluted tubule cells	CXCL14
0	0.509506	0.963	0.865	0	Proximal convoluted tubule cells	MT-CO2
0	0.459109	0.756	0.581	0	Proximal convoluted tubule cells	ASS1
0	0.403633	0.976	0.834	0	Proximal convoluted tubule cells	PDZK1IP1
0	0.367528	0.946	0.758	0	Proximal convoluted tubule cells	ALDOB
0	0.267821	1	0.997	0	Proximal convoluted tubule cells	FTL
2.27e-304	0.343436	0.91	0.802	4e-300	Proximal convoluted tubule cells	RPS27L
8.13e-281	0.336913	0.905	0.809	1.43e-276	Proximal convoluted tubule cells	NDUFB2
2.42e-275	0.501294	0.779	0.611	4.26e-271	Proximal convoluted tubule cells	GSTA1
9.07e-274	0.337347	0.985	0.902	1.6e-269	Proximal convoluted tubule cells	MT1X
8.52e-271	0.597671	0.373	0.188	1.5e-266	Proximal convoluted tubule cells	PSAT1
1.74e-270	0.581518	0.291	0.118	3.07e-266	Proximal convoluted tubule cells	THY1
5.41e-269	0.679877	0.27	0.105	9.54e-265	Proximal convoluted tubule cells	ARG2
1.5e-263	0.336154	0.919	0.78	2.64e-259	Proximal convoluted tubule cells	GATM
1.51e-252	0.357052	0.838	0.673	2.66e-248	Proximal convoluted tubule cells	NAT8
1.48e-231	0.343054	0.864	0.752	2.61e-227	Proximal convoluted tubule cells	ITM2B
3.05e-230	0.300689	0.915	0.821	5.38e-226	Proximal convoluted tubule cells	DBI
2.79e-223	0.388642	0.715	0.529	4.91e-219	Proximal convoluted tubule cells	HPD
2.98e-223	0.432154	0.725	0.56	5.25e-219	Proximal convoluted tubule cells	MT-ND5
5.26e-212	0.516518	0.279	0.126	9.28e-208	Proximal convoluted tubule cells	SLC4A4
2.87e-206	0.520934	0.292	0.136	5.07e-202	Proximal convoluted tubule cells	NUPR1
7.42e-206	0.490911	0.398	0.23	1.31e-201	Proximal convoluted tubule cells	CTSB
7.3e-203	0.356466	0.763	0.642	1.29e-198	Proximal convoluted tubule cells	ATOX1
2.32e-199	0.470167	0.453	0.284	4.1e-195	Proximal convoluted tubule cells	CA2
3.35e-198	0.514436	0.352	0.187	5.9e-194	Proximal convoluted tubule cells	MCCD1
3.03e-195	0.512506	0.371	0.214	5.34e-191	Proximal convoluted tubule cells	PTH1R
1.86e-193	0.295048	0.82	0.683	3.28e-189	Proximal convoluted tubule cells	LGALS2
6.56e-187	0.294126	0.88	0.765	1.16e-182	Proximal convoluted tubule cells	SUCLG1
5.88e-178	0.347109	0.672	0.537	1.04e-173	Proximal convoluted tubule cells	NPC2
2.66e-167	0.314865	0.843	0.757	4.69e-163	Proximal convoluted tubule cells	POLR2L
8.89e-161	0.432052	0.479	0.34	1.57e-156	Proximal convoluted tubule cells	QDPR
1.48e-157	0.321187	0.675	0.534	2.6e-153	Proximal convoluted tubule cells	TMEM176A
1.46e-156	0.253703	0.926	0.861	2.57e-152	Proximal convoluted tubule cells	UQCRQ
2.14e-150	0.418402	0.301	0.166	3.77e-146	Proximal convoluted tubule cells	SLC16A9
1.56e-147	0.295585	0.773	0.679	2.75e-143	Proximal convoluted tubule cells	ATP5IF1
5.43e-147	0.49228	0.282	0.155	9.58e-143	Proximal convoluted tubule cells	SLC3A2
9.42e-141	0.391025	0.676	0.545	1.66e-136	Proximal convoluted tubule cells	S100A1
1.57e-140	0.414894	0.697	0.602	2.77e-136	Proximal convoluted tubule cells	MDH1
5.31e-135	0.276869	0.901	0.794	9.35e-131	Proximal convoluted tubule cells	FXYD2
3.26e-126	0.389135	0.307	0.181	5.74e-122	Proximal convoluted tubule cells	SLC22A6
3.53e-121	0.32831	0.578	0.458	6.23e-117	Proximal convoluted tubule cells	TMBIM6
1.77e-120	0.251156	0.821	0.751	3.11e-116	Proximal convoluted tubule cells	NDUFA1
6.09e-120	0.407851	0.434	0.309	1.07e-115	Proximal convoluted tubule cells	MT-ND4L
2.17e-107	0.298324	0.591	0.482	3.83e-103	Proximal convoluted tubule cells	FKBP2
2.79e-102	0.255774	0.572	0.446	4.91e-98	Proximal convoluted tubule cells	ATP1B1
1.02e-100	0.372538	0.441	0.328	1.8e-96	Proximal convoluted tubule cells	CTSH
1.34e-99	0.252086	0.62	0.494	2.36e-95	Proximal convoluted tubule cells	KHK
3.52e-98	0.372153	0.329	0.221	6.2e-94	Proximal convoluted tubule cells	PGRMC1
6.31e-91	0.353731	0.352	0.247	1.11e-86	Proximal convoluted tubule cells	FCGRT
1.47e-89	0.357967	0.315	0.212	2.59e-85	Proximal convoluted tubule cells	ALDH4A1
1.92e-89	0.322807	0.34	0.232	3.38e-85	Proximal convoluted tubule cells	GGH
2.75e-88	0.289031	0.432	0.31	4.85e-84	Proximal convoluted tubule cells	APOM
5.38e-88	0.325291	0.275	0.172	9.48e-84	Proximal convoluted tubule cells	SLC13A3
1.65e-73	0.303215	0.332	0.237	2.9e-69	Proximal convoluted tubule cells	KIAA1191
3.52e-72	0.259974	0.446	0.345	6.2e-68	Proximal convoluted tubule cells	DPYS
1.36e-69	0.265998	0.36	0.263	2.39e-65	Proximal convoluted tubule cells	RAB11FIP3
1.8e-68	0.271979	0.421	0.323	3.17e-64	Proximal convoluted tubule cells	TSPAN1
2.63e-68	0.251914	0.566	0.487	4.63e-64	Proximal convoluted tubule cells	ATP6V0E1
1.05e-67	0.335619	0.27	0.183	1.86e-63	Proximal convoluted tubule cells	RARRES2
7.55e-67	0.267393	0.458	0.372	1.33e-62	Proximal convoluted tubule cells	NENF
1.25e-64	0.306463	0.285	0.2	2.2e-60	Proximal convoluted tubule cells	CTSA
1.34e-53	0.294091	0.276	0.199	2.37e-49	Proximal convoluted tubule cells	G0S2
2.55e-53	0.256602	0.289	0.208	4.5e-49	Proximal convoluted tubule cells	LRP2
6.39e-53	0.255518	0.293	0.216	1.13e-48	Proximal convoluted tubule cells	ACOT7
2.35e-43	0.259468	0.339	0.268	4.14e-39	Proximal convoluted tubule cells	FAM107B
7.93e-43	0.356042	0.388	0.324	1.4e-38	Proximal convoluted tubule cells	PCP4
1.1e-41	0.251954	0.429	0.371	1.94e-37	Proximal convoluted tubule cells	PHB
1.52e-21	0.32705	0.378	0.33	2.67e-17	Proximal convoluted tubule cells	GSTA2
0	1.53182	0.506	0.084	0	Proximal tubule cells	RBP4
0	1.30936	0.432	0.071	0	Proximal tubule cells	AGXT
0	1.23579	0.878	0.594	0	Proximal tubule cells	DCXR
0	1.12516	0.367	0.063	0	Proximal tubule cells	AC093496.1
0	1.10922	0.916	0.623	0	Proximal tubule cells	MIOX
0	0.938598	0.531	0.198	0	Proximal tubule cells	HAO2
0	0.935159	0.643	0.309	0	Proximal tubule cells	GLYATL1
0	0.92686	0.678	0.33	0	Proximal tubule cells	AKR7A3
0	0.884908	0.525	0.211	0	Proximal tubule cells	ACY3
0	0.879553	0.864	0.548	0	Proximal tubule cells	BBOX1
0	0.85088	0.284	0.056	0	Proximal tubule cells	GCAT
0	0.847828	0.302	0.056	0	Proximal tubule cells	GPT
0	0.843416	0.721	0.401	0	Proximal tubule cells	ALDH6A1
0	0.821726	0.622	0.287	0	Proximal tubule cells	MPC1
0	0.799012	0.805	0.542	0	Proximal tubule cells	PCK1
0	0.794296	0.672	0.383	0	Proximal tubule cells	ALDH2
0	0.778724	0.631	0.363	0	Proximal tubule cells	ADIRF
0	0.773459	0.54	0.3	0	Proximal tubule cells	SERPINA1
0	0.764848	0.548	0.254	0	Proximal tubule cells	MSRB1
0	0.727153	0.843	0.58	0	Proximal tubule cells	ACAT1
0	0.718684	0.651	0.365	0	Proximal tubule cells	ACAA2
0	0.686897	0.543	0.275	0	Proximal tubule cells	HGD
0	0.678889	0.656	0.407	0	Proximal tubule cells	BHMT
0	0.664003	0.595	0.328	0	Proximal tubule cells	ACADM
0	0.645121	0.645	0.377	0	Proximal tubule cells	NIT2
0	0.639705	0.673	0.419	0	Proximal tubule cells	GRHPR
0	0.628737	0.801	0.56	0	Proximal tubule cells	RIDA
0	0.626714	0.57	0.324	0	Proximal tubule cells	PTGR1
0	0.620353	0.485	0.244	0	Proximal tubule cells	HIBCH
0	0.612259	0.49	0.256	0	Proximal tubule cells	PHYH
0	0.612077	0.765	0.513	0	Proximal tubule cells	PEPD
0	0.605083	0.265	0.084	0	Proximal tubule cells	GGACT
0	0.60319	0.337	0.129	0	Proximal tubule cells	ASRGL1
0	0.59331	0.256	0.078	0	Proximal tubule cells	LYG1
0	0.575877	0.699	0.454	0	Proximal tubule cells	CRYL1
0	0.570481	0.303	0.109	0	Proximal tubule cells	PTER
0	0.56806	0.572	0.335	0	Proximal tubule cells	ECI2
0	0.557826	0.618	0.391	0	Proximal tubule cells	AKR7A2
0	0.551677	0.644	0.395	0	Proximal tubule cells	FBP1
0	0.550031	0.77	0.53	0	Proximal tubule cells	C11orf54
0	0.543694	0.766	0.532	0	Proximal tubule cells	GLYAT
0	0.540581	0.977	0.864	0	Proximal tubule cells	PEBP1
0	0.52711	0.994	0.96	0	Proximal tubule cells	GAPDH
0	0.521777	0.849	0.638	0	Proximal tubule cells	DAB2
0	0.517594	0.911	0.732	0	Proximal tubule cells	ECHS1
0	0.412095	0.961	0.858	0	Proximal tubule cells	TXN
0	0.398462	0.911	0.732	0	Proximal tubule cells	RBP5
0	0.36744	0.928	0.809	0	Proximal tubule cells	PRDX1
0	0.361001	0.947	0.818	0	Proximal tubule cells	CYB5A
0	0.329754	0.999	0.963	0	Proximal tubule cells	MT1G
0	0.250945	0.995	0.98	0	Proximal tubule cells	RPS6
3.61e-304	0.327697	0.944	0.85	6.37e-300	Proximal tubule cells	GPX4
3.56e-300	0.327559	0.95	0.841	6.27e-296	Proximal tubule cells	LDHB
3.92e-298	0.450739	0.769	0.567	6.92e-294	Proximal tubule cells	AKR1A1
6.7e-296	0.501505	0.67	0.448	1.18e-291	Proximal tubule cells	HSPD1
4.01e-295	0.574806	0.435	0.216	7.06e-291	Proximal tubule cells	BPHL
4.13e-292	0.476315	0.742	0.546	7.27e-288	Proximal tubule cells	ETFB
3.45e-283	0.469276	0.708	0.511	6.09e-279	Proximal tubule cells	SDHC
3.79e-282	0.491959	0.664	0.447	6.68e-278	Proximal tubule cells	BDH2
6.52e-279	0.545956	0.486	0.263	1.15e-274	Proximal tubule cells	ASPDH
1.58e-274	0.597547	0.306	0.122	2.78e-270	Proximal tubule cells	WDR18
6.49e-273	0.489467	0.688	0.492	1.15e-268	Proximal tubule cells	ECH1
7.99e-273	0.301022	0.955	0.888	1.41e-268	Proximal tubule cells	HINT1
4.27e-272	0.295044	0.991	0.882	7.53e-268	Proximal tubule cells	MT1F
2.09e-266	0.540686	0.462	0.248	3.69e-262	Proximal tubule cells	ACMSD
2.41e-257	0.564048	0.333	0.147	4.24e-253	Proximal tubule cells	IDNK
4.95e-254	0.309712	0.941	0.854	8.73e-250	Proximal tubule cells	SOD1
1.08e-250	0.459469	0.721	0.532	1.91e-246	Proximal tubule cells	PDZK1
1.28e-250	0.371159	0.819	0.656	2.26e-246	Proximal tubule cells	DSTN
1.25e-246	0.536571	0.377	0.184	2.2e-242	Proximal tubule cells	AHCY
9.38e-244	0.498841	0.521	0.306	1.65e-239	Proximal tubule cells	MAOA
2.8e-242	0.523567	0.368	0.177	4.93e-238	Proximal tubule cells	SORD
2.55e-234	0.408117	0.251	0.092	4.49e-230	Proximal tubule cells	PPP1R1A
7.74e-230	0.436763	0.497	0.28	1.36e-225	Proximal tubule cells	GSTA2
3.02e-227	0.258202	0.993	0.881	5.32e-223	Proximal tubule cells	MT1H
7.33e-227	0.377382	0.763	0.613	1.29e-222	Proximal tubule cells	MGST3
7.68e-220	0.456903	0.266	0.107	1.35e-215	Proximal tubule cells	PIPOX
4.08e-219	0.498538	0.474	0.278	7.19e-215	Proximal tubule cells	SHMT1
5.68e-219	0.399985	0.744	0.59	1e-214	Proximal tubule cells	EEF2
2.21e-212	0.466887	0.52	0.325	3.89e-208	Proximal tubule cells	CNDP2
3.79e-210	0.469245	0.355	0.176	6.68e-206	Proximal tubule cells	LINC01510
1.33e-208	0.42045	0.618	0.425	2.35e-204	Proximal tubule cells	BNIP3
1.18e-206	0.370917	0.784	0.643	2.07e-202	Proximal tubule cells	DDT
1.42e-205	0.509056	0.298	0.137	2.5e-201	Proximal tubule cells	OAT
1.86e-205	0.46385	0.48	0.285	3.28e-201	Proximal tubule cells	CMBL
3.65e-204	0.377055	0.745	0.588	6.43e-200	Proximal tubule cells	ST13
5.54e-204	0.441362	0.584	0.397	9.76e-200	Proximal tubule cells	ACAA1
1.59e-196	0.566736	0.488	0.303	2.81e-192	Proximal tubule cells	AZGP1
1.19e-192	0.394893	0.662	0.487	2.09e-188	Proximal tubule cells	GHITM
9.74e-192	0.459646	0.257	0.11	1.72e-187	Proximal tubule cells	TTC36
3e-189	0.32614	0.928	0.791	5.29e-185	Proximal tubule cells	ALDOB
7.44e-186	0.416446	0.546	0.358	1.31e-181	Proximal tubule cells	AK4
2.14e-185	0.316856	0.779	0.637	3.78e-181	Proximal tubule cells	ISCU
1.46e-181	0.361553	0.707	0.549	2.58e-177	Proximal tubule cells	HSPA8
6.17e-180	0.395478	0.602	0.418	1.09e-175	Proximal tubule cells	NQO2
3.24e-179	0.442338	0.354	0.188	5.71e-175	Proximal tubule cells	TCEA3
1.06e-174	0.407808	0.507	0.323	1.88e-170	Proximal tubule cells	ACOT13
2.62e-166	0.438905	0.307	0.158	4.61e-162	Proximal tubule cells	NAPRT
3.52e-166	0.423245	0.3	0.15	6.21e-162	Proximal tubule cells	FYN
4.08e-163	0.407148	0.494	0.321	7.2e-159	Proximal tubule cells	HAGH
7.4e-163	0.415961	0.35	0.192	1.31e-158	Proximal tubule cells	EPHX2
7.86e-163	0.408369	0.488	0.315	1.39e-158	Proximal tubule cells	SDHB
2.04e-161	0.417227	0.325	0.171	3.6e-157	Proximal tubule cells	NUDT8
1.28e-159	0.336555	0.691	0.537	2.25e-155	Proximal tubule cells	MPC2
3.66e-157	0.385508	0.46	0.291	6.45e-153	Proximal tubule cells	ETFA
1.13e-156	0.40944	0.386	0.225	2e-152	Proximal tubule cells	SCRN2
1.34e-156	0.393518	0.424	0.255	2.36e-152	Proximal tubule cells	CLIC4
9.25e-154	0.399446	0.443	0.276	1.63e-149	Proximal tubule cells	GAMT
2.53e-153	0.354204	0.637	0.477	4.45e-149	Proximal tubule cells	TMEM256
3.43e-153	0.400744	0.369	0.21	6.05e-149	Proximal tubule cells	AGMAT
1.25e-151	0.309192	0.736	0.586	2.2e-147	Proximal tubule cells	PRDX2
4.18e-150	0.421989	0.546	0.389	7.37e-146	Proximal tubule cells	SIGIRR
1.69e-149	0.368274	0.454	0.284	2.97e-145	Proximal tubule cells	BHMT2
3.99e-149	0.392048	0.312	0.165	7.03e-145	Proximal tubule cells	GALM
1.36e-148	0.381358	0.414	0.252	2.4e-144	Proximal tubule cells	HADHB
1.29e-145	0.36091	0.445	0.278	2.27e-141	Proximal tubule cells	SMIM32
4.45e-145	0.403087	0.279	0.143	7.84e-141	Proximal tubule cells	CRYM
1.41e-144	0.411167	0.36	0.209	2.48e-140	Proximal tubule cells	ARID5B
5.9e-144	0.359558	0.544	0.379	1.04e-139	Proximal tubule cells	DHRS4L2
2.8e-143	0.322765	0.695	0.544	4.94e-139	Proximal tubule cells	ATP5F1A
1.34e-140	0.401279	0.306	0.166	2.36e-136	Proximal tubule cells	ENOSF1
2.46e-140	0.41805	0.475	0.321	4.33e-136	Proximal tubule cells	SNHG8
8.31e-138	0.333936	0.273	0.138	1.47e-133	Proximal tubule cells	LINC00671
2.41e-131	0.338116	0.426	0.27	4.25e-127	Proximal tubule cells	HIBADH
1.31e-130	0.351396	0.372	0.223	2.32e-126	Proximal tubule cells	PXMP2
9.65e-130	0.365116	0.431	0.276	1.7e-125	Proximal tubule cells	ALDH1A1
2.35e-128	0.353243	0.388	0.239	4.14e-124	Proximal tubule cells	SLC6A13
3.18e-128	0.356227	0.428	0.276	5.6e-124	Proximal tubule cells	FTCD
3.47e-128	0.341923	0.493	0.337	6.12e-124	Proximal tubule cells	C1QBP
3.9e-128	0.358753	0.36	0.214	6.87e-124	Proximal tubule cells	CLDN10
1.23e-125	0.332099	0.52	0.364	2.16e-121	Proximal tubule cells	CRYZ
1.24e-125	0.28802	0.718	0.553	2.19e-121	Proximal tubule cells	HPD
3.42e-125	0.321394	0.552	0.394	6.04e-121	Proximal tubule cells	MSRA
1.03e-124	0.355501	0.529	0.375	1.82e-120	Proximal tubule cells	AKR1C3
1.58e-121	0.32867	0.48	0.326	2.79e-117	Proximal tubule cells	AK2
6.69e-120	0.321241	0.514	0.364	1.18e-115	Proximal tubule cells	NDUFV1
7.62e-120	0.287751	0.679	0.544	1.34e-115	Proximal tubule cells	PRDX3
5.42e-119	0.291373	0.682	0.551	9.56e-115	Proximal tubule cells	ATP5F1B
3.25e-118	0.334757	0.491	0.341	5.73e-114	Proximal tubule cells	SMS
3.74e-118	0.3479	0.322	0.187	6.6e-114	Proximal tubule cells	ANGPTL3
4.04e-116	0.358213	0.393	0.253	7.13e-112	Proximal tubule cells	TUBB4B
3.52e-115	0.36501	0.379	0.24	6.2e-111	Proximal tubule cells	AIFM1
6.4e-115	0.344576	0.412	0.27	1.13e-110	Proximal tubule cells	ACADVL
4.01e-114	0.275528	0.651	0.496	7.07e-110	Proximal tubule cells	KHK
7.14e-114	0.278638	0.725	0.611	1.26e-109	Proximal tubule cells	PRR13
9.38e-110	0.357114	0.289	0.167	1.65e-105	Proximal tubule cells	PCK2
2.7e-109	0.301134	0.49	0.342	4.77e-105	Proximal tubule cells	IMPA2
5.56e-108	0.321102	0.434	0.292	9.81e-104	Proximal tubule cells	MORN2
8.45e-107	0.340433	0.337	0.208	1.49e-102	Proximal tubule cells	ATP6V1B2
9.86e-107	0.338723	0.252	0.137	1.74e-102	Proximal tubule cells	RGN
7.61e-106	0.309862	0.348	0.214	1.34e-101	Proximal tubule cells	ABHD14B
1.33e-105	0.309685	0.465	0.323	2.35e-101	Proximal tubule cells	SLC9A3R1
2.35e-105	0.268191	0.673	0.544	4.14e-101	Proximal tubule cells	SCP2
9.32e-104	0.346881	0.551	0.422	1.64e-99	Proximal tubule cells	LDHA
2.44e-103	0.342349	0.277	0.158	4.31e-99	Proximal tubule cells	DHRS4
3e-103	0.272024	0.667	0.55	5.29e-99	Proximal tubule cells	BRK1
1.08e-101	0.323943	0.344	0.216	1.9e-97	Proximal tubule cells	IDH3G
8.87e-100	0.319003	0.379	0.249	1.56e-95	Proximal tubule cells	NDUFA10
2.22e-99	0.273289	0.596	0.455	3.91e-95	Proximal tubule cells	PLA2G16
3.32e-99	0.277182	0.551	0.413	5.86e-95	Proximal tubule cells	VDAC1
6.49e-98	0.322333	0.312	0.191	1.14e-93	Proximal tubule cells	RDX
8.12e-98	0.303863	0.443	0.309	1.43e-93	Proximal tubule cells	UQCRC1
1.51e-97	0.259033	0.618	0.485	2.67e-93	Proximal tubule cells	UQCRFS1
2.36e-96	0.251402	0.702	0.575	4.15e-92	Proximal tubule cells	DNPH1
2.83e-96	0.285628	0.542	0.404	5e-92	Proximal tubule cells	ESD
4.07e-96	0.320733	0.327	0.205	7.18e-92	Proximal tubule cells	BIN1
4.98e-95	0.306475	0.385	0.256	8.79e-91	Proximal tubule cells	TPMT
2.71e-94	0.314247	0.406	0.277	4.78e-90	Proximal tubule cells	HEBP2
2.75e-93	0.278225	0.488	0.352	4.85e-89	Proximal tubule cells	CYC1
2.62e-91	0.290299	0.359	0.233	4.61e-87	Proximal tubule cells	ALDH7A1
3.16e-91	0.297736	0.285	0.171	5.57e-87	Proximal tubule cells	GRPEL1
6.7e-91	0.290531	0.464	0.33	1.18e-86	Proximal tubule cells	MPST
1.33e-90	0.285656	0.413	0.282	2.35e-86	Proximal tubule cells	SUCLG2
1.66e-90	0.291328	0.316	0.197	2.93e-86	Proximal tubule cells	MRPS35
3.93e-90	0.296289	0.333	0.21	6.93e-86	Proximal tubule cells	GIPC2
2.68e-88	0.279899	0.49	0.357	4.72e-84	Proximal tubule cells	MDH2
1.53e-87	0.294614	0.408	0.282	2.7e-83	Proximal tubule cells	NDUFS2
4.28e-87	0.25025	0.626	0.5	7.55e-83	Proximal tubule cells	NDUFS7
1.01e-86	0.311335	0.274	0.167	1.78e-82	Proximal tubule cells	SDHA
1.43e-85	0.32385	0.415	0.29	2.52e-81	Proximal tubule cells	GADD45A
1.8e-85	0.272212	0.47	0.341	3.17e-81	Proximal tubule cells	MSRB2
1.91e-85	0.347086	0.261	0.155	3.37e-81	Proximal tubule cells	PLG
5.15e-84	0.270013	0.426	0.299	9.09e-80	Proximal tubule cells	ANAPC13
2.09e-83	0.291884	0.275	0.168	3.69e-79	Proximal tubule cells	RENBP
2.19e-83	0.288516	0.273	0.165	3.86e-79	Proximal tubule cells	ALDH1L1
7.83e-83	0.26954	0.493	0.366	1.38e-78	Proximal tubule cells	DECR1
1.03e-82	0.266145	0.522	0.388	1.82e-78	Proximal tubule cells	QPRT
8.39e-82	0.258732	0.477	0.349	1.48e-77	Proximal tubule cells	SDHD
2.02e-81	0.259085	0.379	0.255	3.57e-77	Proximal tubule cells	AGXT2
2.8e-81	0.303972	0.384	0.265	4.94e-77	Proximal tubule cells	ZC3H15
1.04e-80	0.269124	0.357	0.237	1.83e-76	Proximal tubule cells	FAH
7.01e-80	0.268073	0.522	0.396	1.24e-75	Proximal tubule cells	GSTO1
1.34e-79	0.278587	0.383	0.263	2.36e-75	Proximal tubule cells	UQCRC2
4.22e-79	0.254444	0.441	0.315	7.44e-75	Proximal tubule cells	PBLD
1.9e-78	0.26593	0.475	0.351	3.36e-74	Proximal tubule cells	TUFM
4.11e-77	0.267095	0.312	0.202	7.25e-73	Proximal tubule cells	ASL
4.71e-77	0.272794	0.29	0.184	8.31e-73	Proximal tubule cells	HMGCL
1.93e-76	0.269751	0.335	0.222	3.4e-72	Proximal tubule cells	GPD1
4.13e-76	0.260691	0.562	0.44	7.28e-72	Proximal tubule cells	GSTK1
1.08e-74	0.268548	0.38	0.265	1.91e-70	Proximal tubule cells	ADH5
7.93e-74	0.264703	0.264	0.163	1.4e-69	Proximal tubule cells	USH1C
1.76e-73	0.271822	0.284	0.181	3.11e-69	Proximal tubule cells	ECHDC3
6.91e-73	0.264544	0.292	0.188	1.22e-68	Proximal tubule cells	SLC39A4
1.18e-72	0.257835	0.358	0.244	2.08e-68	Proximal tubule cells	STOML2
6.15e-72	0.263016	0.291	0.188	1.08e-67	Proximal tubule cells	CHP1
1.21e-71	0.250007	0.422	0.302	2.14e-67	Proximal tubule cells	DDC
2.8e-69	0.257345	0.284	0.184	4.93e-65	Proximal tubule cells	FAHD1
8.2e-69	0.30705	0.346	0.238	1.45e-64	Proximal tubule cells	FOLR1
1.62e-68	0.259349	0.325	0.22	2.85e-64	Proximal tubule cells	MRPL40
4.37e-66	0.266535	0.273	0.177	7.7e-62	Proximal tubule cells	BORCS7
2.32e-49	0.268065	0.36	0.269	4.08e-45	Proximal tubule cells	SLC3A1
0	1.054	0.819	0.611	0	Glomerular parietal endothelial cells	GSTP1
0	0.904162	0.929	0.766	0	Glomerular parietal endothelial cells	IL32
1.56e-278	0.689088	0.868	0.702	2.76e-274	Glomerular parietal endothelial cells	TMSB10
3.84e-269	0.787782	0.743	0.516	6.78e-265	Glomerular parietal endothelial cells	S100A11
4.82e-248	0.538177	0.908	0.874	8.5e-244	Glomerular parietal endothelial cells	MYL6
1.58e-213	0.77762	0.387	0.153	2.79e-209	Glomerular parietal endothelial cells	VIM
3.4e-192	0.910071	0.54	0.318	6e-188	Glomerular parietal endothelial cells	SOD2
6.31e-189	0.773822	0.302	0.107	1.11e-184	Glomerular parietal endothelial cells	SOX4
1.88e-181	0.624934	0.668	0.471	3.32e-177	Glomerular parietal endothelial cells	C12orf75
4.04e-161	0.675463	0.557	0.347	7.13e-157	Glomerular parietal endothelial cells	CARHSP1
1.07e-150	0.62701	0.59	0.391	1.89e-146	Glomerular parietal endothelial cells	S100A10
3.96e-148	0.674242	0.616	0.427	6.97e-144	Glomerular parietal endothelial cells	KRT18
3.11e-143	0.29139	0.998	0.996	5.49e-139	Glomerular parietal endothelial cells	EEF1A1
1.38e-135	0.61573	0.398	0.205	2.44e-131	Glomerular parietal endothelial cells	TAGLN2
1.56e-130	0.388727	0.96	0.892	2.75e-126	Glomerular parietal endothelial cells	CRYAB
1.36e-127	0.282649	0.973	0.97	2.39e-123	Glomerular parietal endothelial cells	RPL7
2.74e-117	0.601048	0.492	0.315	4.83e-113	Glomerular parietal endothelial cells	ANXA4
5.9e-114	0.568264	0.59	0.423	1.04e-109	Glomerular parietal endothelial cells	FABP3
6.67e-114	0.502297	0.562	0.374	1.18e-109	Glomerular parietal endothelial cells	CD24
7.39e-113	0.317485	0.922	0.899	1.3e-108	Glomerular parietal endothelial cells	PTMA
5.98e-112	0.28981	0.97	0.964	1.05e-107	Glomerular parietal endothelial cells	RPL12
4.13e-109	0.343825	0.832	0.777	7.29e-105	Glomerular parietal endothelial cells	PFN1
1.59e-103	0.256793	0.973	0.965	2.8e-99	Glomerular parietal endothelial cells	RPL26
6.54e-102	0.470444	0.557	0.371	1.15e-97	Glomerular parietal endothelial cells	IFITM3
7.2e-96	0.496259	0.335	0.177	1.27e-91	Glomerular parietal endothelial cells	TAX1BP3
1.08e-95	0.256197	0.953	0.942	1.91e-91	Glomerular parietal endothelial cells	RPL15
1.51e-94	0.64744	0.433	0.278	2.67e-90	Glomerular parietal endothelial cells	TPM1
9.01e-94	0.503524	0.572	0.417	1.59e-89	Glomerular parietal endothelial cells	ACTG1
2.27e-92	0.371309	0.771	0.735	4.01e-88	Glomerular parietal endothelial cells	MYL12B
6.63e-91	0.337275	0.812	0.763	1.17e-86	Glomerular parietal endothelial cells	PPIA
5.33e-89	0.455708	0.653	0.562	9.4e-85	Glomerular parietal endothelial cells	HNRNPA1
7.73e-88	0.47049	0.529	0.369	1.36e-83	Glomerular parietal endothelial cells	S100A13
2.15e-87	0.335203	0.857	0.806	3.79e-83	Glomerular parietal endothelial cells	HSPB1
2.22e-87	0.311961	0.864	0.821	3.92e-83	Glomerular parietal endothelial cells	RPLP0
4.55e-85	0.544233	0.359	0.21	8.02e-81	Glomerular parietal endothelial cells	STMN1
1.1e-78	0.498619	0.517	0.38	1.93e-74	Glomerular parietal endothelial cells	CNN3
1.13e-77	0.485464	0.43	0.281	1.99e-73	Glomerular parietal endothelial cells	CDK2AP2
4.68e-74	0.405848	0.639	0.544	8.25e-70	Glomerular parietal endothelial cells	MYL12A
5.42e-74	0.520345	0.531	0.403	9.55e-70	Glomerular parietal endothelial cells	KRT8
1.81e-66	0.411351	0.258	0.137	3.19e-62	Glomerular parietal endothelial cells	YWHAH
1.83e-64	0.382245	0.658	0.592	3.22e-60	Glomerular parietal endothelial cells	NPM1
5.36e-61	0.418055	0.661	0.601	9.45e-57	Glomerular parietal endothelial cells	ENO1
1.58e-57	0.402122	0.392	0.262	2.79e-53	Glomerular parietal endothelial cells	TCEAL9
9.65e-57	0.310406	0.721	0.671	1.7e-52	Glomerular parietal endothelial cells	YBX1
1.85e-56	0.3199	0.692	0.641	3.27e-52	Glomerular parietal endothelial cells	CALM2
1.87e-54	0.411819	0.447	0.322	3.29e-50	Glomerular parietal endothelial cells	HCFC1R1
1.71e-51	0.38162	0.495	0.371	3.01e-47	Glomerular parietal endothelial cells	TNFSF10
4.21e-50	0.369277	0.251	0.143	7.42e-46	Glomerular parietal endothelial cells	SELENOM
1.19e-49	0.338312	0.685	0.632	2.11e-45	Glomerular parietal endothelial cells	UBC
1.43e-49	0.353855	0.26	0.15	2.53e-45	Glomerular parietal endothelial cells	CDH6
2.04e-49	0.320328	0.594	0.501	3.6e-45	Glomerular parietal endothelial cells	RHOC
1.03e-48	0.399647	0.316	0.205	1.81e-44	Glomerular parietal endothelial cells	JPT1
1.32e-48	0.331265	0.621	0.518	2.32e-44	Glomerular parietal endothelial cells	RARRES3
1.24e-47	0.281314	0.68	0.602	2.18e-43	Glomerular parietal endothelial cells	RPS10
1.4e-47	0.363749	0.56	0.471	2.46e-43	Glomerular parietal endothelial cells	CLIC1
2.42e-47	0.308205	0.649	0.594	4.27e-43	Glomerular parietal endothelial cells	SUMO2
2.93e-47	0.349809	0.543	0.448	5.17e-43	Glomerular parietal endothelial cells	HSBP1
1.19e-46	0.379657	0.425	0.317	2.1e-42	Glomerular parietal endothelial cells	FKBP1A
4.45e-46	0.253933	0.783	0.733	7.85e-42	Glomerular parietal endothelial cells	PPDPF
8.34e-46	0.359903	0.52	0.424	1.47e-41	Glomerular parietal endothelial cells	PPA1
1.12e-37	0.339052	0.291	0.194	1.97e-33	Glomerular parietal endothelial cells	NME1
2.01e-36	0.333202	0.305	0.209	3.55e-32	Glomerular parietal endothelial cells	SRI
5.79e-36	0.320879	0.488	0.399	1.02e-31	Glomerular parietal endothelial cells	CSTB
1.41e-33	0.322177	0.328	0.233	2.49e-29	Glomerular parietal endothelial cells	SDCBP
1.5e-33	0.349296	0.336	0.245	2.65e-29	Glomerular parietal endothelial cells	YBX3
7.08e-33	0.333522	0.296	0.206	1.25e-28	Glomerular parietal endothelial cells	AC245595.1
1.51e-32	0.339325	0.456	0.381	2.66e-28	Glomerular parietal endothelial cells	RAN
8.84e-32	0.302676	0.575	0.505	1.56e-27	Glomerular parietal endothelial cells	DUSP23
1.21e-31	0.272051	0.559	0.487	2.13e-27	Glomerular parietal endothelial cells	DYNLT1
5.25e-31	0.274023	0.547	0.473	9.26e-27	Glomerular parietal endothelial cells	RPL36A
7.72e-29	0.262887	0.272	0.184	1.36e-24	Glomerular parietal endothelial cells	HIF1A
1.52e-28	0.314538	0.364	0.282	2.68e-24	Glomerular parietal endothelial cells	YWHAQ
4.72e-28	0.28633	0.507	0.443	8.32e-24	Glomerular parietal endothelial cells	TRAPPC1
2.33e-25	0.36857	0.298	0.217	4.1e-21	Glomerular parietal endothelial cells	PIGR
1.18e-23	0.275304	0.276	0.201	2.08e-19	Glomerular parietal endothelial cells	MEAF6
1.77e-23	0.272164	0.489	0.43	3.12e-19	Glomerular parietal endothelial cells	CAPZA2
6.49e-23	0.274088	0.445	0.383	1.14e-18	Glomerular parietal endothelial cells	SNRPE
1.03e-19	0.265526	0.294	0.226	1.81e-15	Glomerular parietal endothelial cells	ANXA5
2.58e-18	0.261852	0.26	0.197	4.55e-14	Glomerular parietal endothelial cells	EEF1E1
4.79e-17	0.259231	0.259	0.199	8.45e-13	Glomerular parietal endothelial cells	RBM3
6.16e-14	0.26872	0.302	0.251	1.09e-09	Glomerular parietal endothelial cells	TUBB
0	3.29483	0.997	0.081	0	Proximal straight tubule cells	NEAT1
0	3.06551	0.999	0.263	0	Proximal straight tubule cells	MALAT1
0	1.37714	0.564	0.033	0	Proximal straight tubule cells	POLR2J3.1
0	1.35954	0.668	0.084	0	Proximal straight tubule cells	VMP1
0	1.29731	0.451	0.007	0	Proximal straight tubule cells	KCNQ1OT1
0	1.29407	0.364	0.004	0	Proximal straight tubule cells	ABHD14A-ACY1
0	1.23786	0.6	0.069	0	Proximal straight tubule cells	SYNE2
0	1.22563	0.664	0.113	0	Proximal straight tubule cells	N4BP2L2
0	1.17755	0.564	0.124	0	Proximal straight tubule cells	ELF3
0	1.16036	0.479	0.092	0	Proximal straight tubule cells	RNF213
0	1.15967	0.559	0.075	0	Proximal straight tubule cells	PNISR
0	1.125	0.459	0.033	0	Proximal straight tubule cells	MUC20-OT1
0	1.09742	0.489	0.073	0	Proximal straight tubule cells	KIF12
0	1.08848	0.587	0.127	0	Proximal straight tubule cells	RASSF4
0	1.07066	0.783	0.279	0	Proximal straight tubule cells	ACSM2A
0	1.03433	0.67	0.181	0	Proximal straight tubule cells	ZBTB20
0	0.999305	0.415	0.033	0	Proximal straight tubule cells	UNC5CL
0	0.975761	0.82	0.34	0	Proximal straight tubule cells	ACSM2B
0	0.967554	0.533	0.124	0	Proximal straight tubule cells	LINC01320
0	0.960583	0.445	0.044	0	Proximal straight tubule cells	WSB1
0	0.936593	0.553	0.128	0	Proximal straight tubule cells	PAX8
0	0.922958	0.384	0.046	0	Proximal straight tubule cells	HOOK2
0	0.899249	0.435	0.086	0	Proximal straight tubule cells	SLC47A2
0	0.89574	0.518	0.11	0	Proximal straight tubule cells	DDX17
0	0.855549	0.326	0.021	0	Proximal straight tubule cells	SORBS2
0	0.798593	0.318	0.019	0	Proximal straight tubule cells	PKHD1
0	0.747724	0.299	0.014	0	Proximal straight tubule cells	FTX
0	0.744661	0.332	0.051	0	Proximal straight tubule cells	PPFIBP1
0	0.713961	0.348	0.049	0	Proximal straight tubule cells	PABPN1
0	0.712998	0.362	0.058	0	Proximal straight tubule cells	NRP1
0	0.698489	0.287	0.032	0	Proximal straight tubule cells	TRPM3
0	0.68577	0.284	0.021	0	Proximal straight tubule cells	VPS13A
0	0.68268	0.269	0.023	0	Proximal straight tubule cells	RBM6
0	0.643279	0.287	0.04	0	Proximal straight tubule cells	PATJ
0	0.635066	0.262	0.029	0	Proximal straight tubule cells	PAX2
0	0.624668	0.289	0.039	0	Proximal straight tubule cells	CCNL1
0	0.61739	0.278	0.039	0	Proximal straight tubule cells	ZKSCAN1
0	0.592236	0.254	0.03	0	Proximal straight tubule cells	ARHGEF28
0	0.585073	0.258	0.027	0	Proximal straight tubule cells	NKTR
2.52e-305	0.579801	0.258	0.033	4.44e-301	Proximal straight tubule cells	RSRP1
6.27e-302	0.640094	0.278	0.039	1.11e-297	Proximal straight tubule cells	SLC25A37
2.44e-297	0.770686	0.383	0.075	4.31e-293	Proximal straight tubule cells	IL17RB
8.06e-288	0.706248	0.369	0.072	1.42e-283	Proximal straight tubule cells	CHD9
1.12e-284	0.872256	0.408	0.088	1.97e-280	Proximal straight tubule cells	HNRNPH1
1.85e-280	0.62135	0.296	0.047	3.26e-276	Proximal straight tubule cells	SLC17A1
1.06e-278	0.648794	0.283	0.044	1.87e-274	Proximal straight tubule cells	GPR155
1.61e-259	0.724007	0.375	0.081	2.84e-255	Proximal straight tubule cells	ARHGAP29
7.89e-252	0.795966	0.642	0.219	1.39e-247	Proximal straight tubule cells	LRP2
2e-250	1.20844	0.326	0.068	3.53e-246	Proximal straight tubule cells	SLC22A7
4.57e-250	0.626076	0.319	0.06	8.05e-246	Proximal straight tubule cells	AKAP9
2.68e-248	0.634114	0.35	0.073	4.72e-244	Proximal straight tubule cells	LUC7L3
1.56e-247	0.581264	0.273	0.045	2.74e-243	Proximal straight tubule cells	OGA
2.64e-244	0.80806	0.756	0.312	4.65e-240	Proximal straight tubule cells	DDX5
9.26e-243	0.69794	0.466	0.126	1.63e-238	Proximal straight tubule cells	SRRM2
2.57e-240	0.629474	0.29	0.053	4.53e-236	Proximal straight tubule cells	SLC47A1
3.77e-231	0.890659	0.646	0.243	6.64e-227	Proximal straight tubule cells	CUBN
8.91e-230	0.534234	0.258	0.043	1.57e-225	Proximal straight tubule cells	FUT6
2.84e-226	0.48913	0.252	0.042	5e-222	Proximal straight tubule cells	ASH1L
8.08e-218	0.693817	0.479	0.143	1.42e-213	Proximal straight tubule cells	FARP1
2.78e-208	0.557604	0.286	0.058	4.91e-204	Proximal straight tubule cells	THUMPD3-AS1
5.29e-200	0.754474	0.726	0.317	9.33e-196	Proximal straight tubule cells	BHMT2
4.38e-198	0.587154	0.272	0.055	7.73e-194	Proximal straight tubule cells	CBX6
9.65e-197	0.602019	0.388	0.104	1.7e-192	Proximal straight tubule cells	MYO6
1.51e-193	0.829937	0.38	0.104	2.66e-189	Proximal straight tubule cells	INSR
6.57e-191	0.588704	0.376	0.1	1.16e-186	Proximal straight tubule cells	AAK1
1.1e-190	0.885079	0.484	0.165	1.94e-186	Proximal straight tubule cells	LINC00671
2.4e-190	0.665776	0.392	0.111	4.24e-186	Proximal straight tubule cells	HSPA1A
5.93e-188	0.491924	0.26	0.052	1.05e-183	Proximal straight tubule cells	RBM25
5.71e-185	0.68126	0.545	0.196	1.01e-180	Proximal straight tubule cells	SLC13A3
7.47e-183	0.53077	0.3	0.069	1.32e-178	Proximal straight tubule cells	MIA2
1.51e-173	0.631824	0.269	0.06	2.66e-169	Proximal straight tubule cells	MST1
7.1e-165	0.481433	0.256	0.056	1.25e-160	Proximal straight tubule cells	NUMB
2.23e-158	0.514064	0.3	0.077	3.93e-154	Proximal straight tubule cells	SF1
6.86e-158	0.536702	0.3	0.076	1.21e-153	Proximal straight tubule cells	ITGB8
1.03e-153	0.518858	0.309	0.083	1.82e-149	Proximal straight tubule cells	TRIM38
3.64e-153	0.680275	0.717	0.366	6.42e-149	Proximal straight tubule cells	TNFSF10
4.67e-153	0.536422	0.502	0.183	8.24e-149	Proximal straight tubule cells	RBM39
9.33e-150	0.57728	0.417	0.137	1.64e-145	Proximal straight tubule cells	BCAM
4.61e-149	0.552773	0.326	0.093	8.14e-145	Proximal straight tubule cells	SNRNP70
1.65e-146	0.469177	0.283	0.073	2.91e-142	Proximal straight tubule cells	ZNF207
3.56e-145	0.459636	0.262	0.064	6.27e-141	Proximal straight tubule cells	STAT3
4.17e-145	0.514366	0.38	0.119	7.35e-141	Proximal straight tubule cells	KTN1
1.24e-144	0.570358	0.988	0.837	2.18e-140	Proximal straight tubule cells	SPP1
2.26e-144	0.52819	0.337	0.1	3.98e-140	Proximal straight tubule cells	GDA
3.34e-142	0.51089	0.293	0.08	5.88e-138	Proximal straight tubule cells	FNIP2
1.3e-139	0.447753	0.256	0.064	2.29e-135	Proximal straight tubule cells	CTNND1
2.3e-138	0.487191	0.371	0.119	4.05e-134	Proximal straight tubule cells	ACTN4
9.17e-138	0.46661	0.292	0.08	1.62e-133	Proximal straight tubule cells	ARGLU1
4.79e-134	0.494042	0.354	0.113	8.44e-130	Proximal straight tubule cells	TAF1D
2.59e-132	0.488273	0.29	0.081	4.57e-128	Proximal straight tubule cells	TNRC6B
6.15e-131	0.487419	0.375	0.125	1.08e-126	Proximal straight tubule cells	GTF2I
8.42e-131	0.512281	0.382	0.13	1.49e-126	Proximal straight tubule cells	SRSF11
4.1e-128	0.496985	0.314	0.095	7.23e-124	Proximal straight tubule cells	KCNJ16
9.06e-128	0.470279	0.291	0.084	1.6e-123	Proximal straight tubule cells	MPHOSPH8
1.33e-124	0.452483	0.287	0.084	2.34e-120	Proximal straight tubule cells	GOLGA4
2.38e-124	0.518774	0.404	0.145	4.2e-120	Proximal straight tubule cells	RETREG1
1.09e-121	0.46757	0.296	0.089	1.92e-117	Proximal straight tubule cells	RAB3IP
2.75e-120	0.50682	0.287	0.085	4.85e-116	Proximal straight tubule cells	JUN
4.01e-117	0.454848	0.32	0.103	7.08e-113	Proximal straight tubule cells	FUS
2.3e-116	0.632537	0.419	0.166	4.05e-112	Proximal straight tubule cells	SLC5A12
2.96e-114	0.429311	0.276	0.082	5.23e-110	Proximal straight tubule cells	UGCG
1.8e-110	0.519403	0.42	0.167	3.17e-106	Proximal straight tubule cells	ZFP36L1
3.3e-110	0.417954	0.255	0.074	5.83e-106	Proximal straight tubule cells	CPM
1.07e-108	0.582006	0.335	0.119	1.88e-104	Proximal straight tubule cells	KLF6
1.76e-107	0.469518	0.393	0.149	3.1e-103	Proximal straight tubule cells	CDH6
9.09e-104	0.498798	0.436	0.18	1.6e-99	Proximal straight tubule cells	HIF1A
1.53e-103	0.403437	0.285	0.091	2.7e-99	Proximal straight tubule cells	LPP
8.36e-101	0.410716	0.265	0.082	1.47e-96	Proximal straight tubule cells	TINAGL1
1.74e-99	0.466155	0.487	0.211	3.08e-95	Proximal straight tubule cells	PIGR
2.55e-99	0.464949	0.549	0.259	4.5e-95	Proximal straight tubule cells	AQP1
2.8e-99	0.396133	0.271	0.086	4.94e-95	Proximal straight tubule cells	NTN4
4.55e-97	0.377009	0.291	0.098	8.02e-93	Proximal straight tubule cells	SF3B1
1.96e-95	0.619124	0.275	0.095	3.46e-91	Proximal straight tubule cells	CYP4A11
4.56e-95	0.47495	0.377	0.152	8.04e-91	Proximal straight tubule cells	MAT2A
7.92e-95	0.448792	0.256	0.082	1.4e-90	Proximal straight tubule cells	SRSF6
2.01e-94	0.40433	0.275	0.092	3.55e-90	Proximal straight tubule cells	QTRT1
9.13e-94	0.522114	0.589	0.304	1.61e-89	Proximal straight tubule cells	CEBPD
1.08e-90	0.47496	0.298	0.108	1.9e-86	Proximal straight tubule cells	ADAMTS9-AS1
2.01e-88	0.397422	0.277	0.096	3.54e-84	Proximal straight tubule cells	CHDH
6.59e-87	0.340917	0.274	0.094	1.16e-82	Proximal straight tubule cells	ACLY
2.24e-86	0.430902	0.42	0.183	3.95e-82	Proximal straight tubule cells	SLC22A2
2.25e-83	0.441562	0.463	0.216	3.97e-79	Proximal straight tubule cells	KCNJ15
1.71e-82	0.394214	0.377	0.158	3.02e-78	Proximal straight tubule cells	SRSF2
3.19e-82	0.382277	0.333	0.132	5.63e-78	Proximal straight tubule cells	PLEKHA1
5.86e-82	0.511537	0.357	0.148	1.03e-77	Proximal straight tubule cells	VCAM1
1.4e-78	0.373372	0.357	0.147	2.47e-74	Proximal straight tubule cells	SDC4
3.93e-78	0.382339	0.322	0.129	6.93e-74	Proximal straight tubule cells	CFLAR
1.29e-77	0.414459	0.326	0.132	2.28e-73	Proximal straight tubule cells	FHIT
5.82e-77	0.370363	0.324	0.129	1.03e-72	Proximal straight tubule cells	SLC5A2
6.84e-75	0.41074	0.434	0.203	1.21e-70	Proximal straight tubule cells	ARHGAP24
8.5e-75	0.353108	0.319	0.13	1.5e-70	Proximal straight tubule cells	PLEKHA5
1.05e-73	0.443671	0.335	0.142	1.86e-69	Proximal straight tubule cells	CLDN2
1.21e-73	0.369976	0.308	0.123	2.14e-69	Proximal straight tubule cells	ANK2
1.48e-73	0.333697	0.291	0.112	2.6e-69	Proximal straight tubule cells	PUM3
3.61e-73	0.505515	0.565	0.306	6.37e-69	Proximal straight tubule cells	SLC13A1
1.02e-72	0.360511	0.281	0.109	1.8e-68	Proximal straight tubule cells	SCAF11
1.47e-72	0.411867	0.299	0.119	2.59e-68	Proximal straight tubule cells	SOX4
1.99e-71	0.33682	0.295	0.118	3.51e-67	Proximal straight tubule cells	EPS8L2
1.24e-70	0.374834	0.545	0.287	2.18e-66	Proximal straight tubule cells	CALD1
1.43e-70	0.377823	0.364	0.16	2.52e-66	Proximal straight tubule cells	CTTN
2.96e-70	0.370404	0.542	0.283	5.22e-66	Proximal straight tubule cells	AMN
1.61e-69	0.367879	0.415	0.196	2.85e-65	Proximal straight tubule cells	LEPROT
1.78e-69	0.377429	0.399	0.185	3.13e-65	Proximal straight tubule cells	NFIB
1.88e-69	0.369788	0.277	0.109	3.32e-65	Proximal straight tubule cells	PARD6B
7.91e-68	0.349833	0.357	0.158	1.4e-63	Proximal straight tubule cells	APP
1.12e-67	0.336433	0.422	0.199	1.97e-63	Proximal straight tubule cells	CFI
1.32e-67	0.386099	0.387	0.181	2.33e-63	Proximal straight tubule cells	EMX2
1.21e-66	0.326816	0.262	0.101	2.12e-62	Proximal straight tubule cells	ARL16
5.11e-66	0.411572	0.345	0.155	9.02e-62	Proximal straight tubule cells	SLC39A5
4.58e-65	0.280684	0.261	0.101	8.07e-61	Proximal straight tubule cells	TGOLN2
5.29e-65	0.365378	0.393	0.187	9.33e-61	Proximal straight tubule cells	HPN
9.19e-65	0.397977	0.514	0.273	1.62e-60	Proximal straight tubule cells	ATP1A1
1.03e-60	0.437134	0.3	0.132	1.82e-56	Proximal straight tubule cells	SLC34A1
1.8e-59	0.371328	0.481	0.258	3.17e-55	Proximal straight tubule cells	SRSF5
1.31e-58	0.3492	0.501	0.271	2.32e-54	Proximal straight tubule cells	RHOB
2.22e-58	0.303789	0.464	0.239	3.91e-54	Proximal straight tubule cells	SON
6.54e-56	0.299592	0.389	0.192	1.15e-51	Proximal straight tubule cells	CCDC198
1.21e-55	0.322605	0.596	0.351	2.14e-51	Proximal straight tubule cells	TSPAN1
1.36e-55	0.387166	0.411	0.211	2.39e-51	Proximal straight tubule cells	SLC16A9
3.51e-55	0.28251	0.341	0.159	6.18e-51	Proximal straight tubule cells	CNPY2
5.03e-54	0.317817	0.931	0.73	8.87e-50	Proximal straight tubule cells	NAT8
3.58e-53	0.271381	0.353	0.168	6.31e-49	Proximal straight tubule cells	ENPEP
1.09e-52	0.348226	0.747	0.485	1.92e-48	Proximal straight tubule cells	ATP1B1
2.9e-52	0.256947	0.252	0.106	5.11e-48	Proximal straight tubule cells	TNFRSF1A
1.96e-50	0.28759	0.44	0.236	3.45e-46	Proximal straight tubule cells	RBPMS
2.19e-49	0.31614	0.291	0.137	3.86e-45	Proximal straight tubule cells	SRSF7
2.81e-48	0.393025	0.424	0.233	4.95e-44	Proximal straight tubule cells	EPHX2
2.91e-48	0.278295	0.324	0.158	5.13e-44	Proximal straight tubule cells	AHCYL1
2.97e-48	0.277838	0.32	0.155	5.24e-44	Proximal straight tubule cells	RBM47
3.93e-48	0.276202	0.345	0.171	6.93e-44	Proximal straight tubule cells	HNRNPU
9.58e-48	0.28863	0.381	0.199	1.69e-43	Proximal straight tubule cells	RAB29
3.21e-46	0.300506	0.334	0.169	5.67e-42	Proximal straight tubule cells	NME3
2.02e-45	0.353616	0.523	0.32	3.56e-41	Proximal straight tubule cells	HIST1H4C
1.79e-44	0.2843	0.566	0.343	3.16e-40	Proximal straight tubule cells	ANPEP
2.51e-44	0.28678	0.303	0.147	4.43e-40	Proximal straight tubule cells	BICC1
5.2e-44	0.250035	0.436	0.236	9.17e-40	Proximal straight tubule cells	APLP2
4.6e-42	0.28684	0.345	0.18	8.11e-38	Proximal straight tubule cells	SLC4A4
8.03e-41	0.262702	0.434	0.245	1.42e-36	Proximal straight tubule cells	YBX3
6.56e-40	0.276362	0.424	0.24	1.16e-35	Proximal straight tubule cells	LRPAP1
1.3e-39	0.251246	0.757	0.546	2.29e-35	Proximal straight tubule cells	LAPTM4A
2.85e-39	0.292065	0.311	0.162	5.02e-35	Proximal straight tubule cells	SLC22A12
1.11e-38	0.261451	0.279	0.138	1.95e-34	Proximal straight tubule cells	FN3K
1.57e-35	0.258771	0.272	0.139	2.76e-31	Proximal straight tubule cells	RCAN1
3.37e-34	0.267085	0.253	0.128	5.93e-30	Proximal straight tubule cells	SGK1
7.99e-32	0.755766	0.333	0.213	1.41e-27	Proximal straight tubule cells	RBP4
1.55e-31	0.257785	0.698	0.476	2.73e-27	Proximal straight tubule cells	BHMT
0	3.50465	0.466	0.004	0	NK-T cells	GNLY
0	3.35829	0.608	0.007	0	NK-T cells	NKG7
0	3.29578	0.664	0.004	0	NK-T cells	CCL5
0	2.83765	0.885	0.032	0	NK-T cells	CD52
0	2.66657	0.999	0.364	0	NK-T cells	TMSB4X
0	2.48848	0.586	0.002	0	NK-T cells	GZMA
0	2.43646	0.967	0.212	0	NK-T cells	HLA-B
0	2.42396	0.443	0.001	0	NK-T cells	GZMB
0	2.41442	0.738	0.002	0	NK-T cells	CD3D
0	2.39227	0.944	0.251	0	NK-T cells	HLA-C
0	2.37869	0.49	0.002	0	NK-T cells	GZMH
0	2.33705	0.999	0.818	0	NK-T cells	B2M
0	2.32724	0.658	0.004	0	NK-T cells	TRAC
0	2.22909	0.931	0.289	0	NK-T cells	HLA-A
0	2.22188	0.757	0.026	0	NK-T cells	HCST
0	2.19804	0.55	0.002	0	NK-T cells	CST7
0	2.16565	0.801	0.036	0	NK-T cells	ARHGDIB
0	2.15194	0.852	0.049	0	NK-T cells	S100A4
0	2.11384	0.757	0.026	0	NK-T cells	CORO1A
0	2.09282	0.43	0.003	0	NK-T cells	CCL4
0	2.07314	0.461	0.022	0	NK-T cells	LTB
0	2.03342	0.541	0.001	0	NK-T cells	TRBC1
0	1.99414	0.999	0.273	0	NK-T cells	MALAT1
0	1.98563	0.566	0.003	0	NK-T cells	TRBC2
0	1.95317	0.838	0.117	0	NK-T cells	HLA-E
0	1.93806	0.712	0.023	0	NK-T cells	PTPRC
0	1.91465	0.596	0.075	0	NK-T cells	JUN
0	1.90678	0.63	0.001	0	NK-T cells	CD3E
0	1.90672	0.389	0.001	0	NK-T cells	FGFBP2
0	1.89201	0.438	0.001	0	NK-T cells	PRF1
0	1.89092	0.849	0.198	0	NK-T cells	BTG1
0	1.85281	0.318	0.001	0	NK-T cells	KLRB1
0	1.79528	0.546	0.001	0	NK-T cells	CD2
0	1.76179	0.678	0.037	0	NK-T cells	EMP3
0	1.75184	0.253	0.001	0	NK-T cells	TRDC
0	1.71034	0.551	0.021	0	NK-T cells	ANXA1
0	1.70989	0.591	0.118	0	NK-T cells	JUNB
0	1.69243	0.468	0.015	0	NK-T cells	CXCR4
0	1.62928	0.589	0.026	0	NK-T cells	FXYD5
0	1.62062	0.554	0.014	0	NK-T cells	RAC2
0	1.59416	0.422	0.004	0	NK-T cells	CD69
0	1.59101	0.66	0.081	0	NK-T cells	IFITM2
0	1.58893	0.334	0.001	0	NK-T cells	KLRD1
0	1.57172	0.617	0.03	0	NK-T cells	GMFG
0	1.55064	0.334	0	0	NK-T cells	CTSW
0	1.54412	0.422	0.001	0	NK-T cells	CD7
0	1.53104	0.489	0.007	0	NK-T cells	GIMAP7
0	1.52513	0.638	0.034	0	NK-T cells	SRGN
0	1.49771	0.507	0.012	0	NK-T cells	GIMAP4
0	1.48082	0.466	0.005	0	NK-T cells	IL2RG
0	1.46953	0.527	0.029	0	NK-T cells	EVL
0	1.4693	0.983	0.82	0	NK-T cells	ACTB
0	1.44688	0.488	0.026	0	NK-T cells	ITGB2
0	1.44143	0.282	0	0	NK-T cells	TRGC2
0	1.41954	0.419	0.001	0	NK-T cells	CD247
0	1.4124	0.711	0.211	0	NK-T cells	TXNIP
0	1.40108	0.571	0.084	0	NK-T cells	CD99
0	1.39272	0.481	0.022	0	NK-T cells	LIMD2
0	1.38736	0.474	0.018	0	NK-T cells	CD53
0	1.38324	0.339	0.001	0	NK-T cells	HOPX
0	1.37822	0.409	0.003	0	NK-T cells	IFITM1
0	1.37683	0.412	0.001	0	NK-T cells	CD3G
0	1.36689	0.433	0.001	0	NK-T cells	LCK
0	1.36631	0.389	0.001	0	NK-T cells	GZMM
0	1.36194	0.51	0.029	0	NK-T cells	LAPTM5
0	1.35735	0.485	0.035	0	NK-T cells	LSP1
0	1.35663	0.998	0.849	0	NK-T cells	RPS3
0	1.35236	0.414	0.014	0	NK-T cells	KLF2
0	1.33172	0.488	0.025	0	NK-T cells	CD37
0	1.32211	0.875	0.439	0	NK-T cells	SH3BGRL3
0	1.28553	0.284	0.001	0	NK-T cells	IL7R
0	1.28041	0.461	0.021	0	NK-T cells	GPSM3
0	1.26748	0.998	0.866	0	NK-T cells	RPS2
0	1.26059	0.498	0.068	0	NK-T cells	PSMB9
0	1.24829	0.43	0.023	0	NK-T cells	CD48
0	1.24125	0.458	0.071	0	NK-T cells	DUSP1
0	1.2389	0.453	0.076	0	NK-T cells	IER2
0	1.23183	0.379	0.008	0	NK-T cells	BIN2
0	1.22954	0.996	0.921	0	NK-T cells	RPS19
0	1.20134	0.322	0.002	0	NK-T cells	ITM2A
0	1.18851	0.399	0.062	0	NK-T cells	LGALS1
0	1.1752	0.364	0.018	0	NK-T cells	PLAC8
0	1.16858	0.254	0.006	0	NK-T cells	DUSP2
0	1.16159	0.361	0.007	0	NK-T cells	ACAP1
0	1.14358	0.344	0.015	0	NK-T cells	ISG20
0	1.12399	0.507	0.108	0	NK-T cells	ARL6IP5
0	1.10694	0.299	0.004	0	NK-T cells	KLRG1
0	1.10439	0.363	0.021	0	NK-T cells	TRAF3IP3
0	1.08796	0.387	0.047	0	NK-T cells	POLR2J3.1
0	1.08395	1	0.97	0	NK-T cells	RPS27
0	1.07982	0.288	0.013	0	NK-T cells	LYAR
0	1.07978	0.351	0.019	0	NK-T cells	LCP1
0	1.07388	0.34	0.005	0	NK-T cells	TBC1D10C
0	1.05992	0.289	0.008	0	NK-T cells	ALOX5AP
0	1.05896	0.314	0.005	0	NK-T cells	CLEC2D
0	1.05844	0.313	0.002	0	NK-T cells	LAT
0	1.05167	0.317	0.008	0	NK-T cells	IKZF1
0	1.03572	0.323	0.018	0	NK-T cells	UCP2
0	1.01204	0.35	0.029	0	NK-T cells	STK4
0	1.00966	0.29	0.005	0	NK-T cells	ARL4C
0	1.00529	0.317	0.013	0	NK-T cells	HLA-F
0	0.986242	0.313	0.016	0	NK-T cells	GYPC
0	0.983558	0.319	0.039	0	NK-T cells	IRF1
0	0.981143	0.3	0.01	0	NK-T cells	CYTIP
0	0.980474	0.264	0.006	0	NK-T cells	APOBEC3G
0	0.950472	0.322	0.019	0	NK-T cells	CD44
0	0.945333	0.287	0.016	0	NK-T cells	MYO1F
0	0.938053	0.348	0.047	0	NK-T cells	FOS
0	0.935635	0.281	0.013	0	NK-T cells	CRIP1
0	0.931447	0.307	0.03	0	NK-T cells	CD47
0	0.908771	0.294	0.03	0	NK-T cells	CCND3
0	0.896838	0.266	0.011	0	NK-T cells	PPP1R18
0	0.884112	0.995	0.931	0	NK-T cells	RPL27A
0	0.88149	0.272	0.018	0	NK-T cells	IFI16
0	0.879262	0.257	0.009	0	NK-T cells	CLEC2B
0	0.857388	0.258	0.021	0	NK-T cells	STK17A
0	0.856405	0.257	0.013	0	NK-T cells	STK17B
0	0.851267	0.999	0.981	0	NK-T cells	RPS18
0	0.842077	0.999	0.956	0	NK-T cells	RPLP2
0	0.831035	0.251	0.02	0	NK-T cells	PCSK7
0	0.811834	0.252	0.014	0	NK-T cells	HCLS1
0	0.787024	0.81	0.159	0	NK-T cells	S100A6
0	0.751867	0.999	0.977	0	NK-T cells	RPS14
0	0.742819	1	0.991	0	NK-T cells	RPL10
9.17e-304	0.804488	0.994	0.925	1.62e-299	NK-T cells	RPL28
1.92e-298	0.804299	0.999	0.959	3.38e-294	NK-T cells	RPS15A
5.63e-295	1.24533	0.501	0.115	9.93e-291	NK-T cells	ZFP36L2
1.42e-290	0.763215	0.993	0.938	2.51e-286	NK-T cells	RPL23A
7.62e-290	0.920357	0.997	0.708	1.34e-285	NK-T cells	TMSB10
2.77e-289	0.687536	1	0.989	4.89e-285	NK-T cells	RPL13A
2.46e-287	1.27464	0.399	0.074	4.33e-283	NK-T cells	TSC22D3
3.47e-284	0.948002	0.346	0.054	6.11e-280	NK-T cells	FYB1
1.2e-269	1.05471	0.469	0.107	2.11e-265	NK-T cells	AES
2.46e-266	0.76387	0.996	0.934	4.33e-262	NK-T cells	RPL18A
5.34e-265	0.836477	0.988	0.878	9.42e-261	NK-T cells	RPL30
1.37e-256	0.667542	0.999	0.989	2.41e-252	NK-T cells	RPL13
5.66e-253	1.04822	0.361	0.066	9.97e-249	NK-T cells	HSPA1B
2.95e-251	0.63735	0.997	0.98	5.2e-247	NK-T cells	RPS27A
2.29e-250	1.0477	0.314	0.051	4.03e-246	NK-T cells	H1FX
5.36e-242	0.754987	0.262	0.036	9.46e-238	NK-T cells	RSRP1
5.02e-240	1.07981	0.752	0.318	8.85e-236	NK-T cells	DDX5
1.21e-237	0.903382	0.994	0.893	2.13e-233	NK-T cells	RPS29
3.94e-215	0.985504	0.387	0.088	6.95e-211	NK-T cells	PPP2R5C
8.86e-214	1.02605	0.864	0.542	1.56e-209	NK-T cells	MYL12A
2.65e-212	0.880279	0.252	0.038	4.68e-208	NK-T cells	CYTOR
1.13e-211	1.05168	0.378	0.085	1.99e-207	NK-T cells	DNAJB1
4.03e-207	0.658245	0.998	0.973	7.11e-203	NK-T cells	RPS12
1.15e-203	0.758733	0.966	0.821	2.02e-199	NK-T cells	RPL18
2.28e-193	0.833201	0.318	0.065	4.02e-189	NK-T cells	ANXA6
3.18e-193	0.805405	0.296	0.056	5.6e-189	NK-T cells	FAM49B
2.69e-191	0.799263	0.328	0.069	4.74e-187	NK-T cells	2020-09-01
1.21e-190	0.843976	0.377	0.09	2.13e-186	NK-T cells	PNISR
4.77e-190	0.930352	0.287	0.055	8.41e-186	NK-T cells	EFHD2
8.2e-189	0.78624	0.978	0.857	1.45e-184	NK-T cells	RPL39
1.95e-188	0.697795	0.997	0.956	3.43e-184	NK-T cells	RPL21
9.69e-188	0.559254	0.991	0.972	1.71e-183	NK-T cells	RPL3
3.27e-183	0.850472	0.943	0.777	5.76e-179	NK-T cells	PFN1
7e-179	0.857318	0.446	0.129	1.23e-174	NK-T cells	N4BP2L2
1.31e-178	1.05299	0.782	0.42	2.31e-174	NK-T cells	ACTG1
5.93e-178	0.877727	0.385	0.097	1.05e-173	NK-T cells	HLA-DPB1
2.65e-173	0.760395	0.916	0.704	4.67e-169	NK-T cells	RPSA
1.65e-169	0.547874	1	0.986	2.91e-165	NK-T cells	RPL32
5.22e-169	0.77587	0.318	0.072	9.2e-165	NK-T cells	ICAM3
1.59e-165	0.586502	0.993	0.941	2.81e-161	NK-T cells	RPS4X
5.64e-160	0.960656	0.697	0.356	9.94e-156	NK-T cells	ARPC2
2.69e-154	0.898728	0.481	0.168	4.74e-150	NK-T cells	2020-09-07
1.38e-147	0.482146	0.989	0.941	2.43e-143	NK-T cells	RPL15
1.01e-144	0.863715	0.424	0.138	1.77e-140	NK-T cells	LITAF
1.85e-144	0.787465	0.489	0.165	3.26e-140	NK-T cells	VIM
3.55e-143	0.910643	0.412	0.134	6.25e-139	NK-T cells	SRSF7
5.5e-139	0.785773	0.359	0.105	9.7e-135	NK-T cells	FUS
2.1e-133	0.416941	0.997	0.982	3.7e-129	NK-T cells	RPS15
1.71e-132	0.469016	0.996	0.976	3.02e-128	NK-T cells	RPL11
2.66e-132	0.489762	0.98	0.904	4.7e-128	NK-T cells	FAU
4.31e-132	0.833566	0.297	0.077	7.59e-128	NK-T cells	HMGB2
7.54e-132	0.475402	0.997	0.984	1.33e-127	NK-T cells	RPS6
3.57e-131	0.49192	0.989	0.954	6.3e-127	NK-T cells	RPL35A
1.44e-130	0.459998	0.993	0.962	2.54e-126	NK-T cells	RPS3A
6.15e-130	0.86872	0.322	0.091	1.08e-125	NK-T cells	ITGB1
1.16e-125	0.491963	0.987	0.898	2.05e-121	NK-T cells	PTMA
2.36e-125	0.790602	0.333	0.098	4.16e-121	NK-T cells	XBP1
8.61e-123	0.63769	0.258	0.062	1.52e-118	NK-T cells	DHRS7
1.72e-122	0.636822	0.261	0.064	3.03e-118	NK-T cells	PRRC2C
1.41e-121	0.515246	0.971	0.887	2.49e-117	NK-T cells	RPL10A
3.58e-119	0.456009	0.995	0.963	6.32e-115	NK-T cells	RPS25
1.67e-116	0.985486	0.351	0.116	2.95e-112	NK-T cells	HSPA1A
4.06e-116	0.684497	0.848	0.611	7.16e-112	NK-T cells	H3F3B
5.22e-116	0.69922	0.837	0.562	9.2e-112	NK-T cells	CYBA
1.92e-114	0.80817	0.364	0.121	3.38e-110	NK-T cells	KLF6
2.24e-114	0.435399	1	0.994	3.95e-110	NK-T cells	RPL34
2.2e-113	0.618826	0.252	0.063	3.87e-109	NK-T cells	CASP4
2.49e-113	0.74787	0.283	0.075	4.38e-109	NK-T cells	HLA-DPA1
1.07e-112	0.361518	1	0.997	1.89e-108	NK-T cells	RPL41
5.92e-108	0.740936	0.403	0.148	1.04e-103	NK-T cells	ARPC1B
1.8e-107	0.71361	0.332	0.107	3.18e-103	NK-T cells	PAXX
5.35e-105	0.688835	0.33	0.107	9.43e-101	NK-T cells	PSMB8
4.28e-104	0.551265	0.901	0.712	7.55e-100	NK-T cells	RPS21
2.07e-100	0.471945	0.982	0.937	3.65e-96	NK-T cells	RPL36
5.45e-100	0.646354	0.83	0.601	9.6e-96	NK-T cells	RPS10
5.68e-100	0.633764	0.877	0.71	1e-95	NK-T cells	CFL1
8.76e-100	0.384176	0.991	0.977	1.54e-95	NK-T cells	RPL19
5.12e-98	0.726036	0.547	0.274	9.03e-94	NK-T cells	SSR2
3.06e-97	1.00763	0.516	0.262	5.4e-93	NK-T cells	ID2
3.21e-94	0.495062	0.915	0.768	5.66e-90	NK-T cells	EEF1D
1.95e-92	0.69011	0.285	0.091	3.44e-88	NK-T cells	OSTF1
3.47e-92	0.69587	0.562	0.292	6.11e-88	NK-T cells	SARAF
7.67e-91	0.465223	0.988	0.956	1.35e-86	NK-T cells	RPS8
1.85e-88	0.364087	0.987	0.946	3.26e-84	NK-T cells	RPL35
1.32e-86	0.382238	0.989	0.958	2.32e-82	NK-T cells	RPL31
4.9e-86	0.69173	0.609	0.363	8.65e-82	NK-T cells	NOP53
2.72e-82	0.693643	0.397	0.17	4.79e-78	NK-T cells	ACTR3
3.98e-82	0.617852	0.272	0.088	7.01e-78	NK-T cells	ZFP36
9.71e-82	0.659207	0.414	0.182	1.71e-77	NK-T cells	CAP1
3.22e-79	0.64614	0.464	0.225	5.68e-75	NK-T cells	VAMP2
3.35e-76	0.590522	0.291	0.103	5.9e-72	NK-T cells	LEPROTL1
6.83e-75	0.366327	0.972	0.922	1.2e-70	NK-T cells	RPS9
3.99e-74	0.334186	0.994	0.98	7.03e-70	NK-T cells	RPS28
5.14e-74	0.337636	0.999	0.99	9.06e-70	NK-T cells	RPLP1
4.3e-72	0.379886	0.951	0.872	7.59e-68	NK-T cells	RPL27
1.4e-67	0.645393	0.283	0.106	2.48e-63	NK-T cells	CKLF
1.71e-65	0.542455	0.274	0.103	3.01e-61	NK-T cells	TERF2IP
1.6e-64	0.337298	0.974	0.932	2.82e-60	NK-T cells	RPL6
6.38e-64	0.632518	0.586	0.378	1.12e-59	NK-T cells	PABPC1
1.34e-60	0.333823	0.976	0.932	2.37e-56	NK-T cells	RPS16
3.43e-60	0.577493	0.4	0.196	6.04e-56	NK-T cells	ARPC5
4.99e-60	0.577449	0.4	0.2	8.79e-56	NK-T cells	ARF6
8.95e-60	0.336125	0.988	0.943	1.58e-55	NK-T cells	RPS13
1.28e-57	0.604392	0.415	0.217	2.26e-53	NK-T cells	RAP1B
3.42e-56	0.27932	0.993	0.969	6.04e-52	NK-T cells	RPL7
8.12e-56	0.502809	0.324	0.144	1.43e-51	NK-T cells	TMEM50A
1.03e-55	0.385321	0.944	0.88	1.82e-51	NK-T cells	RPS5
3.03e-55	0.568973	0.384	0.193	5.34e-51	NK-T cells	RBM39
2.19e-52	0.4983	0.787	0.632	3.87e-48	NK-T cells	UBC
1.74e-51	0.558275	0.324	0.15	3.06e-47	NK-T cells	CDC42SE2
1.01e-48	0.523388	0.254	0.107	1.78e-44	NK-T cells	JAK1
2.69e-48	0.545625	0.269	0.116	4.75e-44	NK-T cells	CAPZA1
1.37e-47	0.521644	0.436	0.244	2.41e-43	NK-T cells	SON
2.42e-47	0.492083	0.471	0.28	4.27e-43	NK-T cells	CAPZB
3.34e-46	0.514675	0.37	0.195	5.88e-42	NK-T cells	YWHAZ
2.41e-45	0.521377	0.316	0.154	4.24e-41	NK-T cells	PDIA3
6.03e-45	0.374289	0.877	0.766	1.06e-40	NK-T cells	RPL4
1.23e-44	0.414764	0.253	0.106	2.16e-40	NK-T cells	RNF213
4.89e-44	0.276592	0.971	0.924	8.62e-40	NK-T cells	RPS20
1.16e-43	0.475074	0.267	0.12	2.05e-39	NK-T cells	YPEL3
1.44e-43	0.525233	0.379	0.21	2.53e-39	NK-T cells	PTP4A2
2.19e-43	0.389561	0.255	0.109	3.86e-39	NK-T cells	VMP1
2.84e-43	0.51754	0.287	0.137	5.01e-39	NK-T cells	SRSF11
1.21e-42	0.266175	0.957	0.9	2.14e-38	NK-T cells	UBA52
2.5e-42	0.283733	0.975	0.913	4.41e-38	NK-T cells	RPL37
9.62e-41	0.439532	0.557	0.366	1.7e-36	NK-T cells	SSR4
1.03e-40	0.47691	0.385	0.214	1.81e-36	NK-T cells	LY6E
2.69e-40	0.466529	0.36	0.197	4.74e-36	NK-T cells	HNRNPA3
4.55e-40	0.517017	0.387	0.221	8.02e-36	NK-T cells	TPM3
1.34e-39	0.384324	0.726	0.566	2.37e-35	NK-T cells	HNRNPA1
4.55e-39	0.475941	0.438	0.267	8.03e-35	NK-T cells	CNBP
5.74e-37	0.46323	0.256	0.122	1.01e-32	NK-T cells	ARPC5L
8.23e-37	0.44864	0.358	0.199	1.45e-32	NK-T cells	RBM3
2.17e-33	0.26999	0.973	0.937	3.83e-29	NK-T cells	RPL9
5.64e-32	0.258973	0.933	0.871	9.95e-28	NK-T cells	RPL5
1.92e-30	0.422203	0.318	0.179	3.38e-26	NK-T cells	HNRNPA0
2.18e-30	0.253469	0.912	0.821	3.84e-26	NK-T cells	RPS11
1.22e-28	0.393829	0.313	0.179	2.15e-24	NK-T cells	SELENOF
2.81e-28	0.398465	0.454	0.306	4.95e-24	NK-T cells	EIF3F
4.26e-28	0.41748	0.46	0.314	7.52e-24	NK-T cells	PNRC1
4.56e-28	0.299402	0.578	0.406	8.04e-24	NK-T cells	S100A10
1.08e-27	0.423914	0.406	0.264	1.9e-23	NK-T cells	SRSF5
5.43e-27	0.31524	0.683	0.535	9.57e-23	NK-T cells	HSP90AA1
1.52e-26	0.432055	0.318	0.189	2.68e-22	NK-T cells	CTSC
2.27e-26	0.411973	0.29	0.167	4e-22	NK-T cells	ARPC4
1.12e-25	0.376012	0.451	0.314	1.97e-21	NK-T cells	HNRNPDL
2.96e-25	0.375439	0.578	0.448	5.23e-21	NK-T cells	HNRNPA2B1
8.26e-25	0.388839	0.3	0.179	1.46e-20	NK-T cells	SNRPB
1.51e-24	0.327606	0.423	0.281	2.66e-20	NK-T cells	PPIB
2.17e-24	0.395656	0.251	0.14	3.83e-20	NK-T cells	ANP32B
6.94e-24	0.349757	0.379	0.245	1.22e-19	NK-T cells	DDX24
1.99e-23	0.393767	0.587	0.477	3.51e-19	NK-T cells	CLIC1
2.59e-23	0.39024	0.321	0.197	4.56e-19	NK-T cells	CALR
3.38e-22	0.328544	0.351	0.221	5.95e-18	NK-T cells	TAGLN2
4.28e-22	0.330969	0.609	0.476	7.55e-18	NK-T cells	RPL36A
6.07e-22	0.341889	0.26	0.151	1.07e-17	NK-T cells	MSN
1.09e-20	0.320548	0.255	0.15	1.92e-16	NK-T cells	PPIG
1.33e-20	0.298302	0.37	0.244	2.35e-16	NK-T cells	C9orf16
7.92e-20	0.324908	0.272	0.166	1.4e-15	NK-T cells	SRSF2
1.83e-19	0.299579	0.361	0.241	3.22e-15	NK-T cells	TMBIM4
3.1e-19	0.328138	0.254	0.152	5.47e-15	NK-T cells	UBE2I
1.12e-18	0.34438	0.401	0.288	1.97e-14	NK-T cells	NAP1L1
1.19e-18	0.307124	0.343	0.228	2.09e-14	NK-T cells	GTF3A
5.69e-18	0.332318	0.278	0.176	1e-13	NK-T cells	HNRNPU
2.54e-17	0.291753	0.609	0.484	4.48e-13	NK-T cells	RPL17
4.01e-17	0.320527	0.274	0.175	7.06e-13	NK-T cells	XRCC5
5.05e-17	0.304759	0.296	0.192	8.9e-13	NK-T cells	KRTCAP2
1.47e-16	0.263438	0.397	0.285	2.6e-12	NK-T cells	ERP29
4.39e-16	0.28488	0.569	0.45	7.75e-12	NK-T cells	CDC42
6.86e-16	0.286046	0.366	0.26	1.21e-11	NK-T cells	HNRNPF
1.35e-15	0.267877	0.685	0.578	2.38e-11	NK-T cells	HMGB1
2.26e-15	0.269136	0.633	0.526	3.99e-11	NK-T cells	PSME1
1.15e-14	0.314428	0.406	0.307	2.03e-10	NK-T cells	PPP1CA
1.57e-14	0.312655	0.297	0.206	2.77e-10	NK-T cells	ARF1
2.58e-13	0.319152	0.286	0.199	4.56e-09	NK-T cells	TCF25
3.51e-13	0.250131	0.385	0.283	6.19e-09	NK-T cells	SPCS2
4.2e-12	0.270587	0.274	0.191	7.4e-08	NK-T cells	CHMP4A
1.38e-11	0.278538	0.415	0.325	2.44e-07	NK-T cells	HMGN2
2.23e-11	0.259047	0.272	0.192	3.93e-07	NK-T cells	EIF3D
9.99e-11	0.257454	0.355	0.275	1.76e-06	NK-T cells	DRAP1
1.08e-08	0.275027	0.287	0.219	0.000190495	NK-T cells	SRRM1
1.33e-05	0.345263	0.304	0.255	0.234415	NK-T cells	TUBA1B
0.0015583	0.255961	0.272	0.236	1	NK-T cells	HLA-DRB1
0	4.43472	0.897	0.01	0	Monocytes	S100A9
0	4.34484	0.764	0.009	0	Monocytes	S100A8
0	3.67245	0.851	0.005	0	Monocytes	LYZ
0	3.59777	0.971	0.014	0	Monocytes	TYROBP
0	3.28579	0.956	0.05	0	Monocytes	S100A4
0	3.27481	0.912	0.006	0	Monocytes	AIF1
0	3.23989	0.919	0.007	0	Monocytes	FCER1G
0	3.11174	0.895	0.004	0	Monocytes	LST1
0	2.88081	0.798	0.033	0	Monocytes	FOS
0	2.79471	0.912	0.046	0	Monocytes	LGALS1
0	2.77174	0.882	0.03	0	Monocytes	SRGN
0	2.75975	0.698	0.022	0	Monocytes	TIMP1
0	2.70597	0.842	0.015	0	Monocytes	CTSS
0	2.61836	0.995	0.368	0	Monocytes	TMSB4X
0	2.59303	0.793	0.002	0	Monocytes	FCN1
0	2.41785	0.565	0.002	0	Monocytes	AC020656.1
0	2.36979	0.972	0.157	0	Monocytes	S100A6
0	2.36381	0.842	0.279	0	Monocytes	HLA-DRA
0	2.35547	0.83	0.06	0	Monocytes	DUSP1
0	2.18218	0.367	0	0	Monocytes	S100A12
0	2.13261	0.64	0.064	0	Monocytes	HLA-DPA1
0	2.09623	0.734	0.082	0	Monocytes	IFITM2
0	2.09051	0.627	0.09	0	Monocytes	HLA-DPB1
0	2.07274	0.66	0.007	0	Monocytes	IFI30
0	2.06925	0.766	0.219	0	Monocytes	HLA-DRB1
0	2.02517	0.633	0.005	0	Monocytes	CFD
0	1.99738	0.727	0.039	0	Monocytes	EMP3
0	1.97239	0.906	0.284	0	Monocytes	PSAP
0	1.89715	0.949	0.439	0	Monocytes	SH3BGRL3
0	1.86116	0.949	0.101	0	Monocytes	NEAT1
0	1.84692	0.52	0.001	0	Monocytes	SMIM25
0	1.84177	0.544	0.012	0	Monocytes	RGS2
0	1.82909	0.414	0.001	0	Monocytes	VCAN
0	1.80981	0.698	0.03	0	Monocytes	GMFG
0	1.79035	0.571	0.002	0	Monocytes	MNDA
0	1.789	0.97	0.595	0	Monocytes	CST3
0	1.78101	0.746	0.112	0	Monocytes	TYMP
0	1.78018	0.91	0.218	0	Monocytes	HLA-B
0	1.77227	0.476	0.009	0	Monocytes	CD14
0	1.72331	0.678	0.093	0	Monocytes	CEBPB
0	1.72182	0.617	0.004	0	Monocytes	SPI1
0	1.71808	0.586	0.063	0	Monocytes	NAMPT
0	1.70242	0.701	0.117	0	Monocytes	JUNB
0	1.68272	0.594	0.008	0	Monocytes	C1orf162
0	1.67567	0.627	0.024	0	Monocytes	ITGB2
0	1.6715	0.662	0.026	0	Monocytes	LAPTM5
0	1.66668	0.608	0.012	0	Monocytes	PYCARD
0	1.65756	0.607	0.047	0	Monocytes	CD52
0	1.63032	0.462	0.032	0	Monocytes	HLA-DQB1
0	1.60166	0.482	0.001	0	Monocytes	MS4A7
0	1.59869	0.707	0.16	0	Monocytes	VIM
0	1.57385	0.996	0.82	0	Monocytes	ACTB
0	1.5632	0.997	0.71	0	Monocytes	TMSB10
0	1.56123	0.546	0.017	0	Monocytes	AP1S2
0	1.55642	0.815	0.302	0	Monocytes	COTL1
0	1.54633	0.368	0.01	0	Monocytes	FCGR3A
0	1.53307	0.55	0.011	0	Monocytes	CARD16
0	1.52826	0.439	0.004	0	Monocytes	PLAUR
0	1.50177	0.508	0	0	Monocytes	CSTA
0	1.49965	0.999	0.819	0	Monocytes	B2M
0	1.49871	0.434	0.001	0	Monocytes	MS4A6A
0	1.4902	0.563	0.036	0	Monocytes	RNASET2
0	1.47821	0.589	0.095	0	Monocytes	STXBP2
0	1.4781	0.561	0.032	0	Monocytes	PTPRC
0	1.47667	0.491	0.011	0	Monocytes	FGL2
0	1.46202	0.531	0.076	0	Monocytes	IER2
0	1.46164	0.593	0.078	0	Monocytes	ZFP36
0	1.44585	0.61	0.036	0	Monocytes	HCST
0	1.41271	0.484	0.015	0	Monocytes	CD44
0	1.41209	0.841	0.258	0	Monocytes	HLA-C
0	1.40789	0.613	0.047	0	Monocytes	ARHGDIB
0	1.40747	0.585	0.03	0	Monocytes	FXYD5
0	1.39281	0.538	0.055	0	Monocytes	CD68
0	1.39198	0.579	0.037	0	Monocytes	CORO1A
0	1.39062	0.414	0.018	0	Monocytes	PLAC8
0	1.38919	0.751	0.208	0	Monocytes	TSPO
0	1.36711	0.541	0.026	0	Monocytes	CD37
0	1.35782	0.496	0.016	0	Monocytes	LCP1
0	1.35579	0.435	0.001	0	Monocytes	IGSF6
0	1.34118	0.951	0.527	0	Monocytes	S100A11
0	1.33651	0.556	0.07	0	Monocytes	ANXA2
0	1.32505	0.391	0.002	0	Monocytes	MAFB
0	1.30707	0.583	0.098	0	Monocytes	VMP1
0	1.29021	0.949	0.559	0	Monocytes	CYBA
0	1.28675	0.417	0.001	0	Monocytes	CYBB
0	1.28158	0.48	0.023	0	Monocytes	CD48
0	1.26978	0.461	0.024	0	Monocytes	VSIR
0	1.262	0.426	0.001	0	Monocytes	CFP
0	1.25805	0.467	0.062	0	Monocytes	HLA-DMA
0	1.25386	0.37	0.003	0	Monocytes	BCL2A1
0	1.24198	0.989	0.278	0	Monocytes	MALAT1
0	1.23954	0.445	0.027	0	Monocytes	ANXA1
0	1.23673	0.642	0.141	0	Monocytes	ARPC1B
0	1.22602	0.492	0.023	0	Monocytes	GPSM3
0	1.22	0.633	0.129	0	Monocytes	HLA-E
0	1.20644	0.388	0.007	0	Monocytes	TNFRSF1B
0	1.19843	0.416	0.003	0	Monocytes	LY96
0	1.19619	0.467	0.038	0	Monocytes	LSP1
0	1.19335	0.435	0.018	0	Monocytes	C4orf48
0	1.19193	0.313	0.013	0	Monocytes	FOSB
0	1.19064	0.368	0	0	Monocytes	FPR1
0	1.17644	0.382	0.004	0	Monocytes	MEF2C
0	1.17505	0.503	0.07	0	Monocytes	PSMB9
0	1.16503	0.451	0.045	0	Monocytes	GNAI2
0	1.16436	0.431	0.021	0	Monocytes	ZEB2
0	1.15815	0.368	0.004	0	Monocytes	JAML
0	1.14265	0.497	0.049	0	Monocytes	EFHD2
0	1.13533	0.387	0.005	0	Monocytes	FGR
0	1.13083	0.39	0	0	Monocytes	HCK
0	1.12675	0.391	0.003	0	Monocytes	TNFSF13B
0	1.12511	0.358	0.001	0	Monocytes	MPEG1
0	1.12447	0.269	0.01	0	Monocytes	SLC2A3
0	1.12217	0.377	0.016	0	Monocytes	NUP214
0	1.10492	0.386	0.007	0	Monocytes	SAMHD1
0	1.10202	0.35	0.012	0	Monocytes	MARCKS
0	1.09295	0.469	0.051	0	Monocytes	FYB1
0	1.08724	0.368	0.002	0	Monocytes	CLEC7A
0	1.07275	0.406	0.012	0	Monocytes	EVI2B
0	1.06975	0.402	0.01	0	Monocytes	GLIPR1
0	1.06887	0.282	0.002	0	Monocytes	C5AR1
0	1.06339	0.421	0.052	0	Monocytes	WSB1
0	1.05467	0.417	0.023	0	Monocytes	CD53
0	1.05115	0.326	0.007	0	Monocytes	PTPRE
0	1.04776	0.316	0.004	0	Monocytes	LYN
0	1.04598	0.333	0.003	0	Monocytes	POU2F2
0	1.0437	0.406	0.027	0	Monocytes	LIMD2
0	1.04019	0.35	0.036	0	Monocytes	DUSP6
0	1.0384	0.318	0	0	Monocytes	CLEC12A
0	1.02948	0.424	0.04	0	Monocytes	RHOG
0	1.01381	0.35	0.01	0	Monocytes	BST2
0	1.0076	0.367	0.039	0	Monocytes	CPVL
0	1.00215	0.311	0	0	Monocytes	LILRA5
0	0.985082	0.35	0.01	0	Monocytes	CASP1
0	0.976749	0.336	0.011	0	Monocytes	PLEK
0	0.976221	0.308	0	0	Monocytes	LILRB2
0	0.95455	0.381	0.029	0	Monocytes	CNPY3
0	0.953902	0.355	0.027	0	Monocytes	PTPN6
0	0.946461	0.328	0	0	Monocytes	LRRC25
0	0.944866	0.325	0.001	0	Monocytes	NCF2
0	0.943647	0.303	0.02	0	Monocytes	KLF2
0	0.940734	0.366	0.012	0	Monocytes	HCLS1
0	0.928843	0.348	0.019	0	Monocytes	UCP2
0	0.924281	0.323	0.002	0	Monocytes	PILRA
0	0.923918	0.316	0.014	0	Monocytes	SLC11A1
0	0.919105	0.355	0.039	0	Monocytes	RNF149
0	0.911279	0.351	0.015	0	Monocytes	MYO1F
0	0.909179	0.313	0.027	0	Monocytes	WARS
0	0.903925	0.284	0.014	0	Monocytes	CRIP1
0	0.901952	0.277	0.009	0	Monocytes	CD55
0	0.894496	0.317	0.013	0	Monocytes	FLNA
0	0.891322	0.284	0.002	0	Monocytes	LY86
0	0.890974	0.272	0.012	0	Monocytes	NFKBIZ
0	0.887942	0.283	0.014	0	Monocytes	RIPOR2
0	0.873156	0.346	0.028	0	Monocytes	PPT1
0	0.871493	0.281	0.001	0	Monocytes	PECAM1
0	0.870695	0.296	0.017	0	Monocytes	LYST
0	0.869677	0.387	0.054	0	Monocytes	FAM49B
0	0.853855	0.33	0.033	0	Monocytes	IQGAP1
0	0.850384	0.317	0.01	0	Monocytes	DOK2
0	0.84703	0.256	0.008	0	Monocytes	ASGR1
0	0.843911	0.252	0.009	0	Monocytes	ATP2B1-AS1
0	0.842182	0.289	0.022	0	Monocytes	LIPA
0	0.840174	0.31	0.018	0	Monocytes	SMAP2
0	0.838593	0.297	0.003	0	Monocytes	LGALS9
0	0.82984	0.317	0.015	0	Monocytes	RGS10
0	0.828437	0.292	0	0	Monocytes	CSF1R
0	0.822987	0.264	0.016	0	Monocytes	AHNAK
0	0.812693	0.305	0.022	0	Monocytes	GIMAP4
0	0.812375	0.325	0.033	0	Monocytes	VASP
0	0.808705	0.322	0.028	0	Monocytes	ARRB2
0	0.79807	0.263	0.012	0	Monocytes	HLA-DMB
0	0.79311	0.253	0.003	0	Monocytes	KLF4
0	0.784168	0.312	0.022	0	Monocytes	TGFB1
0	0.783597	0.302	0.029	0	Monocytes	ZYX
0	0.776016	0.276	0.009	0	Monocytes	FMNL1
0	0.774049	0.271	0.001	0	Monocytes	CD86
0	0.757662	0.268	0.01	0	Monocytes	WAS
0	0.755391	0.264	0.01	0	Monocytes	SLC16A3
0	0.751196	0.261	0.008	0	Monocytes	ABI3
0	0.749818	0.263	0.014	0	Monocytes	STK17B
0	0.741917	0.312	0.026	0	Monocytes	RAC2
0	0.730549	0.251	0.009	0	Monocytes	GLIPR2
0	0.713461	0.256	0.021	0	Monocytes	PPP1R15A
0	0.707715	0.256	0.008	0	Monocytes	RGS19
0	0.700152	0.272	0.019	0	Monocytes	IFI16
0	0.690148	0.256	0.011	0	Monocytes	CELF2
1.51e-306	1.1357	0.406	0.062	2.67e-302	Monocytes	GLUL
7.99e-303	0.679063	0.277	0.028	1.41e-298	Monocytes	IFNGR1
2.52e-302	1.33632	0.332	0.041	4.45e-298	Monocytes	ISG15
4.95e-302	0.787771	0.322	0.038	8.73e-298	Monocytes	BID
6.12e-299	1.01217	0.441	0.075	1.08e-294	Monocytes	LRRFIP1
5.53e-292	0.967875	0.456	0.08	9.75e-288	Monocytes	CMTM6
2.21e-290	0.907869	0.331	0.042	3.9e-286	Monocytes	CCNL1
1e-283	1.79577	0.881	0.484	1.77e-279	Monocytes	CD74
2.38e-278	0.656186	0.253	0.025	4.19e-274	Monocytes	CXCL16
2.7e-274	0.821579	0.996	0.925	4.75e-270	Monocytes	RPL28
1.29e-272	0.749307	0.252	0.025	2.27e-268	Monocytes	CXCR4
6.85e-268	1.14857	0.353	0.053	1.21e-263	Monocytes	HLA-DRB5
7.3e-257	1.22229	0.974	0.781	1.29e-252	Monocytes	SAT1
2.52e-256	0.874923	0.985	0.867	4.44e-252	Monocytes	RPS2
1.58e-253	1.09147	0.54	0.13	2.79e-249	Monocytes	GRN
9.9e-252	1.10286	0.452	0.093	1.75e-247	Monocytes	MCL1
2.34e-247	1.00134	0.992	0.922	4.12e-243	Monocytes	RPS19
3.03e-247	0.639237	0.264	0.031	5.35e-243	Monocytes	MGAT1
2.17e-236	0.745706	0.99	0.922	3.83e-232	Monocytes	RPS9
1.33e-235	1.05012	0.758	0.299	2.34e-231	Monocytes	HLA-A
4.23e-234	1.12861	0.479	0.11	7.46e-230	Monocytes	VAMP5
8.96e-225	0.845021	0.951	0.767	1.58e-220	Monocytes	OAZ1
7.41e-215	0.648776	0.259	0.034	1.31e-210	Monocytes	ATP2B1
4.83e-212	0.754441	0.284	0.042	8.52e-208	Monocytes	IRF1
2.87e-209	0.984699	0.451	0.106	5.06e-205	Monocytes	CTSZ
1.93e-207	1.60396	0.457	0.114	3.41e-203	Monocytes	HSPA1A
8.46e-206	1.141	0.356	0.068	1.49e-201	Monocytes	HSPA1B
4.38e-203	1.01961	0.594	0.191	7.72e-199	Monocytes	ARPC5
5.58e-203	1.10987	0.622	0.21	9.83e-199	Monocytes	BTG1
8.01e-200	0.774667	0.991	0.858	1.41e-195	Monocytes	RPL39
5.62e-198	0.569459	0.251	0.034	9.9e-194	Monocytes	CD47
1.24e-196	1.20249	0.409	0.094	2.18e-192	Monocytes	JUND
4.9e-192	0.698937	0.342	0.064	8.64e-188	Monocytes	RNF130
6.15e-190	0.793685	0.32	0.058	1.08e-185	Monocytes	ATP1B3
1.45e-187	0.975953	0.909	0.61	2.56e-183	Monocytes	H3F3B
4.18e-172	1.02476	0.609	0.217	7.37e-168	Monocytes	TXNIP
3.01e-171	1.0108	0.722	0.358	5.32e-167	Monocytes	ARPC2
1.06e-168	1.11645	0.528	0.168	1.87e-164	Monocytes	ZFP36L1
1.39e-164	0.807498	0.454	0.125	2.45e-160	Monocytes	H2AFY
6.68e-162	0.679437	0.967	0.818	1.18e-157	Monocytes	H3F3A
1.09e-159	0.832054	0.445	0.123	1.92e-155	Monocytes	ACTR2
3.94e-159	0.913576	0.439	0.12	6.95e-155	Monocytes	KLF6
1.32e-155	0.807252	0.4	0.102	2.34e-151	Monocytes	LGALS3
2.22e-153	0.56463	0.277	0.051	3.92e-149	Monocytes	SYNGR2
2.69e-153	0.536325	0.985	0.935	4.75e-149	Monocytes	RPL18A
9.78e-152	0.640115	0.306	0.063	1.72e-147	Monocytes	TPP1
9.05e-151	0.789447	0.4	0.103	1.6e-146	Monocytes	CKLF
1.75e-150	0.819186	0.363	0.088	3.09e-146	Monocytes	GCA
2.57e-148	0.808341	0.53	0.179	4.54e-144	Monocytes	CAP1
1.61e-145	0.525236	0.995	0.956	2.84e-141	Monocytes	RPLP2
6.7e-141	0.865966	0.86	0.584	1.18e-136	Monocytes	NPC2
7.02e-140	0.69905	0.935	0.778	1.24e-135	Monocytes	PFN1
6.77e-139	0.526771	0.979	0.905	1.19e-134	Monocytes	FAU
2.06e-138	0.539575	0.981	0.9	3.64e-134	Monocytes	UBA52
3.03e-135	0.594589	0.293	0.064	5.34e-131	Monocytes	IFNGR2
9.67e-135	0.837524	0.667	0.305	1.71e-130	Monocytes	SERP1
1.11e-133	0.668437	0.406	0.114	1.96e-129	Monocytes	ARL6IP5
1.38e-132	0.561996	0.289	0.062	2.43e-128	Monocytes	CASP4
2.66e-132	0.677497	0.264	0.054	4.68e-128	Monocytes	H1FX
5.39e-131	1.2333	0.703	0.381	9.5e-127	Monocytes	IFITM3
8.57e-131	0.687842	0.323	0.078	1.51e-126	Monocytes	TSC22D3
4.21e-130	0.453199	0.997	0.978	7.43e-126	Monocytes	RPS14
3.21e-125	0.433424	0.999	0.99	5.66e-121	Monocytes	RPLP1
8.99e-125	0.717555	0.39	0.115	1.58e-120	Monocytes	MTPN
2.21e-122	0.421944	0.999	0.992	3.9e-118	Monocytes	RPL10
4.44e-122	0.806717	0.568	0.232	7.83e-118	Monocytes	SDCBP
8.05e-120	0.754457	0.332	0.087	1.42e-115	Monocytes	JUN
1.03e-119	0.619155	0.39	0.113	1.82e-115	Monocytes	CAPZA1
4.64e-119	0.633146	0.305	0.074	8.18e-115	Monocytes	TUBA1A
3.43e-118	0.808813	0.553	0.225	6.05e-114	Monocytes	TKT
1.2e-117	0.595473	0.333	0.087	2.12e-113	Monocytes	TRA2B
1.4e-117	0.518386	0.995	0.971	2.48e-113	Monocytes	RPS27
1.67e-117	0.858971	0.744	0.401	2.94e-113	Monocytes	S100A10
3.79e-116	0.845673	0.69	0.376	6.69e-112	Monocytes	PABPC1
1.22e-115	0.768892	0.665	0.324	2.16e-111	Monocytes	DDX5
1.27e-115	0.67747	0.362	0.104	2.23e-111	Monocytes	SERPINB1
9.31e-111	0.594215	0.272	0.065	1.64e-106	Monocytes	MBNL1
3.05e-109	0.636349	0.282	0.07	5.37e-105	Monocytes	UBE2D1
3.67e-109	0.516363	0.967	0.847	6.47e-105	Monocytes	PFDN5
7.07e-107	0.423485	0.986	0.937	1.25e-102	Monocytes	RPS24
9.68e-105	0.594197	0.885	0.711	1.71e-100	Monocytes	CFL1
1.15e-103	0.732949	0.544	0.231	2.03e-99	Monocytes	ATP6V0B
3.07e-103	0.46568	0.972	0.932	5.41e-99	Monocytes	RPL27A
7.54e-102	0.734756	0.519	0.217	1.33e-97	Monocytes	TPM3
2.33e-100	0.658603	0.494	0.191	4.11e-96	Monocytes	YWHAZ
3.88e-100	0.640857	0.376	0.121	6.84e-96	Monocytes	MTDH
2.93e-99	0.432597	0.994	0.959	5.17e-95	Monocytes	RPS15A
8.01e-99	0.554661	0.352	0.107	1.41e-94	Monocytes	PSMB8
3.6e-98	0.654573	0.789	0.57	6.35e-94	Monocytes	ARPC3
4.17e-94	0.532218	0.291	0.081	7.35e-90	Monocytes	SMCO4
4.13e-93	0.772965	0.576	0.283	7.28e-89	Monocytes	NAP1L1
1.92e-92	0.519394	0.701	0.366	3.39e-88	Monocytes	SERPINA1
3.62e-92	0.708641	0.714	0.424	6.38e-88	Monocytes	ACTG1
7.33e-90	0.707131	0.505	0.225	1.29e-85	Monocytes	ANXA5
5.58e-89	0.59407	0.442	0.17	9.84e-85	Monocytes	ACTR3
8.85e-89	0.644976	0.401	0.147	1.56e-84	Monocytes	MSN
1.51e-88	0.681534	0.361	0.122	2.66e-84	Monocytes	ZFP36L2
1.11e-87	0.509007	0.288	0.083	1.96e-83	Monocytes	NAGK
4.13e-87	0.634116	0.777	0.467	7.27e-83	Monocytes	LAMTOR4
7.3e-87	0.63843	0.629	0.319	1.29e-82	Monocytes	FKBP1A
4.13e-86	0.381444	0.952	0.852	7.28e-82	Monocytes	RPS3
3.65e-85	0.694619	0.633	0.347	6.44e-81	Monocytes	RHOA
5.14e-85	0.522679	0.283	0.083	9.07e-81	Monocytes	EIF3A
1.13e-80	0.448294	0.937	0.822	2e-76	Monocytes	RPL18
7.75e-79	0.68011	0.286	0.089	1.37e-74	Monocytes	DNAJB1
1.6e-78	0.490888	0.282	0.086	2.82e-74	Monocytes	TLN1
2.55e-78	0.440439	0.297	0.092	4.5e-74	Monocytes	OSTF1
1.15e-77	0.580028	0.415	0.163	2.03e-73	Monocytes	ARPC4
1.14e-74	0.560327	0.326	0.113	2.01e-70	Monocytes	DDX3X
1.62e-73	0.400698	0.957	0.899	2.86e-69	Monocytes	PTMA
4.18e-70	0.580809	0.561	0.281	7.38e-66	Monocytes	FCGRT
1.84e-68	0.778004	0.558	0.311	3.24e-64	Monocytes	CEBPD
2.55e-68	0.633639	0.539	0.286	4.49e-64	Monocytes	ASAH1
5.43e-67	0.407739	0.266	0.084	9.57e-63	Monocytes	GRINA
4.73e-66	0.47664	0.37	0.144	8.34e-62	Monocytes	TMEM50A
6.43e-66	0.477593	0.253	0.08	1.13e-61	Monocytes	HMGB2
6.65e-66	0.55106	0.495	0.239	1.17e-61	Monocytes	SH3BGRL
1.23e-65	0.368218	0.957	0.924	2.16e-61	Monocytes	EIF1
1.06e-63	0.269453	0.999	0.989	1.88e-59	Monocytes	RPL13
1.28e-63	0.339826	0.974	0.932	2.25e-59	Monocytes	RPS16
4.12e-63	0.377135	0.273	0.091	7.27e-59	Monocytes	RNF13
8.02e-63	0.556619	0.401	0.172	1.41e-58	Monocytes	HNRNPU
2.69e-62	0.455046	0.348	0.135	4.74e-58	Monocytes	N4BP2L2
1.71e-61	0.398002	0.278	0.094	3.02e-57	Monocytes	ITGB1
6.19e-61	0.49505	0.827	0.64	1.09e-56	Monocytes	CALM2
1.97e-60	0.595948	0.436	0.209	3.47e-56	Monocytes	PTP4A2
1.61e-59	0.468602	0.262	0.089	2.84e-55	Monocytes	PSMB10
7.3e-59	0.415838	1	0.997	1.29e-54	Monocytes	FTH1
8.51e-58	0.261409	0.999	0.981	1.5e-53	Monocytes	RPS18
8.64e-58	0.388808	0.972	0.895	1.52e-53	Monocytes	RPS29
4.3e-57	0.27366	0.989	0.973	7.58e-53	Monocytes	RPS12
8.36e-57	0.377041	0.936	0.821	1.47e-52	Monocytes	RPS11
9.89e-57	0.422409	0.293	0.108	1.74e-52	Monocytes	FUS
1.39e-56	0.397383	0.274	0.099	2.45e-52	Monocytes	GRB2
2.27e-56	0.651164	0.402	0.186	4.01e-52	Monocytes	CTSC
4.81e-56	0.480445	0.274	0.099	8.48e-52	Monocytes	HNRNPH1
7.02e-55	0.416544	0.294	0.112	1.24e-50	Monocytes	ATG3
1.87e-54	0.506482	0.474	0.238	3.29e-50	Monocytes	TMBIM4
5.75e-54	0.50039	0.424	0.198	1.01e-49	Monocytes	RBM3
7.12e-54	0.324613	0.985	0.956	1.25e-49	Monocytes	RPS8
7.36e-54	0.731425	0.317	0.133	1.3e-49	Monocytes	NFKBIA
8.2e-53	0.519083	0.345	0.148	1.45e-48	Monocytes	ZFAND5
3.16e-52	0.256219	0.997	0.987	5.56e-48	Monocytes	RPL32
7.89e-52	0.513455	0.63	0.385	1.39e-47	Monocytes	AP2S1
1.11e-51	0.492303	0.251	0.091	1.97e-47	Monocytes	LTA4H
3.36e-51	0.340297	0.263	0.095	5.92e-47	Monocytes	PNISR
4.08e-51	0.4161	0.325	0.134	7.2e-47	Monocytes	GNB2
1.56e-50	0.490214	0.541	0.3	2.75e-46	Monocytes	DAZAP2
2.8e-50	0.426108	0.308	0.124	4.94e-46	Monocytes	IFI27L2
7.1e-50	0.506288	0.685	0.447	1.25e-45	Monocytes	CDC42
4.04e-49	0.322075	0.942	0.88	7.13e-45	Monocytes	RPL30
7.3e-49	0.256243	0.996	0.983	1.29e-44	Monocytes	RPS15
4.61e-47	0.816693	0.503	0.279	8.12e-43	Monocytes	CTSD
5.95e-47	0.395953	0.282	0.112	1.05e-42	Monocytes	SCAF11
2.46e-46	0.293229	0.987	0.956	4.34e-42	Monocytes	RPL21
4.42e-46	0.393085	0.267	0.105	7.78e-42	Monocytes	PAK2
1.45e-45	0.428306	0.4	0.193	2.56e-41	Monocytes	RBM39
1.06e-44	0.38353	0.256	0.099	1.87e-40	Monocytes	DRAM2
2.13e-44	0.352541	0.267	0.104	3.76e-40	Monocytes	MYDGF
2.82e-44	0.354298	0.878	0.714	4.96e-40	Monocytes	RPS21
2.48e-43	0.263783	0.997	0.98	4.37e-39	Monocytes	RPS28
3.77e-43	0.281642	0.977	0.943	6.65e-39	Monocytes	RPS13
4.03e-43	0.42366	0.31	0.135	7.1e-39	Monocytes	LSM8
8.86e-43	0.703869	0.353	0.171	1.56e-38	Monocytes	HMOX1
2.6e-42	0.463913	0.566	0.336	4.59e-38	Monocytes	ZFAS1
2.97e-42	0.439248	0.323	0.146	5.24e-38	Monocytes	DDX21
5.8e-42	0.418155	0.31	0.138	1.02e-37	Monocytes	LSM6
1.34e-40	0.355958	0.303	0.133	2.36e-36	Monocytes	ATP6AP2
1.05e-39	0.426008	0.312	0.143	1.84e-35	Monocytes	LITAF
1.94e-39	0.443608	0.525	0.313	3.42e-35	Monocytes	PNRC1
6.84e-38	0.384247	0.444	0.24	1.21e-33	Monocytes	APLP2
8.39e-38	0.403214	0.669	0.474	1.48e-33	Monocytes	CLIC1
1.14e-37	0.359749	0.92	0.768	2e-33	Monocytes	EEF1D
1.44e-37	0.30199	0.253	0.104	2.53e-33	Monocytes	TGOLN2
1.71e-37	0.379904	0.302	0.139	3.01e-33	Monocytes	ANP32B
1.24e-36	0.354692	0.284	0.126	2.18e-32	Monocytes	DDX17
1.93e-36	0.33621	0.271	0.118	3.4e-32	Monocytes	SKAP2
3.4e-36	0.366547	0.337	0.163	6e-32	Monocytes	SFT2D1
7.59e-36	0.425055	0.402	0.219	1.34e-31	Monocytes	RAP1B
4.27e-35	0.48765	0.393	0.215	7.53e-31	Monocytes	LY6E
4.44e-35	0.410262	0.466	0.272	7.82e-31	Monocytes	DRAP1
7.25e-35	0.631408	0.48	0.293	1.28e-30	Monocytes	CTSB
9.72e-35	0.353239	0.43	0.234	1.71e-30	Monocytes	PKM
2.5e-34	0.538891	0.593	0.402	4.41e-30	Monocytes	CSTB
1.76e-33	0.336059	0.294	0.139	3.1e-29	Monocytes	SRRM2
2.55e-33	0.391998	0.38	0.201	4.5e-29	Monocytes	ARF6
3.81e-33	0.410209	0.635	0.445	6.72e-29	Monocytes	PRELID1
1.86e-32	0.252394	0.994	0.943	3.28e-28	Monocytes	ATP5F1E
2.3e-32	0.252919	0.977	0.913	4.06e-28	Monocytes	RPL37
4.25e-32	0.346335	0.282	0.134	7.49e-28	Monocytes	CFLAR
1.1e-31	0.331769	0.48	0.281	1.95e-27	Monocytes	CAPZB
2.51e-31	0.340042	0.33	0.167	4.42e-27	Monocytes	RAP1A
4.33e-31	0.356009	0.404	0.226	7.64e-27	Monocytes	PGLS
6.22e-31	0.299515	0.297	0.142	1.1e-26	Monocytes	WDR1
2.03e-30	0.49946	0.447	0.277	3.58e-26	Monocytes	RHOB
8.43e-30	0.297194	0.32	0.162	1.49e-25	Monocytes	CAPNS1
3.59e-29	0.411929	0.429	0.251	6.33e-25	Monocytes	TUBA1B
5.2e-29	0.322496	0.385	0.212	9.16e-25	Monocytes	GDI2
7.09e-29	0.310998	0.253	0.119	1.25e-24	Monocytes	SFPQ
8.39e-29	0.332625	0.254	0.12	1.48e-24	Monocytes	CNIH4
1.07e-27	0.299068	0.764	0.605	1.88e-23	Monocytes	RPS10
1.34e-27	0.317558	0.513	0.322	2.36e-23	Monocytes	HMGN2
2.69e-27	0.420389	0.529	0.356	4.74e-23	Monocytes	PSME2
5.77e-27	0.631115	0.283	0.146	1.02e-22	Monocytes	CTSL
1.06e-26	0.392985	0.382	0.221	1.87e-22	Monocytes	TAGLN2
1.74e-26	0.315887	0.332	0.179	3.07e-22	Monocytes	CAST
4.69e-26	0.294668	0.357	0.197	8.26e-22	Monocytes	MOB1A
3.65e-25	0.302283	0.743	0.566	6.44e-21	Monocytes	RAC1
5.9e-25	0.277098	0.307	0.162	1.04e-20	Monocytes	RAB10
9.21e-25	0.39001	0.388	0.233	1.62e-20	Monocytes	TMEM167A
9.95e-25	0.319168	0.351	0.199	1.75e-20	Monocytes	HNRNPA3
5.97e-24	0.284632	0.662	0.475	1.05e-19	Monocytes	RPL36A
1.78e-23	0.256726	0.32	0.173	3.14e-19	Monocytes	REEP5
1.95e-23	0.253126	0.293	0.155	3.44e-19	Monocytes	DEK
2.73e-23	0.348015	0.64	0.493	4.81e-19	Monocytes	BRI3
2.76e-23	0.256464	0.262	0.134	4.87e-19	Monocytes	CSNK1A1
3.74e-23	0.254427	0.385	0.225	6.6e-19	Monocytes	LSM7
7.29e-23	0.288179	0.338	0.191	1.28e-18	Monocytes	GNAS
7.63e-23	0.364842	0.416	0.264	1.35e-18	Monocytes	SRSF5
2.66e-21	0.262377	0.262	0.139	4.68e-17	Monocytes	FAM45A
4.25e-21	0.268399	0.444	0.279	7.5e-17	Monocytes	SSR2
2.52e-20	0.319354	0.365	0.223	4.44e-16	Monocytes	PPP1CB
8e-20	0.291038	0.505	0.343	1.41e-15	Monocytes	SEC11A
3.01e-19	0.297852	0.504	0.357	5.3e-15	Monocytes	YWHAB
7.6e-19	0.300417	0.323	0.194	1.34e-14	Monocytes	POLE4
5e-18	0.306255	0.261	0.146	8.81e-14	Monocytes	YWHAH
1.42e-16	0.361116	0.716	0.635	2.5e-12	Monocytes	UBC
3.47e-15	0.353857	0.635	0.518	6.11e-11	Monocytes	CD63
3.47e-15	0.270393	0.654	0.51	6.11e-11	Monocytes	NOP10
1.76e-12	0.319253	0.317	0.214	3.11e-08	Monocytes	DNAJA1
6.23e-12	0.255267	0.326	0.219	1.1e-07	Monocytes	HERPUD1
6.86e-12	0.325991	0.269	0.177	1.21e-07	Monocytes	CAPG
7.53e-12	0.258815	0.361	0.251	1.33e-07	Monocytes	YBX3
2.46e-10	0.465389	0.632	0.537	4.34e-06	Monocytes	HSP90AA1
0	3.85941	0.886	0.124	0	Distal tubule cells	DEFB1
0	2.6043	0.942	0.168	0	Distal tubule cells	S100A6
0	2.42429	0.39	0.009	0	Distal tubule cells	S100A2
0	2.3041	0.722	0.116	0	Distal tubule cells	CKB
0	2.00498	0.276	0.002	0	Distal tubule cells	UMOD
0	1.89636	0.286	0.002	0	Distal tubule cells	TMEM52B
0	1.78388	0.348	0.002	0	Distal tubule cells	PVALB
0	1.74631	0.402	0.003	0	Distal tubule cells	DUSP9
0	1.69331	0.446	0.048	0	Distal tubule cells	GSTM3
0	1.65003	0.292	0.003	0	Distal tubule cells	KNG1
0	1.39325	0.348	0.016	0	Distal tubule cells	FOLR3
0	1.38252	0.298	0.003	0	Distal tubule cells	NUPR2
0	1.34017	0.254	0.002	0	Distal tubule cells	TUBB2B
6.32e-193	1.29522	0.342	0.048	1.11e-188	Distal tubule cells	NDRG2
5.63e-177	1.80128	0.532	0.135	9.92e-173	Distal tubule cells	PPP1R1A
1.38e-124	1.00068	0.912	0.673	2.44e-120	Distal tubule cells	CYSTM1
7e-120	0.906891	0.94	0.734	1.23e-115	Distal tubule cells	PPDPF
2.8e-117	0.909656	0.912	0.701	4.94e-113	Distal tubule cells	CHCHD10
3.23e-115	1.37984	0.534	0.191	5.7e-111	Distal tubule cells	SLC25A4
3.41e-115	1.28974	0.486	0.15	6.01e-111	Distal tubule cells	COX7A1
1.81e-113	1.39868	0.556	0.213	3.19e-109	Distal tubule cells	IDH2
2.15e-108	0.996128	0.87	0.641	3.79e-104	Distal tubule cells	CALM2
5.21e-107	1.2528	0.518	0.184	9.19e-103	Distal tubule cells	MRPS6
2.46e-100	1.05788	0.304	0.068	4.33e-96	Distal tubule cells	NUDT4
3.98e-98	1.18194	0.712	0.388	7.01e-94	Distal tubule cells	MPC1
6.44e-96	0.727975	0.946	0.846	1.13e-91	Distal tubule cells	COX6B1
1.16e-95	1.08801	0.732	0.406	2.04e-91	Distal tubule cells	S100A10
1.78e-94	1.0916	0.754	0.488	3.15e-90	Distal tubule cells	CYCS
5.96e-93	1.12078	0.71	0.388	1.05e-88	Distal tubule cells	CD24
9.07e-85	0.588696	0.976	0.924	1.6e-80	Distal tubule cells	EIF1
7.25e-83	0.742831	0.9	0.764	1.28e-78	Distal tubule cells	COX8A
4.75e-82	0.704873	0.932	0.881	8.38e-78	Distal tubule cells	COX5B
9.02e-81	0.606926	0.984	0.942	1.59e-76	Distal tubule cells	RPS4X
3.68e-77	0.471218	0.992	0.973	6.49e-73	Distal tubule cells	RPL3
9.06e-77	1.00843	0.722	0.479	1.6e-72	Distal tubule cells	BEX3
1.17e-74	0.575104	0.946	0.881	2.07e-70	Distal tubule cells	ATP5MG
3.13e-73	0.675287	0.922	0.818	5.52e-69	Distal tubule cells	COX7A2
4.02e-73	0.594915	0.968	0.905	7.09e-69	Distal tubule cells	NDUFA4
2.23e-72	0.547428	0.966	0.9	3.93e-68	Distal tubule cells	PTMA
1.24e-71	0.692887	0.88	0.743	2.18e-67	Distal tubule cells	UQCRH
2.63e-69	1.08485	0.51	0.234	4.63e-65	Distal tubule cells	PKM
4.83e-65	0.780626	0.328	0.099	8.52e-61	Distal tubule cells	IFITM2
1.09e-64	0.779512	0.788	0.585	1.92e-60	Distal tubule cells	ATP5MC1
1.79e-64	0.444877	0.992	0.953	3.15e-60	Distal tubule cells	RPL8
2.21e-63	0.95928	0.332	0.11	3.9e-59	Distal tubule cells	ITGB1BP1
9.21e-62	0.74868	0.778	0.588	1.62e-57	Distal tubule cells	COX5A
1.25e-61	0.526136	0.948	0.856	2.2e-57	Distal tubule cells	SRP14
8.49e-61	0.458906	0.97	0.942	1.5e-56	Distal tubule cells	RPL15
1.71e-58	0.678542	0.822	0.684	3.02e-54	Distal tubule cells	ATP5PO
4.55e-58	0.587051	0.912	0.812	8.03e-54	Distal tubule cells	ATP5MC3
3.58e-57	0.924789	0.36	0.136	6.31e-53	Distal tubule cells	EFHD1
1.87e-56	0.629976	0.892	0.776	3.3e-52	Distal tubule cells	COX7B
2.25e-56	1.00955	0.33	0.118	3.97e-52	Distal tubule cells	NFE2L2
1.39e-55	0.752138	0.708	0.501	2.45e-51	Distal tubule cells	NDUFA5
2.09e-55	0.634063	0.882	0.778	3.68e-51	Distal tubule cells	NDUFA1
5.03e-55	0.631368	0.896	0.787	8.87e-51	Distal tubule cells	UQCR10
8.7e-54	0.59964	0.874	0.789	1.53e-49	Distal tubule cells	ATP5PF
8.95e-54	0.450101	0.97	0.932	1.58e-49	Distal tubule cells	RPL6
3.04e-52	0.594828	0.876	0.784	5.36e-48	Distal tubule cells	COX6C
1.56e-51	0.461068	0.932	0.89	2.75e-47	Distal tubule cells	RPL10A
2.31e-49	0.368175	0.994	0.97	4.08e-45	Distal tubule cells	RPL7
7.73e-49	0.868478	0.478	0.252	1.36e-44	Distal tubule cells	NDUFA8
8.63e-48	0.84316	0.516	0.286	1.52e-43	Distal tubule cells	HIGD1A
1.15e-47	1.16183	0.296	0.108	2.02e-43	Distal tubule cells	LGALS3
2.62e-46	0.766918	0.584	0.356	4.61e-42	Distal tubule cells	MRPL33
8.21e-46	0.813504	0.424	0.2	1.45e-41	Distal tubule cells	PFN2
7.08e-45	0.438215	0.948	0.869	1.25e-40	Distal tubule cells	RPS2
1.76e-44	0.681789	0.824	0.724	3.1e-40	Distal tubule cells	SLC25A5
2.06e-44	0.5359	0.844	0.759	3.63e-40	Distal tubule cells	CHCHD2
2.73e-43	0.540363	0.816	0.723	4.82e-39	Distal tubule cells	SLC25A6
4.68e-43	0.572997	0.866	0.753	8.25e-39	Distal tubule cells	TMA7
2.35e-41	0.787668	0.464	0.249	4.14e-37	Distal tubule cells	DMAC1
2.37e-41	0.512134	0.886	0.82	4.18e-37	Distal tubule cells	UQCRB
1e-40	0.351473	0.962	0.913	1.77e-36	Distal tubule cells	COX4I1
1.31e-40	0.634998	0.704	0.552	2.3e-36	Distal tubule cells	NDUFB3
7.95e-40	0.856205	0.26	0.095	1.4e-35	Distal tubule cells	COMT
2.39e-39	0.734138	0.578	0.391	4.22e-35	Distal tubule cells	CYC1
4.07e-39	0.784519	0.43	0.226	7.18e-35	Distal tubule cells	DNAJC19
8.13e-39	0.355819	0.988	0.971	1.43e-34	Distal tubule cells	COX7C
2.06e-38	0.71557	0.638	0.466	3.63e-34	Distal tubule cells	NDUFA6
3.85e-38	0.870281	0.328	0.145	6.8e-34	Distal tubule cells	LITAF
5.61e-38	0.735057	0.418	0.215	9.88e-34	Distal tubule cells	SRI
1.36e-37	0.894197	0.49	0.299	2.39e-33	Distal tubule cells	CBR1
4.59e-37	0.571449	0.772	0.645	8.1e-33	Distal tubule cells	PRR13
1.99e-36	0.532172	0.792	0.674	3.51e-32	Distal tubule cells	YBX1
3.2e-35	0.480881	0.826	0.736	5.65e-31	Distal tubule cells	PRDX5
3.24e-35	0.759631	0.5	0.315	5.71e-31	Distal tubule cells	VDAC2
9.91e-35	0.561936	0.846	0.745	1.75e-30	Distal tubule cells	UQCR11
4.7e-34	0.8108	0.374	0.192	8.29e-30	Distal tubule cells	GNAS
1.77e-33	0.711067	0.512	0.33	3.11e-29	Distal tubule cells	NDUFA12
1.09e-31	0.284762	0.988	0.977	1.91e-27	Distal tubule cells	RPL11
1.41e-31	0.488773	0.832	0.706	2.48e-27	Distal tubule cells	DSTN
1.25e-30	0.638224	0.638	0.494	2.21e-26	Distal tubule cells	MRPL41
1.24e-29	0.483764	0.832	0.755	2.19e-25	Distal tubule cells	SKP1
1.7e-29	0.790935	0.444	0.271	3e-25	Distal tubule cells	MOCS2
1.93e-29	0.715536	0.254	0.106	3.41e-25	Distal tubule cells	SPINT1-AS1
2.05e-29	0.263215	0.992	0.984	3.61e-25	Distal tubule cells	RPS6
4.5e-29	0.312614	0.962	0.938	7.94e-25	Distal tubule cells	RPS24
1.14e-28	0.59351	0.598	0.431	2e-24	Distal tubule cells	ACTG1
1.17e-28	0.718718	0.392	0.218	2.06e-24	Distal tubule cells	SVIP
2.84e-28	0.367635	0.972	0.957	5.01e-24	Distal tubule cells	RPS8
3.8e-28	0.410444	0.83	0.769	6.71e-24	Distal tubule cells	RPL4
4.09e-28	0.85438	0.362	0.201	7.21e-24	Distal tubule cells	BEX2
9.37e-28	0.527323	0.728	0.632	1.65e-23	Distal tubule cells	PRDX2
1.12e-27	0.50261	0.732	0.618	1.97e-23	Distal tubule cells	SUB1
1.13e-27	0.444248	0.742	0.618	1.99e-23	Distal tubule cells	H3F3B
2.78e-27	0.598852	0.636	0.526	4.9e-23	Distal tubule cells	UQCRFS1
4.19e-27	0.306991	0.998	0.997	7.39e-23	Distal tubule cells	RPL41
5.34e-27	0.531337	0.636	0.489	9.42e-23	Distal tubule cells	HMGN1
1.04e-26	0.560624	0.598	0.457	1.84e-22	Distal tubule cells	C19orf70
1.27e-25	0.464455	0.756	0.681	2.24e-21	Distal tubule cells	ISCU
1.58e-25	0.290583	0.962	0.955	2.79e-21	Distal tubule cells	RPL35A
2.03e-25	0.648863	0.394	0.227	3.57e-21	Distal tubule cells	TXNIP
2.25e-24	0.460202	0.7	0.598	3.97e-20	Distal tubule cells	SUMO2
2.52e-24	0.354448	0.84	0.791	4.44e-20	Distal tubule cells	ATP5F1D
2.84e-24	0.640843	0.462	0.309	5.02e-20	Distal tubule cells	PNKD
4.66e-24	0.271196	0.904	0.854	8.22e-20	Distal tubule cells	RPS3
5.71e-24	0.684762	0.43	0.281	1.01e-19	Distal tubule cells	GLRX5
6.63e-24	0.482631	0.714	0.616	1.17e-19	Distal tubule cells	COMMD6
7.9e-24	0.302651	0.976	0.944	1.39e-19	Distal tubule cells	ATP5F1E
1.61e-23	0.634943	0.384	0.231	2.83e-19	Distal tubule cells	VAMP2
3.89e-23	0.552731	0.578	0.443	6.86e-19	Distal tubule cells	ERH
7.24e-23	0.683727	0.294	0.152	1.28e-18	Distal tubule cells	SELENOM
7.31e-23	0.368215	0.91	0.875	1.29e-18	Distal tubule cells	LDHB
1.26e-22	0.466799	0.73	0.644	2.22e-18	Distal tubule cells	NDUFB7
1.41e-22	0.555411	0.586	0.456	2.49e-18	Distal tubule cells	ANAPC16
6.43e-22	0.38409	0.84	0.775	1.13e-17	Distal tubule cells	UBL5
6.81e-22	0.604983	0.606	0.507	1.2e-17	Distal tubule cells	CIRBP
8.36e-22	0.444998	0.688	0.584	1.47e-17	Distal tubule cells	MPC2
8.87e-22	0.664448	0.378	0.232	1.56e-17	Distal tubule cells	FAM200B
1.12e-21	0.264635	0.96	0.939	1.98e-17	Distal tubule cells	RPL23A
1.23e-21	0.606716	0.542	0.41	2.16e-17	Distal tubule cells	SNU13
1.3e-21	0.546424	0.672	0.584	2.29e-17	Distal tubule cells	NDUFS6
2.5e-21	0.54861	0.522	0.386	4.41e-17	Distal tubule cells	SMS
3.36e-21	0.580206	0.44	0.297	5.93e-17	Distal tubule cells	SNRPN
4.95e-21	0.399351	0.782	0.736	8.73e-17	Distal tubule cells	TOMM7
9.33e-21	0.54446	0.552	0.432	1.64e-16	Distal tubule cells	COX7A2L
1.48e-20	0.428161	0.718	0.632	2.61e-16	Distal tubule cells	EIF3K
2.59e-20	0.363815	0.788	0.735	4.57e-16	Distal tubule cells	OST4
3.87e-20	0.312925	0.882	0.838	6.82e-16	Distal tubule cells	ATP5MC2
4.95e-20	0.574659	0.27	0.14	8.73e-16	Distal tubule cells	MRPL16
6.16e-20	0.510079	0.676	0.592	1.09e-15	Distal tubule cells	ATP5F1B
9.14e-20	0.410463	0.742	0.67	1.61e-15	Distal tubule cells	NDUFB4
1.07e-19	0.503872	0.574	0.483	1.88e-15	Distal tubule cells	CCNI
1.51e-19	0.474413	0.676	0.591	2.66e-15	Distal tubule cells	ATP5F1A
1.17e-18	0.356416	0.846	0.797	2.06e-14	Distal tubule cells	MIF
1.24e-18	0.47008	0.57	0.456	2.19e-14	Distal tubule cells	HSBP1
1.33e-18	0.252054	0.916	0.877	2.34e-14	Distal tubule cells	MYL6
2.01e-18	0.361667	0.832	0.796	3.54e-14	Distal tubule cells	ATP5MPL
4.56e-18	0.570003	0.432	0.301	8.03e-14	Distal tubule cells	HADHB
5.36e-18	0.516918	0.56	0.454	9.45e-14	Distal tubule cells	GABARAPL2
2.44e-17	0.677398	0.392	0.269	4.31e-13	Distal tubule cells	ID2
3.03e-17	0.643976	0.57	0.447	5.34e-13	Distal tubule cells	ADIRF
3.95e-17	0.535712	0.318	0.193	6.96e-13	Distal tubule cells	ETFRF1
3.96e-17	0.553289	0.484	0.365	6.98e-13	Distal tubule cells	NDUFS4
5.45e-17	0.271599	0.974	0.959	9.61e-13	Distal tubule cells	RPL31
5.47e-17	0.423066	0.628	0.539	9.65e-13	Distal tubule cells	NDUFS7
8.89e-17	0.318987	0.816	0.76	1.57e-12	Distal tubule cells	ATP5MF
9.62e-17	0.318135	0.836	0.782	1.7e-12	Distal tubule cells	COX6A1
1.5e-16	0.413642	0.6	0.505	2.64e-12	Distal tubule cells	HSP90AB1
1.73e-16	0.517537	0.464	0.349	3.06e-12	Distal tubule cells	TMEM230
1.97e-16	0.392374	0.654	0.559	3.48e-12	Distal tubule cells	PRDX6
2.23e-16	0.331333	0.98	0.957	3.93e-12	Distal tubule cells	RPL21
3.07e-16	0.544897	0.492	0.383	5.42e-12	Distal tubule cells	TMEM141
3.37e-16	0.461403	0.588	0.487	5.95e-12	Distal tubule cells	TSTD1
4.63e-16	0.440606	0.664	0.586	8.17e-12	Distal tubule cells	PRDX3
7.02e-16	0.444193	0.644	0.568	1.24e-11	Distal tubule cells	MINOS1
9.59e-16	0.279915	0.882	0.848	1.69e-11	Distal tubule cells	NDUFB2
1.08e-15	0.389902	0.708	0.649	1.9e-11	Distal tubule cells	DYNLL1
1.95e-15	0.437257	0.694	0.643	3.43e-11	Distal tubule cells	ATP5PD
2.27e-15	0.300129	0.844	0.825	4e-11	Distal tubule cells	RPLP0
2.4e-15	0.503674	0.346	0.223	4.23e-11	Distal tubule cells	TSPO
2.79e-15	0.617804	0.448	0.342	4.92e-11	Distal tubule cells	SELENOW
3.21e-15	0.589778	0.3	0.185	5.66e-11	Distal tubule cells	ANXA11
4.96e-15	0.550534	0.34	0.225	8.75e-11	Distal tubule cells	PDHA1
5.96e-15	0.443961	0.512	0.396	1.05e-10	Distal tubule cells	NAA38
9.58e-15	0.30228	0.8	0.758	1.69e-10	Distal tubule cells	TPI1
1.22e-14	0.576224	0.284	0.175	2.16e-10	Distal tubule cells	C7orf50
1.33e-14	0.453068	0.546	0.46	2.34e-10	Distal tubule cells	NDUFAB1
1.93e-14	0.444687	0.542	0.456	3.4e-10	Distal tubule cells	VDAC1
2.73e-14	0.631365	0.314	0.206	4.81e-10	Distal tubule cells	MRPL36
3.42e-14	0.525426	0.406	0.299	6.03e-10	Distal tubule cells	RHEB
4.53e-14	0.30069	0.814	0.767	7.98e-10	Distal tubule cells	PPIA
7.77e-14	0.276057	0.956	0.95	1.37e-09	Distal tubule cells	RPL37A
1.12e-13	0.404127	0.546	0.447	1.97e-09	Distal tubule cells	SRP9
1.41e-13	0.401128	0.618	0.555	2.49e-09	Distal tubule cells	NDUFB9
1.66e-13	0.441275	0.626	0.583	2.93e-09	Distal tubule cells	NDUFB10
2.68e-13	0.481215	0.442	0.338	4.73e-09	Distal tubule cells	ANAPC13
4.21e-13	0.514123	0.396	0.29	7.42e-09	Distal tubule cells	BAG1
5.54e-13	0.343988	0.686	0.638	9.77e-09	Distal tubule cells	EEF2
1.24e-12	0.484157	0.372	0.265	2.19e-08	Distal tubule cells	NARS
1.27e-12	0.406431	0.59	0.523	2.24e-08	Distal tubule cells	GNG5
1.28e-12	0.495067	0.314	0.209	2.26e-08	Distal tubule cells	CXXC5
1.44e-12	0.487675	0.254	0.154	2.54e-08	Distal tubule cells	GLO1
2.62e-12	0.38812	0.588	0.516	4.62e-08	Distal tubule cells	YWHAE
2.64e-12	0.368925	0.616	0.556	4.66e-08	Distal tubule cells	NDUFV2
5.06e-12	0.514674	0.28	0.18	8.91e-08	Distal tubule cells	OTUD6B-AS1
6.35e-12	0.518295	0.31	0.213	1.12e-07	Distal tubule cells	LYPLA1
6.53e-12	0.511769	0.408	0.318	1.15e-07	Distal tubule cells	HIBADH
7.4e-12	0.543636	0.356	0.254	1.31e-07	Distal tubule cells	UQCC2
8.13e-12	0.355834	0.68	0.644	1.43e-07	Distal tubule cells	ATP6V1F
1.24e-11	0.370272	0.578	0.49	2.19e-07	Distal tubule cells	CISD1
1.59e-11	0.455712	0.394	0.3	2.81e-07	Distal tubule cells	UQCRC2
1.76e-11	0.488133	0.308	0.208	3.1e-07	Distal tubule cells	EIF4E
1.98e-11	0.26994	0.738	0.702	3.5e-07	Distal tubule cells	RPL36AL
2.52e-11	0.337744	0.638	0.591	4.44e-07	Distal tubule cells	NDUFB8
2.63e-11	0.474923	0.446	0.356	4.64e-07	Distal tubule cells	UFC1
3.12e-11	0.476968	0.476	0.401	5.51e-07	Distal tubule cells	EID1
5.48e-11	0.545428	0.348	0.257	9.66e-07	Distal tubule cells	C12orf57
5.86e-11	0.409445	0.522	0.444	1.03e-06	Distal tubule cells	HINT2
6.16e-11	0.524977	0.374	0.278	1.09e-06	Distal tubule cells	TCEAL4
8.11e-11	0.32541	0.632	0.539	1.43e-06	Distal tubule cells	S100A11
8.37e-11	0.317045	0.69	0.64	1.48e-06	Distal tubule cells	ATP6V1G1
9.48e-11	0.500749	0.374	0.289	1.67e-06	Distal tubule cells	YWHAQ
1.13e-10	0.659992	0.308	0.219	1.99e-06	Distal tubule cells	CHP1
1.22e-10	0.504669	0.378	0.293	2.15e-06	Distal tubule cells	SLC25A39
1.26e-10	0.432156	0.4	0.307	2.22e-06	Distal tubule cells	NHP2
1.36e-10	0.688724	0.262	0.172	2.4e-06	Distal tubule cells	TSC22D1
1.73e-10	0.438526	0.44	0.358	3.05e-06	Distal tubule cells	POLR2K
1.89e-10	0.445291	0.304	0.208	3.34e-06	Distal tubule cells	PCNP
2.01e-10	0.444358	0.334	0.24	3.54e-06	Distal tubule cells	MIEN1
2.09e-10	0.495806	0.348	0.26	3.69e-06	Distal tubule cells	NBDY
2.35e-10	0.275868	0.756	0.704	4.15e-06	Distal tubule cells	NDUFC1
2.51e-10	0.487316	0.336	0.245	4.42e-06	Distal tubule cells	SH3BGRL
3.51e-10	0.298323	0.642	0.57	6.19e-06	Distal tubule cells	HNRNPA1
4.04e-10	0.444956	0.304	0.209	7.11e-06	Distal tubule cells	BEX4
4.33e-10	0.519573	0.34	0.253	7.63e-06	Distal tubule cells	BOLA3
4.81e-10	0.492203	0.258	0.17	8.48e-06	Distal tubule cells	MAGED2
5.11e-10	0.475165	0.43	0.352	9.01e-06	Distal tubule cells	C11orf58
[truncated: 712 more rows]
