# Supplementary material for: Single-Cell RNA Sequencing in Multiple Pathologic Types of Renal Cell Carcinoma Revealed Novel Potential Tumor-Specific Markers
Source: Front Oncol. 2021 Oct 14;11:719564. doi: 10.3389/fonc.2021.719564 (PMC8551404; doi:10.3389/fonc.2021.719564)
Supplement: Supplementary file 1 [file DataSheet_1.zip › Supplementary Table 7.XLSX]

## Sheet: Supplementary Table 7
Table S7 GWAS identified susceptibility gene associated with RCC.
Variant and risk allele	P-value	P-value annotation	RAF	OR	Beta	CI	Mapped gene	Reported trait	Trait(s)	Study accession	Location
rs6470588-<b>C</b>, rs35252396-<b>CG</b>, rs6470589-<b>G</b>	5 x 10-11		0.46	1.27	'-	[1.18-1.37]	PVT1; PVT1; PVT1	Renal cell carcinoma	renal cell carcinoma	GCST002273	8:127877125|8:127877126
rs4953345-<b>A</b>	5 x 10-10	(Western European)	NR	1.25	'-	[1.17-1.33]	EPAS1	Renal cell carcinoma	renal cell carcinoma	GCST002835	2:46325462
rs11263654-<b>C</b>	1 x 10-9	(Western European)	NR	1.53	'-	[1.39-1.67]	AP000439.2, AP005233.1	Renal cell carcinoma	renal cell carcinoma	GCST002835	11:69423355
rs12105918-<b>?</b>	2 x 10-8		0.056	1.45	'-	[1.20-1.75]	ZEB2	Renal cell carcinoma	renal cell carcinoma	GCST001750	2:144450626
rs4381241-<b>C</b>	3 x 10-10		0.44	1.11	'-	1.07–1.15	FAF1	Renal cell carcinoma	renal cell carcinoma	GCST004710	1:50441766
rs67311347-<b>G</b>	3 x 10-8		0.69	1.11	'-	'-	ZNF620	Renal cell carcinoma	renal cell carcinoma	GCST004710	3:40491752
rs10936602-<b>T</b>	9 x 10-9		0.73	1.11	'-	'-	LRRIQ4, LRRC34	Renal cell carcinoma	renal cell carcinoma	GCST004710	3:169818849
rs2241261-<b>T</b>	6 x 10-9		0.51	1.1	'-	1.06–1.13	AC107959.1, RHOBTB2	Renal cell carcinoma	renal cell carcinoma	GCST004710	8:23019226
rs11813268-<b>T</b>	4 x 10-8		0.16	1.12	'-	1.07–1.17	STN1, SLK	Renal cell carcinoma	renal cell carcinoma	GCST004710	10:103922538
rs74911261-<b>A</b>	2 x 10-10		0.02	1.41	'-	1.27—1.57	POGLUT3	Renal cell carcinoma	renal cell carcinoma	GCST004710	11:108486410
rs1800057-<b>G</b>	9 x 10-9		0.02	1.38	'-	1.23–1.53	ATM	Renal cell carcinoma	renal cell carcinoma	GCST004710	11:108272729
rs4903064-<b>C</b>	2 x 10-24		0.23	1.21	'-	1.16–1.25	DPF3	Renal cell carcinoma	renal cell carcinoma	GCST004710	14:72812712
rs7579899-<b>?</b>	5 x 10-15		0.49	1.15	'-	1.11-1.20	EPAS1	Renal cell carcinoma	renal cell carcinoma	GCST004710	2:46310465
rs11894252-<b>?</b>	3 x 10-15		0.49	1.16	'-	1.12-1.20	EPAS1	Renal cell carcinoma	renal cell carcinoma	GCST004710	2:46306237
rs12105918-<b>?</b>	4 x 10-9		0.06	1.25	'-	1.16-1.34	ZEB2	Renal cell carcinoma	renal cell carcinoma	GCST004710	2:144450626
rs64070588-<b>?</b>	3 x 10-12		0.44	1.13	'-	1.10-1.18	'-	Renal cell carcinoma	renal cell carcinoma	GCST004710	Mapping not available
rs7105934-<b>?</b>	5 x 10-22		0.82	1.43	'-	[1.33-1.54]	AP000439.2, AP005233.1	Renal cell carcinoma	renal cell carcinoma	GCST004710	11:69424973
rs718314-<b>?</b>	2 x 10-16		0.26	1.18	'-	1.14-1.23	AC022509.2, AC022509.1	Renal cell carcinoma	renal cell carcinoma	GCST004710	12:26300350
rs1049380-<b>?</b>	2 x 10-12		0.44	1.15	'-	1.11-1.19	AC024145.1, ITPR2, AC055720.2	Renal cell carcinoma	renal cell carcinoma	GCST004710	12:26336611
rs4765623-<b>?</b>	3 x 10-12		0.34	1.14	'-	1.10-1.18	SCARB1	Renal cell carcinoma	renal cell carcinoma	GCST004710	12:124836304
rs13376700-<b>?</b>	5 x 10-10		NR	1.1046	'-	[1.0704-1.1398]	MIR4421, CDKN2C	Renal cell carcinoma	renal cell carcinoma	GCST004710	1:51011971
rs718314-<b>?</b>	9 x 10-10		NR	1.19	'-	[1.13-1.26]	AC022509.2, AC022509.1	Renal cell carcinoma	renal cell carcinoma	GCST001283	12:26300350
rs4765623-<b>?</b>	3 x 10-8		0.34	1.15	'-	[1.09-1.20]	SCARB1	Renal cell carcinoma	renal cell carcinoma	GCST000907	12:124836304
rs7579899-<b>?</b>	2 x 10-9		0.4	1.15	'-	[1.10-1.21]	EPAS1	Renal cell carcinoma	renal cell carcinoma	GCST000907	2:46310465
rs7105934-<b>?</b>	8 x 10-14		0.93	1.45	'-	[1.32-1.61]	AP000439.2, AP005233.1	Renal cell carcinoma	renal cell carcinoma	GCST000907	11:69424973
rs4903064-<b>C</b>	2 x 10-14		NR	1.38	'-	[1.27-1.50]	DPF3	Renal cell carcinoma	renal cell carcinoma	GCST008225	14:72812712
rs78971134-<b>A</b>	2 x 10-8		NR	1.33333	'-	[1.2-1.47]	AC007649.1, SETP7	Renal cell carcinoma	renal cell carcinoma	GCST008226	12:107258753
rs10484683-<b>A</b>	2 x 10-8		NR	1.20482	'-	[1.12-1.28]	AL033504.1	Renal cell carcinoma	renal cell carcinoma	GCST008226	6:147830941
rs2121266-<b>C</b>	2 x 10-9		NR	1.18	'-	[1.12-1.25]	EPAS1	Renal cell carcinoma	renal cell carcinoma	GCST008226	2:46308785
rs7105934-<b>?</b>	3 x 10-8		NR	1.51515	'-	[1.3-1.79]	AP000439.2, AP005233.1	Renal cell carcinoma	renal cell carcinoma	GCST008226	11:69424973
rs718314-<b>?</b>	2 x 10-9		NR	1.25	'-	[1.18-1.33]	AC022509.2, AC022509.1	Renal cell carcinoma	renal cell carcinoma	GCST008226	12:26300350
rs1049380-<b>?</b>	7 x 10-10		NR	1.27	'-	[1.17-1.37]	AC024145.1, ITPR2, AC055720.2	Renal cell carcinoma	renal cell carcinoma	GCST008226	12:26336611
