# Supplementary material for: Single-Cell RNA Sequencing in Multiple Pathologic Types of Renal Cell Carcinoma Revealed Novel Potential Tumor-Specific Markers
Source: Front Oncol. 2021 Oct 14;11:719564. doi: 10.3389/fonc.2021.719564 (PMC8551404; doi:10.3389/fonc.2021.719564)
Supplement: Supplementary file 1 [file DataSheet_1.zip › Supplementary Table 8.XLSX]

## Sheet: pRCC_BP
GO enrichment analysis of biological process in pRCC (50 DEGs)
GO	REFLIST	count	upload_1 (expected)	upload_1 (over/under)	upload_1 (fold Enrichment)	P-value	FDR
biological adhesion (GO:0022610)	927	15	2.18	+	6.89	2.15e-09	1.72e-05
cell adhesion (GO:0007155)	921	15	2.16	+	6.93	1.97e-09	3.15e-05
extracellular structure organization (GO:0043062)	343	9	0.81	+	11.17	1.12e-07	0.000356
extracellular matrix organization (GO:0030198)	342	9	0.8	+	11.2	1.09e-07	0.000434
developmental process (GO:0032502)	5901	32	13.87	+	2.31	8.48e-08	0.00045
animal organ development (GO:0048513)	3212	23	7.55	+	3.05	2.03e-07	0.000538
system development (GO:0048731)	4439	27	10.43	+	2.59	2.45e-07	0.000557
tissue development (GO:0009888)	1777	17	4.18	+	4.07	3.13e-07	0.000623
peptidyl-lysine oxidation (GO:0018057)	5	3	0.01	+	> 100	6.73e-07	0.00119
multicellular organism development (GO:0007275)	5064	28	11.9	+	2.35	9.38e-07	0.00149
anatomical structure development (GO:0048856)	5451	29	12.81	+	2.26	1.46e-06	0.00211
multicellular organismal process (GO:0032501)	7014	33	16.48	+	2	2.12e-06	0.00281
regulation of developmental process (GO:0050793)	2624	19	6.17	+	3.08	3.47e-06	0.00425
anatomical structure morphogenesis (GO:0009653)	2177	17	5.12	+	3.32	5.18e-06	0.0059
protein oxidation (GO:0018158)	13	3	0.03	+	98.2	6.64e-06	0.00705

## Sheet: BP_ccRCC1
GO enrichment analysis of biological process in ccRCC1 (50 DEGs)
GO	REFLIST	count	upload_1 (expected)	upload_1 (over/under)	upload_1 (fold Enrichment)	P-value	FDR
response to decreased oxygen levels (GO:0036293)	356	10	0.89	+	11.26	1.97e-08	0.000157
response to oxygen levels (GO:0070482)	380	10	0.95	+	10.55	3.59e-08	0.00019
response to hypoxia (GO:0001666)	343	10	0.86	+	11.69	1.4e-08	0.000223
response to chemical (GO:0042221)	4496	29	11.21	+	2.59	8.32e-08	0.000331
glutathione metabolic process (GO:0006749)	57	5	0.14	+	35.17	4.55e-07	0.00145
negative regulation of apoptotic process (GO:0043066)	900	12	2.24	+	5.35	1.82e-06	0.00483
negative regulation of programmed cell death (GO:0043069)	916	12	2.28	+	5.25	2.18e-06	0.00496
response to abiotic stimulus (GO:0009628)	1161	13	2.9	+	4.49	4.22e-06	0.00841
response to stress (GO:0006950)	3612	23	9.01	+	2.55	6.01e-06	0.00957
negative regulation of cell death (GO:0060548)	1006	12	2.51	+	4.78	5.65e-06	0.01
apoptotic signaling pathway (GO:0097190)	286	7	0.71	+	9.81	7.72e-06	0.0112
anatomical structure development (GO:0048856)	5451	29	13.59	+	2.13	8.5e-06	0.0113
regulation of type B pancreatic cell proliferation (GO:0061469)	14	3	0.03	+	85.92	9.63e-06	0.0118
regulation of multicellular organismal process (GO:0051239)	3183	21	7.94	+	2.65	1.12e-05	0.0128
response to stimulus (GO:0050896)	8534	37	21.28	+	1.74	1.36e-05	0.0135

## Sheet: BP_ccRCC2
GO enrichment analysis of biological process in ccRCC2 (50 DEGs)
GO	REFLIST	count	upload_1 (expected)	upload_1 (over/under)	upload_1 (fold Enrichment)	P-value	FDR
response to chemical (GO:0042221)	4496	32	10.78	+	2.97	1.36e-10	2.17e-06
response to decreased oxygen levels (GO:0036293)	356	11	0.85	+	12.89	8.53e-10	4.53e-06
response to hypoxia (GO:0001666)	343	11	0.82	+	13.37	5.83e-10	4.65e-06
response to oxygen levels (GO:0070482)	380	11	0.91	+	12.07	1.66e-09	6.6e-06
response to abiotic stimulus (GO:0009628)	1161	16	2.78	+	5.75	7.39e-09	2.35e-05
regulation of cell death (GO:0010941)	1698	18	4.07	+	4.42	3.71e-08	8.43e-05
multi-organism process (GO:0051704)	2842	23	6.82	+	3.37	3.29e-08	8.73e-05
regulation of apoptotic process (GO:0042981)	1553	17	3.72	+	4.56	6.39e-08	0.000127
regulation of programmed cell death (GO:0043067)	1573	17	3.77	+	4.51	7.69e-08	0.000136
regulation of cell population proliferation (GO:0042127)	1645	17	3.94	+	4.31	1.46e-07	0.000233
animal organ development (GO:0048513)	3212	23	7.7	+	2.99	3.2e-07	0.000464
response to stress (GO:0006950)	3612	24	8.66	+	2.77	6.11e-07	0.000812
response to stimulus (GO:0050896)	8534	38	20.46	+	1.86	7.21e-07	0.000884
reproductive structure development (GO:0048608)	429	9	1.03	+	8.75	8.4e-07	0.000892
reproductive system development (GO:0061458)	433	9	1.04	+	8.67	9.06e-07	0.000902

## Sheet: BP_ccRCC3
GO enrichment analysis of biological process in ccRCC3 (50 DEGs)
GO	REFLIST	count	upload_1 (expected)	upload_1 (over/under)	upload_1 (fold Enrichment)	P-value	FDR
cellular metabolic process (GO:0044237)	7652	35	18.35	+	1.91	2.31e-06	0.0368

## Sheet: BP_ccRCC4
GO enrichment analysis of biological process in ccRCC4 (50 DEGs)
GO	REFLIST	count	upload_1 (expected)	upload_1 (over/under)	upload_1 (fold Enrichment)	P-value	FDR
cotranslational protein targeting to membrane (GO:0006613)	101	13	0.25	+	51.61	9.92e-19	7.9e-15
SRP-dependent cotranslational protein targeting to membrane (GO:0006614)	96	13	0.24	+	54.3	5.4e-19	8.6e-15
protein targeting to ER (GO:0045047)	110	13	0.27	+	47.39	2.77e-18	1.47e-14
viral transcription (GO:0019083)	115	13	0.29	+	45.33	4.73e-18	1.51e-14
establishment of protein localization to endoplasmic reticulum (GO:0072599)	114	13	0.28	+	45.73	4.26e-18	1.7e-14
nuclear-transcribed mRNA catabolic process, nonsense-mediated decay (GO:0000184)	120	13	0.3	+	43.44	7.91e-18	2.1e-14
viral gene expression (GO:0019080)	132	13	0.33	+	39.49	2.51e-17	5.7e-14
protein localization to endoplasmic reticulum (GO:0070972)	138	13	0.34	+	37.77	4.3e-17	8.56e-14
translational initiation (GO:0006413)	143	13	0.36	+	36.45	6.62e-17	1.17e-13
establishment of protein localization to membrane (GO:0090150)	289	15	0.72	+	20.81	5.39e-16	8.58e-13
protein targeting to membrane (GO:0006612)	177	13	0.44	+	29.45	8.9e-16	1.29e-12
nuclear-transcribed mRNA catabolic process (GO:0000956)	197	13	0.49	+	26.46	3.29e-15	4.37e-12
mRNA catabolic process (GO:0006402)	216	13	0.54	+	24.13	1.01e-14	1.24e-11
RNA catabolic process (GO:0006401)	250	13	0.62	+	20.85	6.04e-14	6.87e-11
protein targeting (GO:0006605)	371	14	0.93	+	15.13	3.83e-13	4.07e-10

## Sheet: BP_chRCC1
GO enrichment analysis of biological process in chRCC1 (50 DEGs)
GO	REFLIST	count	upload_1 (expected)	upload_1 (over/under)	upload_1 (fold Enrichment)	P-value	FDR
oxidative phosphorylation (GO:0006119)	115	19	0.29	+	65	5.63e-29	8.97e-25
ATP synthesis coupled electron transport (GO:0042773)	90	16	0.23	+	69.94	7.45e-25	3.96e-21
ATP metabolic process (GO:0046034)	203	19	0.52	+	36.82	1.24e-24	4.95e-21
mitochondrial ATP synthesis coupled electron transport (GO:0042775)	89	16	0.23	+	70.73	6.34e-25	5.05e-21
respiratory electron transport chain (GO:0022904)	109	16	0.28	+	57.75	1.22e-23	3.89e-20
generation of precursor metabolites and energy (GO:0006091)	414	22	1.05	+	20.91	1.59e-23	4.23e-20
electron transport chain (GO:0022900)	179	17	0.45	+	37.36	3.97e-22	9.05e-19
cellular respiration (GO:0045333)	159	16	0.4	+	39.59	3.28e-21	6.54e-18
energy derivation by oxidation of organic compounds (GO:0015980)	229	16	0.58	+	27.49	7.82e-19	1.38e-15
proton transmembrane transport (GO:1902600)	142	14	0.36	+	38.79	1.72e-18	2.73e-15
oxidation-reduction process (GO:0055114)	963	24	2.45	+	9.8	2.42e-18	3.5e-15
aerobic electron transport chain (GO:0019646)	20	8	0.05	+	> 100	2.94e-15	3.6e-12
mitochondrial electron transport, cytochrome c to oxygen (GO:0006123)	20	8	0.05	+	> 100	2.94e-15	3.9e-12
monovalent inorganic cation transport (GO:0015672)	402	16	1.02	+	15.66	3.71e-15	4.22e-12
aerobic respiration (GO:0009060)	78	10	0.2	+	50.44	1.74e-14	1.84e-11

## Sheet: BP_chRCC2
GO enrichment analysis of biological process in chRCC2 (25 DEGs)
GO	REFLIST	count	upload_1 (expected)	upload_1 (over/under)	upload_1 (fold Enrichment)	P-value	FDR
regulation of intrinsic apoptotic signaling pathway (GO:2001242)	163	5	0.19	+	26.65	1.19e-06	0.019
regulation of response to endoplasmic reticulum stress (GO:1905897)	89	4	0.1	+	39.05	3.66e-06	0.0292
regulation of molecular function (GO:0065009)	3053	13	3.51	+	3.7	7.3e-06	0.0388
regulation of endoplasmic reticulum stress-induced intrinsic apoptotic signaling pathway (GO:1902235)	34	3	0.04	+	76.66	1.01e-05	0.0403

## Sheet: BP_chRCC3
GO enrichment analysis of biological process in chRCC3 (50 DEGs)
GO	REFLIST	count	upload_1 (expected)	upload_1 (over/under)	upload_1 (fold Enrichment)	P-value	FDR
ATP generation from ADP (GO:0006757)	43	8	0.1	+	80.82	2.48e-13	1.32e-09
NAD metabolic process (GO:0019674)	45	8	0.1	+	77.23	3.44e-13	1.37e-09
glycolytic process (GO:0006096)	42	8	0.1	+	82.74	2.09e-13	1.67e-09
canonical glycolysis (GO:0061621)	27	7	0.06	+	> 100	1.1e-12	2.18e-09
glycolytic process through fructose-6-phosphate (GO:0061615)	28	7	0.06	+	> 100	1.37e-12	2.18e-09
glycolytic process through glucose-6-phosphate (GO:0061620)	28	7	0.06	+	> 100	1.37e-12	2.42e-09
glucose catabolic process to pyruvate (GO:0061718)	27	7	0.06	+	> 100	1.1e-12	2.49e-09
pyruvate metabolic process (GO:0006090)	71	9	0.16	+	55.06	1.65e-13	2.63e-09
ADP metabolic process (GO:0046031)	51	8	0.12	+	68.14	8.51e-13	2.71e-09
NADH regeneration (GO:0006735)	27	7	0.06	+	> 100	1.1e-12	2.91e-09
glucose catabolic process (GO:0006007)	31	7	0.07	+	98.09	2.55e-12	3.7e-09
nucleoside diphosphate phosphorylation (GO:0006165)	61	8	0.14	+	56.97	3.15e-12	4.19e-09
nucleotide phosphorylation (GO:0046939)	63	8	0.15	+	55.16	4e-12	4.25e-09
purine nucleoside diphosphate metabolic process (GO:0009135)	63	8	0.15	+	55.16	4e-12	4.55e-09
purine ribonucleoside diphosphate metabolic process (GO:0009179)	63	8	0.15	+	55.16	4e-12	4.9e-09
